# Supplementary material for: Predictive modeling of emergency cesarean delivery
Source: PLoS One. 2018 Jan 23;13(1):e0191248. doi: 10.1371/journal.pone.0191248 (PMC5779661; doi:10.1371/journal.pone.0191248)
Supplement: S1 Tables — (XLSX) [file pone.0191248.s001.xlsx]

## Sheet: HOSPITAL A
AGE	COUPLE SITUATION	HEIGHT	WEIGHT	BMI	COUNTRY OF ORIGYN	MATERNAL EDUCATION	START ANTENATAL CARRE	SUBSTANCE ABUSE	SMOKING	CIGARRETTES PER DAY	ALCOHOL	DAILY ALCOHOL INTAKE	KG INCREASED PREGNANCY	ART	ART MODE	AMNIOCENTESIS	PREVIOUS CESAREAN	NUMBER OF PREV CESAREAN	COMORBIDITY	OBSTETRIC RISK	PREVIOUS TERM PREGNANCIES	PREVIOUS PRETERM PREGNANCIES	MISCARRIAGES	ALIVE NEW BORNS	PARITY	PREINDUCTION	INDUCTION	HOURS ROM BEFORE INDUCTION	ANESTHESIA	HOURS OF RUPTURED MEMBRANES AT DELIVERY	GESTAGIONAL AGE	CARDIOTOCOGRAPHY	TYPE OF BIRTH	EPISIOTOMY	TEAR	MEDICAL INDICATION	EMERGENCY CESAREAN SECTION	PROGRAMMED CESAREAN SECTION				OXYTOCIN	AMNIOTIC LIQUID	Fetal INTRAPARTUM pH	COMPLICATIONS	ROBSON GROUP	CESAREAN IN ACCORDANCE TO CLINICAL STANDARD
30	with couple	1.58	70	28.04	CHILE	secondary	1º trimester	f	f		f		14	f		f	f		f	t	0	0	0	0	0	t	t	0	t	3	37	continuous	emergency c-section				group 1. RPBF					t	stained +	f	f	group 2a	t
38	with couple	1.61	79	30.48	ESPAÑA	secondary	1º trimester	f	f		f		5	f		f	f		f	f	0	0	1	0	10	f	f		t	0	38	continuous	CES programmed					Presentación podalic				f	clear	f	f	group 6	t
25	with couple	1.56	72	29.59	COLOMBIA	secondary	1º trimester	f	f		f		12	f		f	f		f	f	0	0	1	0	10	f	f		t	10	39	continuous	EUT	f	0							t	clear	f	f	group 1
31	with couple	1.62	54	20.58	ESPAÑA	secondary	1º trimester	f	f		f		12	f		f	t	1	f	t	1	0	0	1	1001	f	f		t	0	40	continuous	EUT	f	2							f	stained +	f	f	group 5
28	with couple	1.47	51	23.6	ESPAÑA	secondary	1º trimester	f	f		f		11	t	FIV	f	f		f	f	0	0	1	0	10	f	f		t	8	41	continuous	EUT	f	1							t	clear	f	f	group 1
28	with couple	1.65	64	23.51	REPUBLICA CHECA	university	1º trimester	f	f		f		4	f		f	f		t	f	0	0	0	0	0	f	f		t	2	40	continuous	vacum	f	1	SPBF						t	clear	f	f	group 1
32	with couple	1.64	57.5	21.38	ESPAÑA	secondary	1º trimester	f	f		f		6	f		f	f		f	f	1	0	0	1	1001	f	f		t	0	39	discontinuous	EUT	f	2							f	clear	f	f	group 3
31	with couple	1.54	48.5	20.45	MARRUECOS	Sin estudios	1º trimester	f	f		f		7	f		f	f		f	f	2	0	0	2	2002	f	f		t	1	41	continuous	EUT	f	1							t	clear	t	f	group 3
35	with couple	1.57	62	25.15	BOLIVIA	university	1º trimester	f	f		f		17	f		f	f		t	t	0	0	0	0	0	f	t	31	t	39	40	continuous	EUT	f	2							f	clear	f	f	group 2a
37	with couple	1.54	60.5	25.51	ESPAÑA	secondary	1º trimester	f	f		f		11	f		t	t	1	f	t	1	0	0	1	1001	t	t	>72	t	>72	34	continuous	EUT	f	2							t	clear	f	f	group 10
33	with couple	1.59	58.2	23.02	ESPAÑA	primary	1º trimester	f	t	5	f		6	f		f	f		f	f	0	0	0	0	0	f	f		t	17	39	continuous	emergency c-section				group 1. RPBF					t	clear	t	f	group 1	t
31	with couple	1.68	60	21.26	ESPAÑA	university	1º trimester	f	f		f		4	f		f	f		f	f	1	0	0	1	1001	f	f		f	0	37	continuous	EUT	f	1							f	clear	f	f	group 3
23	with couple	1.61	55	21.22	ESPAÑA	secondary	2º trimester	f	f		f		9	f		f	f		f	f	0	0	0	0	0	f	f		t	4	39	continuous	EUT	f	0							t	clear	f	f	group 1
24	with couple	1.58	73	29.24	ESPAÑA	secondary	1º trimester	f	f		f		14	f		f	f		f	f	0	0	1	0	10	t	t	0	t	1	41	continuous	emergency c-section				group 1. RPBF					t	clear	t	f	group 2a	t
33	with couple	1.65	85	31.22	NIGERIA	Sin estudios	1º trimester	f	f		f		5	f		f	f		f	f	2	0	0	2	2002	f	f		t	0	39	discontinuous	EUT	f	2							f	stained +	f	f	group 3
31	with couple	1.67	61	21.87	ESPAÑA	secondary	1º trimester	f	t	4	f		13	f		f	f		f	t	0	0	1	0	10	t	t	42	t	66	39	continuous	EUT	f	2							t	clear	f	f	group 2a
29	with couple	1.6	80	31.25	MARRUECOS	primary	1º trimester	f	f		f		12	f		f	f		f	t	2	0	0	2	2002	f	t	1	t	4	40	continuous	EUT	f	1							t	stained +	f	f	group 4a
33	with couple	1.66	53.7	19.49	ESPAÑA	secondary	1º trimester	f	f		f		13	f		f	f		f	t	1	0	0	1	1001	f	f		t	4	41	continuous	vacum	f	3A	Expulsivo prolongado						t	stained +++	t	f	group 3
18	with couple	1.61	64.3	24.81	MARRUECOS	primary	1º trimester	f	f		f		11	f		f	f		f	t	0	0	0	0	0	f	f		t	5	39	continuous	EUT	f	2							f	clear	f	f	group 1	Dra Paula Pujol
28	with couple	1.57	55	22.31	BOLIVIA	secondary	1º trimester	f	f		f		14	f		f	f		f	t	0	0	3	0	30	t	t	54	t	>72	37	continuous	EUT	f	1							t	clear	f	f	group 2a
32	with couple	1.59	62	24.52	ARGENTINA	university	1º trimester	f	f		f		18	f		f	f		t	f	0	0	1	0	10	f	t	0	t	9	41	continuous	EUT	f	2							t	clear	t	f	group 2a
30	with couple	1.64	46	17.1	ESPAÑA	secondary	1º trimester	f	f		f		11	f		f	f		f	f	1	0	0	1	1001	f	f		f	0	41	discontinuous	EUT	f	0							f	clear	f	f	group 3
32	with couple	1.5	57	25.33	ECUADOR	Sin estudios	1º trimester	f	f		f		10	f		f	t	1	f	f	1	0	0	1	1001	f	f		t	0	40	continuous	emergency c-section				group 1. RPBF					f	clear	f	f	group 5	t
41	with couple	1.55	70	29.14	MARRUECOS	Sin estudios	2º trimester	f	f		f		9	f		t	f		f	f	4	0	1	4	4014	f	t	0	t	0	41	continuous	emergency c-section				group 5. Miscelanea					t	clear	f	f	group 4a	t
39	with couple	1.57	86	34.89	MARRUECOS	secondary	1º trimester	f	f		f		0	f		f	f		f	f	3	1	7	4	3174	t	f	0	t	0	40	continuous	EUT	f	2							f	clear	f	f	group 4a
25	with couple	1.69	88	30.81	ESPAÑA	secondary	1º trimester	f	f		f		16	f		f	f		f	f	1	0	2	1	1021	t	f	0	t	4	40	continuous	EUT	f	1							f	clear	f	f	group 4a
21	with couple	1.63	53	19.95	MARRUECOS	Sin estudios	1º trimester	f	f		f		17	f		f	f		f	t	0	0	0	0	0	t	t	0	t	10	41	continuous	FORC	t	0	Agotamiento materno						t	clear	t	f	group 2a
20	with couple	1.66	61	22.14	MARRUECOS	secondary	2º trimester	f	f		f		9	f		f	f		f	f	0	0	0	0	0	f	f		t	15	38	continuous	EUT	f	1							f	clear	f	f	group 1
26	with couple	1.56	94	38.63	ESPAÑA	secondary	1º trimester	f	f		f		12	f		f	f		f	f	0	0	0	0	0	f	f		t	0	40	NO	CES programmed					Gran macrosoma				f	stained +	f	f	group 1	t
23	with couple	1.72	63	21.3	ESPAÑA	primary	1º trimester	f	t	10	f		14	f		f	f		f	f	1	0	0	1	1001	f	f		t	2	39	continuous	EUT	f	2							f	clear	f	f	group 3
27	with couple	1.58	58	23.23	MARRUECOS	primary	1º trimester	f	f		f		11	f		f	f		f	f	0	0	0	0	0	f	f		t	6	40	continuous	EUT	f	1							f	stained +	t	f	group 1
29	with couple	1.6	56	21.87	PARAGUAY	secondary	1º trimester	f	f		f		10	f		f	f		f	f	0	0	0	0	0	f	f		f	5	41	continuous	EUT	f	0							t	clear	f	f	group 1
31	with couple	1.45	38.9	18.5	ECUADOR	secondary	2º trimester	f	f		f		8	f		f	f		f	t	0	0	0	0	0	t	f	0	t	3	38	continuous	EUT	f	2							t	clear	f	f	group 2a
25	with couple	1.62	102	38.87	ESPAÑA	secondary	1º trimester	f	t	12	f		14	f		f	t	1	f	f	1	0	0	1	1001	t	t	0	t	5	41	continuous	emergency c-section				group 2. Fracaso de inducción					t	clear	f	f	group 5	t
28	with couple	1.73	78	26.06	ESPAÑA	secondary	1º trimester	f	t	3	f		10	f		f	f		f	t	0	0	0	0	0	f	f		t	1	41	continuous	EUT	f	0							f	stained +	f	f	group 1
26	with couple	1.66	65.7	23.84	COLOMBIA	secondary	1º trimester	f	f		f		5	f		f	f		f	f	1	0	0	1	1001	f	f		t	1	38	continuous	EUT	f	1							f	clear	f	f	group 3
28	with couple	1.61	66	25.46	ESPAÑA	secondary	1º trimester	f	f		f		3	f		f	f		f	f	0	0	0	0	0	f	f		t	3	40	continuous	EUT	f	1							t	clear	f	f	group 1
32	with couple	1.65	56	20.57	ESPAÑA	university	1º trimester	f	f		f		10	f		f	f		f	t	0	0	0	0	0	f	f		t	8	41	continuous	EUT	f	2							t	stained ++	t	f	group 1
30	with couple	1.6	68	26.56	MARRUECOS	primary	3º trimester	f	f		f		6	f		f	f		f	f	1	0	0	1	1001	f	f		f	0	41	continuous	EUT	f	1							f	clear	f	f	group 3
42	with couple	1.52	54	23.37	ESPAÑA	secondary	1º trimester	f	f		f		11	f		f	f		f	f	1	0	0	1	1001	f	f		t	20	39	continuous	EUT	f	2							t	stained +	f	f	group 3
30	with couple	1.68	75.5	26.75	BOLIVIA	secondary	1º trimester	f	f		f		5	f		f	f		f	f	2	1	2	3	2123	f	f		f	0	39	continuous	EUT	f	0							f	clear	f	f	group 3
20	with couple	1.73	70	23.39	MARRUECOS	secondary	1º trimester	f	f		f		20	f		f	f		f	f	0	0	0	0	0	f	f		f	0	39	discontinuous	EUT	f	1							f	clear	f	f	group 1
36	with couple	1.58	93	37.25	ESPAÑA	university	1º trimester	f	f		f		11	f		f	f		f	f	1	0	1	1	1011	f	f		f	1	39	continuous	EUT	f	0							f	clear	f	f	group 3
33	with couple	1.59	48	18.99	ESPAÑA	university	1º trimester	f	f		f		18	f		f	f		f	t	0	0	0	0	0	t	t	0	t	10	42	continuous	EUT	f	2							t	clear	t	f	group 2a
23	with couple	1.57	77.1	31.28	MARRUECOS	primary	1º trimester	f	f		f		12	f		f	f		f	t	1	0	0	1	1001	f	f		f	0	40	continuous	EUT	f	0							f	stained ++	f	f	group 3
33	with couple	1.68	101	35.79	ESPAÑA	secondary	1º trimester	f	f		f		5	f		f	f		f	t	0	0	0	0	0	t	f	0	t	2	42	continuous	vacum	t	0	SPBF						f	clear	f	f	group 2a
18	with couple	1.5	45	20	MARRUECOS	Sin estudios	1º trimester	f	f		f		12	f		f	f		f	f	0	0	0	0	0	f	f		t	10	38	continuous	EUT	f	1							f	clear	f	f	group 1
35	with couple	1.53	52	22.21	MARRUECOS	university	2º trimester	f	f		f		10	f		f	f		f	t	0	0	0	0	0	f	f		t	32	38	continuous	vacum	t	0	Expulsivo prolongado						t	clear	f	f	group 1
35	with couple	1.63	59.5	22.39	REINO UNIDO	secondary	1º trimester	f	f		f		10	f		f	f		f	t	0	0	1	0	10	f	f		t	1	37	NO	CES programmed					Presentación podalic				f	clear	f	f	group 6	t
25	with couple	1.63	70	26.35	MARRUECOS	secondary	1º trimester	f	f		f		7	f		f	f		f	t	0	0	0	0	0	t	t	0	t	2	40	continuous	EUT	f	2							t	stained +	f	f	group 2a
39	with couple	1.51	59	25.88	ARGENTINA	secondary	1º trimester	f	f		f		20	f		f	f		f	f	1	0	0	1	1001	f	f		t	4	38	continuous	EUT	f	2							f	clear	f	f	group 3
41	with couple	1.62	68	25.91	ESPAÑA	secondary	1º trimester	f	f		f		12	f		f	f		f	t	1	0	0	1	1001	f	f		f	2	39	continuous	EUT	f	1							f	clear	f	f	group 3
32	with couple	1.69	59	20.66	ESPAÑA	secondary	1º trimester	f	f		f		10	f		f	f		f	t	0	0	0	0	0	f	f		t	51	39	continuous	EUT	f	1							f	clear	f	f	group 1
24	with couple	1.66	67.5	24.5	MARRUECOS	primary	2º trimester	f	f		f		8	f		f	f		f	t	1	0	0	1	1001	t	f	0	t	1	41	continuous	EUT	f	1							f	clear	f	f	group 4a
38	without couple	1.68	63	22.32	ESPAÑA	primary	1º trimester	f	f		f		13	f		f	f		f	f	1	0	0	1	1001	f	f		t	3	40	continuous	emergency c-section				group 1. RPBF					t	stained +	t	f	group 3	t
26	with couple	1.6	90	35.16	ESPAÑA	secondary	1º trimester	f	f		f		11	f		f	t	1	f	t	1	0	0	1	1001	f	f		t	0	41	NO	CES programmed					2 previous c-sections				f	clear	f	f	group 5	t
41	with couple	1.69	56	19.61	MARRUECOS	primary	2º trimester	f	f		f		13	f		f	f		f	t	6	0	2	6	6026	f	t	0	f	3	41	continuous	EUT	f	0							t	clear	f	f	group 4a
30	with couple	1.57	56	22.72	MARRUECOS	secondary	2º trimester	f	f		f		8	f		f	t	1	f	t	2	0	2	2	2022	f	f		f	2	40	continuous	EUT	f	1							f	clear	f	f	group 5
40	with couple	1.64	71	26.4	ESPAÑA	secondary	1º trimester	f	f		f		11	f		f	t	1	f	t	2	0	2	2	2022	f	f		t	2	38	continuous	EUT	f	2							f	stained +	f	f	group 5
28	with couple	1.6	62	24.22	ESPAÑA	Sin estudios	1º trimester	f	f		f		15	f		f	f		f	f	0	0	0	0	0	f	f		f	1	40	continuous	EUT	f	0							f	clear	f	f	group 1
38	with couple	1.49	50	22.52	PERU	secondary	2º trimester	f	f		f		15	f		f	f		f	t	0	0	0	0	0	f	f		t	6	39	continuous	EUT	f	2							t	stained +	f	f	group 1
41	with couple	1.63	69	25.97	ESPAÑA	secondary	1º trimester	f	f		f		9	f		f	f		f	t	0	1	1	0	110	f	f		t	0	35	NO	CES programmed					Casos Especiales				f	clear	f	f	group 10	f
31	with couple	1.6	57.3	22.38	ESPAÑA	secondary	1º trimester	f	f		f		8	f		f	f		f	f	2	0	0	2	2002	f	f		f	2	39	continuous	EUT	f	0							t	stained +	f	f	group 3
30	without couple	1.68	67	23.74	ESPAÑA	secondary	1º trimester	f	f		f		4	f		f	t	1	f	t	1	0	1	1	1011	f	f		t	0	39	NO	CES programmed					2 previous c-sections				f	clear	f	f	group 7	t
25	with couple	1.66	89.6	32.52	MARRUECOS	Sin estudios	1º trimester	f	f		f		7	f		f	f		t	t	2	0	1	2	2012	f	f		t	32	40	continuous	EUT	f	2							f	clear	f	t	group 3
22	with couple	1.67	57	20.44	MARRUECOS	secondary	1º trimester	f	f		f		14	f		f	f		f	f	1	0	0	1	1001	f	f		f	0	39	continuous	EUT	f	1							f	clear	f	f	group 3
33	with couple	1.66	56	20.32	ESPAÑA	secondary	1º trimester	f	f		f		7	f		f	f		f	f	1	0	0	1	1001	f	f		f	1	40	continuous	EUT	f	1							f	stained ++	f	f	group 3
24	with couple	1.54	64	26.99	ESPAÑA	secondary	1º trimester	f	f		f		13	f		f	f		f	f	1	0	1	1	1011	f	f		t	7	41	continuous	EUT	f	1							t	stained +	t	f	group 3
34	with couple	1.65	71	26.08	ESPAÑA	secondary	1º trimester	f	f		f		9	f		f	t	1	f	t	1	0	0	1	1001	f	f		f	0	41	continuous	EUT	f	1							f	stained ++	f	f	group 5
32	with couple	1.63	102.8	38.69	ESPAÑA	secondary	1º trimester	f	f		f		5	f		f	f		f	f	1	0	0	1	1001	t	t	0	t	3	40	continuous	vacum	f	0	Agotamiento materno						t	stained ++	t	f	group 4a
23	with couple	1.52	64	27.7	ESPAÑA	primary	2º trimester	f	f		f		-1	f		f	f		f	f	1	0	0	1	1001	f	f		f	2	39	continuous	EUT	f	0							t	clear	f	f	group 3
24	with couple	1.54	59	24.88	ESPAÑA	primary	1º trimester	f	t	10	f		12	f		f	f		f	t	1	0	1	1	1011	f	f		f	28	40	discontinuous	EUT	f	0							f	clear	f	f	group 3
37	with couple	1.63	92	34.63	ESPAÑA	secondary	1º trimester	f	f		f		8	f		f	f		f	f	2	0	0	2	2002	f	f		t	5	40	continuous	EUT	f	2							f	clear	t	f	group 3
38	with couple	1.62	77	29.34	MARRUECOS	Sin estudios	1º trimester	f	f		f		0	f		f	f		f	t	3	0	0	3	3003	t	f	10	t	17	41	continuous	EUT	f	2							f	clear	f	f	group 4a
25	with couple	1.64	92	34.21	ESPAÑA	secondary	1º trimester	f	f		f		8	f		f	f		f	f	0	0	0	0	0	f	f		t	5	40	continuous	EUT	f	1							f	stained +	f	f	group 1
32	with couple	1.6	98	38.28	ESPAÑA	secondary	1º trimester	f	f		f		15	f		f	f		f	f	1	0	0	1	1001	t	t	0	f	1	41	continuous	EUT	f	0							t	clear	f	f	group 4a
34	with couple	1.65	68	24.98	ESPAÑA	secondary	1º trimester	f	f		f		30	f		f	f		f	t	0	0	0	0	0	t	t	12	t	52	39	continuous	emergency c-section				group 4. Desproporción pelvifetal					t	clear	f	f	group 2a	t
29	with couple	1.53	59	25.2	ECUADOR	primary	2º trimester	f	f		f		12	f		f	f		f	f	0	0	0	0	0	f	f		t	13	40	continuous	emergency c-section				group 1. RPBF					t	stained +	f	f	group 1	t
30	with couple	1.61	61	23.53	ESPAÑA	secondary	1º trimester	f	f		f		12	f		f	f		f	f	1	0	1	1	1011	f	f		t	0	40	continuous	EUT	f	1							f	clear	f	f	group 3
31	with couple	1.62	55	20.96	ESPAÑA	secondary	1º trimester	f	f		f		14	f		f	f		f	f	1	0	2	1	1021	t	t	0	t	3	40	continuous	EUT	f	1							t	clear	f	f	group 4a
32	with couple	1.64	50	18.59	ESPAÑA	secondary	1º trimester	f	f		f		10	f		f	f		f	f	0	0	0	0	0	f	f		f	7	41	continuous	EUT	f	1							t	clear	f	f	group 1
30	with couple	1.56	83.6	34.35	ESPAÑA	university	1º trimester	f	f		f		9	f		f	f		f	t	3	0	2	3	3023	f	f		t	6	40	continuous	EUT	f	1							t	clear	f	f	group 3
20	with couple	1.65	85	31.22	ESPAÑA	secondary	1º trimester	f	f		f		9	f		f	f		f	f	0	0	0	0	0	f	f		t	1	39	continuous	EUT	f	0							t	clear	f	f	group 1
19	with couple	1.66	53	19.23	MARRUECOS	primary	1º trimester	f	f		f		13	f		f	f		f	t	0	0	0	0	0	t	f	0	t	5	37	continuous	EUT	f	2							f	clear	f	f	group 2a
37	with couple	1.69	73	25.56	REPUBLICA DOMINICANA	secondary	1º trimester	f	f		f		25	f		f	t	1	f	t	2	0	0	2	2002	f	f		t	0	42	NO	CES programmed					2 previous c-sections				f	clear	f	f	group 5	t
27	with couple	1.66	84	30.48	PAKISTAN	primary	1º trimester	f	f		f		-1	f		f	f		f	f	2	0	1	2	2012	f	f		t	8	41	continuous	EUT	f	2							f	clear	f	f	group 3
32	with couple	1.6	52	20.31	ESPAÑA	secondary	1º trimester	f	t	8	f		11	f		t	f		f	f	0	0	0	0	0	f	f		f	0	39	continuous	EUT	f	1							f	stained +	f	f	group 1
33	with couple	1.55	57	23.73	ESPAÑA	secondary	1º trimester	f	f		f		8	f		f	f		f	f	1	0	0	1	1001	f	f		t	3	35	continuous	EUT	f	2							f	Hemorrágico	f	f	group 10
31	with couple	1.55	58	24.14	ARGENTINA	secondary	2º trimester	f	f		f		6	f		f	f		f	f	2	0	0	2	2002	t	t	0	t	1	38	continuous	EUT	f	2							t	clear	f	f	group 4a
34	with couple	1.61	60	23.15	ESPAÑA	secondary	1º trimester	f	f		f		4	f		f	f		f	f	0	0	0	0	0	f	f		t	22	37	continuous	FORC	t	2	Expulsivo prolongado						t	Hemorrágico	f	f	group 1
37	with couple	1.75	85.5	27.92	ESPAÑA	primary	2º trimester	f	f		f		0	f		f	f		f	t	1	0	0	1	1001	f	t	0	t	2	41	continuous	EUT	f	2							t	clear	f	f	group 4a
30	with couple	1.65	73	26.81	MARRUECOS	primary	1º trimester	f	f		f		6	f		f	t	1	f	t	2	0	0	2	2002	f	f		t	2	41	continuous	vacum	f	1	Expulsivo prolongado						f	clear	f	f	group 5
22	with couple	1.67	112	40.16	ESPAÑA	primary	1º trimester	f	t	20	f		3	f		f	f		f	t	0	0	0	0	0	t	t	0	t	8	41	continuous	emergency c-section				group 1. RPBF					t	stained ++	t	f	group 2a	f
22	with couple	1.63	60	22.58	ESPAÑA	primary	1º trimester	f	f		f		11	f		f	f		f	f	1	0	0	1	1001	f	t	9	f	12	38	continuous	EUT	f	0							t	clear	f	f	group 4a
35	with couple	1.68	59.5	21.08	ESPAÑA	university	1º trimester	f	f		f		16	f		t	f		f	f	2	0	2	2	2022	f	f		t	0	40	continuous	EUT	f	0							f	clear	f	f	group 3
38	with couple	1.63	78	29.36	PAISES BAJOS	university	1º trimester	f	f		f		18	f		f	f		f	f	0	0	0	0	0	t	t	0	t	11	40	continuous	emergency c-section				group 1. RPBF					t	stained +++	t	f	group 2a	f
41	with couple	1.67	101	36.21	ESPAÑA	secondary	1º trimester	f	t	10	f		10	f		f	f		f	t	0	0	2	0	20	t	t	0	t	10	36	continuous	emergency c-section				group 2. Fracaso de inducción					t	clear	f	f	group 10	t
31	with couple	1.57	98	39.76	ESPAÑA	secondary	1º trimester	f	t	3	f		6	f		f	f		f	t	0	0	0	0	0	t	t	0	t	6	42	continuous	emergency c-section				group 1. RPBF					t	clear	t	f	group 2a	t
27	with couple	1.67	58	20.8	ESPAÑA	secondary	1º trimester	f	f		f		10	f		f	f		f	t	0	0	0	0	0	f	f		t	22	39	continuous	EUT	f	1							t	clear	t	f	group 1
32	with couple	1.6	63	24.61	ESPAÑA	university	1º trimester	f	f		f		8	f		f	f		f	t	1	0	0	1	1001	t	f	11	t	25	35	continuous	EUT	f	1							f	clear	f	f	group 10
21	with couple	1.64	68	25.28	ESPAÑA	secondary	1º trimester	f	f		f		6	f		f	f		f	f	1	0	0	1	1001	f	f		f	2	41	continuous	EUT	f	0							f	clear	f	f	group 3
39	with couple	1.74	64	21.14	ESPAÑA	university	1º trimester	f	f		f		17	f		f	f		f	t	0	0	0	0	0	f	f		t	25	38	NO	CES programmed					Presentación podalic				f	clear	f	f	group 6	t
34	with couple	1.73	58.6	19.58	ESPAÑA	university	1º trimester	f	f		f		10	f		f	f		f	f	1	0	0	1	1001	f	f		f	0	41	continuous	EUT	f	1							f	clear	f	f	group 3
38	with couple	1.56	60	24.65	ESPAÑA	university	1º trimester	f	t	30	f		14	f		f	f		f	t	0	0	0	0	0	t	t	58	t	68	39	continuous	FORC	t	3B	SPBF						t	clear	t	t	group 2a
24	with couple	1.55	59	24.56	MARRUECOS	primary	1º trimester	f	f		f		9	f		f	f		f	f	1	0	1	1	1011	f	f		t	0	40	discontinuous	EUT	f	1							f	clear	f	f	group 3
38	with couple	1.64	64	23.8	ESPAÑA	university	1º trimester	f	f		f		11	t	FIV	f	f		f	f	0	0	1	0	10	t	t	24	t	60	39	continuous	vacum	t	3A	Expulsivo prolongado						t	stained ++	f	f	group 2a
24	with couple	1.5	48	21.33	ECUADOR	secondary	1º trimester	f	f		f		9	f		f	f		f	f	0	0	0	0	0	f	f		t	3	39	continuous	EUT	f	2							f	clear	f	f	group 1
32	with couple	1.59	67	26.5	ESPAÑA	university	1º trimester	f	f		f		19	f		f	f		f	f	1	0	1	1	1011	f	f		t	2	41	continuous	EUT	f	1							f	clear	f	f	group 3
38	with couple	1.76	84	27.12	ESPAÑA	secondary	1º trimester	f	f		f		6	f		f	t	1	f	t	2	0	0	1	2001	f	t	0	t	6	35	continuous	emergency c-section				group 2. Fracaso de inducción					t	clear	f	f	group 10	t
20	with couple	1.59	62	24.52	COLOMBIA	primary	2º trimester	f	f		f		14	f		t	f		f	f	0	0	1	0	10	t	t	48	t	>72	39	continuous	emergency c-section				group 3. Parto estacionado					t	clear	f	f	group 2a	t
39	with couple	1.5	53	23.56	URUGUAY	secondary	1º trimester	f	t	10	f		11	f		f	t	1	t	t	1	0	0	1	1001	f	f		t	0	38	NO	CES programmed					2 previous c-sections				f	clear	f	f	group 5	t
25	with couple	1.65	51.7	18.99	REINO UNIDO	secondary	1º trimester	f	f		f		8	f		f	f		f	f	1	0	0	1	1001	f	f		f	0	41	discontinuous	EUT	f	0							f	clear	f	f	group 3
39	with couple	1.56	82	33.69	ECUADOR	university	1º trimester	f	f		f		18	f		f	f		f	t	2	0	0	2	2002	f	t	1	f	8	39	continuous	EUT	f	1							t	clear	f	f	group 4a
36	with couple	1.7	70	24.22	ESPAÑA	secondary	1º trimester	f	f		f		13	f		f	t	1	f	t	2	0	1	2	2012	f	f		t	0	38	NO	CES programmed					Cirugía uterina previa				f	clear	f	f	group 5	t
37	with couple	1.56	80	32.87	ESPAÑA	primary	1º trimester	f	f		f		10	f		t	t	2	f	t	1	1	1	3	1113	f	f		t	0	35	NO	CES programmed					2 previous c-sections				f	clear	f	f	group 10	t
24	with couple	1.61	91	35.11	ESPAÑA	primary	1º trimester	f	f		f		6	f		f	f		f	f	1	0	1	1	1011	f	f		t	2	40	continuous	EUT	f	1							f	clear	f	f	group 3
40	with couple	1.62	62	23.62	ESPAÑA	secondary	1º trimester	f	f		f		5	f		f	f		f	f	2	0	1	2	2012	f	f		t	23	39	discontinuous	EUT	f	2							f	clear	f	f	group 3
24	with couple	1.58	70	28.04	ESPAÑA	primary	2º trimester	f	f		f		5	f		f	f		f	f	0	0	0	0	0	f	f		t	3	40	continuous	EUT	f	2							t	stained +	f	f	group 1
44	with couple	1.7	67	23.18	ALEMANIA	university	1º trimester	f	f		f		20	f		t	t	2	t	t	2	0	1	2	2012	f	f		t	0	38	NO	CES programmed					2 previous c-sections				f	clear	f	f	group 5	aun sin codigos para introducir datos
34	with couple	1.64	81	30.12	MARRUECOS	primary	1º trimester	f	f		f		10	f		f	f		f	t	0	0	0	0	0	f	f		t	6	39	continuous	FORC	t	1	Agotamiento materno						t	stained +	t	f	group 1
24	with couple	1.66	64	23.23	MARRUECOS	primary	2º trimester	f	f		f		20	f		f	f		f	t	2	0	0	2	2002	t	t	>72	t	>72	41	continuous	EUT	f	0							t	clear	f	f	group 4a
39	with couple	1.52	59	25.54	ESPAÑA	university	1º trimester	f	f		f		11	f		f	t	1	f	t	1	0	1	1	1011	f	t	8	t	24	39	continuous	emergency c-section				group 4. Desproporción pelvifetal					t	clear	t	t	group 5	t
24	with couple	1.68	84	29.76	MARRUECOS	secondary	1º trimester	f	f		f		-1	f		f	t	1	f	t	1	0	0	1	1001	f	t	0	t	7	40	continuous	vacum	t	3A	Expulsivo prolongado						t	stained +	f	t	group 5
40	with couple	1.67	58	20.8	ESPAÑA	university	1º trimester	f	f		f		11	f		f	f		f	f	2	0	1	2	2012	f	f		f	1	39	continuous	EUT	f	0							f	clear	f	f	group 3
24	with couple	1.54	53	22.35	ESPAÑA	primary	1º trimester	f	f		f		13	f		f	f		f	f	1	0	1	1	1011	f	f		t	4	38	continuous	EUT	f	1							f	clear	f	f	group 3
24	with couple	1.47	58.5	27.07	COLOMBIA	secondary	1º trimester	f	f		f		10	f		f	f		f	f	1	0	2	1	1021	f	f		t	3	39	continuous	EUT	f	1							f	clear	f	f	group 3
23	with couple	1.71	57	19.49	ESPAÑA	primary	1º trimester	f	f		f		22	f		f	f		f	t	0	0	0	0	0	t	f	36	t	49	39	continuous	EUT	f	2							f	clear	f	f	group 2a
33	with couple	1.61	64	24.69	MARRUECOS	university	2º trimester	f	f		f		8	f		f	f		f	t	0	0	2	0	20	t	t	0	t	6	41	continuous	EUT	t	0							t	stained ++	t	f	group 2a
34	with couple	1.74	143	47.23	ESPAÑA	primary	1º trimester	f	f		f		4	f		f	f		f	t	0	0	0	0	0	f	f		t	6	36	discontinuous	CES programmed					Presentación podalic				f	clear	f	f	group 6	t
40	with couple	1.65	73	26.81	MARRUECOS	university	1º trimester	f	f		f		12	f		f	f		f	t	0	0	1	0	10	f	f		t	24	38	discontinuous	emergency c-section				group 5. Miscelanea					f	clear	f	f	group 1	t
31	with couple	1.63	90	33.87	MARRUECOS	primary	1º trimester	f	f		f		2	f		f	f		t	f	2	0	0	1	2001	f	t	15	f	21	39	continuous	EUT	f	0							t	clear	f	f	group 4a
25	with couple	1.61	74	28.55	MARRUECOS	primary	2º trimester	f	f		f		10	f		f	f		f	t	1	0	0	1	1001	f	f		t	16	39	continuous	EUT	f	0							f	clear	f	f	group 3
29	with couple	1.58	70	28.04	MARRUECOS	primary	2º trimester	f	f		f		3	f		f	f		f	f	2	0	0	2	2002	f	f		t	0	40	discontinuous	EUT	f	2							f	clear	f	f	group 3
38	with couple	1.63	59	22.21	ESPAÑA	university	1º trimester	f	f		f		12	f		f	f		f	f	1	0	0	1	1001	f	f		t	1	40	discontinuous	EUT	t	0							f	clear	t	f	group 3
28	with couple	1.72	100	33.8	ESPAÑA	secondary	1º trimester	f	f		f		14	f		f	f		f	f	0	0	0	0	0	f	f		t	3	39	continuous	EUT	f	2							t	clear	f	f	group 1
25	with couple	1.54	70	29.52	MARRUECOS	primary	3º trimester	f	f		f		8	f		f	f		f	f	0	0	0	0	0	f	t	0	t	9	41	continuous	EUT	f	2							t	clear	f	f	group 2a
26	with couple	1.6	90	35.16	ESPAÑA	secondary	1º trimester	f	t	7	f		7	f		f	f		f	t	2	0	0	2	2002	t	f	0	f	9	41	discontinuous	EUT	f	0							f	clear	f	f	group 4a
34	with couple	1.67	63	22.59	MARRUECOS	primary	1º trimester	f	f		f		13	f		f	f		f	f	1	0	1	1	1011	f	f		f	0	39	continuous	EUT	f	1							f	clear	f	f	group 3
36	with couple	1.51	66	28.95	ESPAÑA	secondary	1º trimester	f	t	6	f		15	f		f	f		f	f	1	0	0	1	1001	f	f		t	4	40	continuous	EUT	f	2							f	clear	f	f	group 3
32	with couple	1.68	75	26.57	ESPAÑA	primary	1º trimester	f	f		f		15	f		f	f		f	t	0	0	1	0	10	t	t	25	t	53	39	continuous	EUT	f	1							t	clear	f	t	group 2a
36	with couple	1.51	51	22.37	ESPAÑA	primary	1º trimester	f	f		f		13	f		f	f		f	f	1	0	0	1	1001	f	f		t	0	39	NO	CES programmed					Presentación podalic				f	clear	f	f	group 7	t
34	with couple	1.55	51.3	21.35	ESPAÑA	secondary	1º trimester	f	t	10	f		4	f		f	t	1	f	t	1	0	0	1	1001	f	f		t	6	39	continuous	EUT	f	2							t	clear	f	f	group 5
40	with couple	1.64	78	29	MARRUECOS	Sin estudios	2º trimester	f	f		f		4	f		f	f		f	f	5	0	0	4	5004	f	f		f	0	40	continuous	EUT	f	0							f	clear	f	f	group 3
30	with couple	1.59	87	34.41	MARRUECOS	Sin estudios	1º trimester	f	f		f		12	f		f	f		f	f	0	0	0	0	0	t	t	0	t	10	42	continuous	EUT	f	2							t	clear	f	f	group 2a
21	with couple	1.62	75	28.58	ESPAÑA	secondary	1º trimester	f	f		f		8	f		f	f		f	t	0	0	0	0	0	f	t	0	t	8	41	continuous	vacum	t	0	SPBF						t	clear	f	f	group 2a
35	with couple	1.62	60	22.86	ESPAÑA	university	1º trimester	f	f		f		11	f		f	f		f	f	0	0	0	0	0	f	f		t	0	40	continuous	EUT	f	1							t	stained +	f	f	group 1
29	with couple	1.63	75	28.23	MARRUECOS	primary	1º trimester	f	f		f		17	f		f	f		f	t	2	0	0	2	2002	t	t	0	t	7	41	continuous	EUT	f	1							t	clear	f	t	group 4a
30	with couple	1.56	85	34.93	ESPAÑA	secondary	1º trimester	f	f		f		7	f		f	f		t	f	0	0	0	0	0	t	t	24	t	36	35	continuous	emergency c-section				group 1. RPBF					t	clear	t	f	group 10	t
36	with couple	1.73	63	21.05	REPUBLICA CHECA	secondary	1º trimester	f	t	5	f		16	f		f	f		f	f	1	0	0	1	1001	f	f		f	0	36	NO	EUT	f	1							f	clear	f	f	group 10
35	with couple	1.6	57.4	22.42	ESPAÑA	university	1º trimester	f	f		f		9	f		f	f		f	t	1	0	0	1	1001	f	f		f	43	39	continuous	EUT	f	1							f	clear	f	f	group 3
30	with couple	1.63	93	35	ESPAÑA	primary	1º trimester	f	f		f		10	f		f	f		t	f	1	0	0	1	1001	t	t	0	t	0	36	continuous	emergency c-section				group 1. RPBF					t	clear	t	f	group 10	t
32	with couple	1.53	88	37.59	ESPAÑA	secondary	1º trimester	f	f		f		12	f		f	f		f	t	0	0	0	0	0	t	t	47	t	61	42	continuous	emergency c-section				group 3. Parto estacionado					t	stained ++	f	f	group 2a	t
30	with couple	1.63	93	35	ESPAÑA	primary	1º trimester	f	f		f		10	f		f	f		f	t	1	0	0	1	1001	t	t	0	t	2	36	continuous	emergency c-section				group 1. RPBF					t	clear	t	f	group 10	f
35	with couple	1.5	48	21.33	ESPAÑA	secondary	1º trimester	f	t	2	f		13	f		f	f		f	t	0	0	0	0	0	f	f		t	18	38	continuous	EUT	f	2							f	clear	t	f	group 1
35	with couple	1.55	62	25.81	ESPAÑA	university	1º trimester	f	f		f		6	f		f	t	1	f	t	1	0	0	1	1001	f	t	0	t	8	41	continuous	EUT	f	2							t	clear	t	f	group 5
32	with couple	1.56	73.6	30.24	RUSIA	secondary	1º trimester	f	f		f		14	f		f	f		t	t	0	0	3	0	30	t	f	0	t	6	39	continuous	EUT	f	1							t	clear	f	f	group 2a
31	with couple	1.58	70	28.04	CHILE	secondary	1º trimester	f	f		f		14	f		f	f		f	t	0	0	0	0	0	t	t	0	t	3	36	continuous	emergency c-section				group 1. RPBF					t	stained ++	f	f	group 10	t
34	with couple	1.54	61	25.72	ESPAÑA	primary	1º trimester	f	t	20	f		10	f		f	f		f	t	1	0	1	1	1011	t	t	7	t	10	38	continuous	EUT	t	0							t	clear	f	f	group 4a
30	with couple	1.58	71	28.44	MARRUECOS	Sin estudios	1º trimester	f	f		f		9	f		f	t	1	f	t	1	0	1	1	1011	f	f		t	72	41	continuous	CES programmed					Riesgo fetal sin posibilidad de parto				f	clear	f	f	group 5	t
33	with couple	1.7	121	41.87	ESPAÑA	primary	1º trimester	t	t	20	f		5	f		f	t	1	f	t	1	0	2	1	1021	f	f		t	4	34	continuous	CES programmed					Presentación podalic				f	clear	f	f	group 7	t
20	with couple	1.59	52	20.57	MARRUECOS	primary	1º trimester	f	f		f		12	f		f	f		f	f	0	0	0	0	0	f	f		t	3	40	continuous	vacum	t	0	SPBF						t	clear	t	f	group 1
32	with couple	1.57	57	23.12	CHINA	secondary	2º trimester	f	f		f		9	f		f	t	1	f	t	1	0	1	1	1011	f	f		t	8	40	continuous	vacum	t	2	Agotamiento materno						t	stained +++	t	f	group 5
34	with couple	1.58	67	26.84	MARRUECOS	primary	2º trimester	f	f		f		8	f		f	t	1	t	t	3	0	0	3	3003	f	f		t	7	40	continuous	EUT	f	2							f	clear	f	f	group 5
35	with couple	1.56	76	31.23	ESPAÑA	university	1º trimester	f	f		f		6	f		f	f		t	t	0	0	0	0	0	f	t	53	t	56	36	continuous	emergency c-section				group 1. RPBF					t	clear	f	f	group 10	t
31	with couple	1.67	90	32.27	ESPAÑA	primary	1º trimester	f	f		f		10	f		f	f		f	f	1	0	0	1	1001	f	f		t	1	38	continuous	EUT	f	2							f	clear	f	f	group 3
29	with couple	1.66	68	24.68	ESPAÑA	primary	1º trimester	f	t	2	f		20	f		f	f		f	t	0	0	0	0	0	t	t	0	t	4	42	continuous	EUT	f	2							f	clear	f	f	group 2a
25	with couple	1.6	63	24.61	MARRUECOS	primary	2º trimester	f	f		f		8	f		f	f		f	f	1	0	0	1	1001	f	f		t	0	40	continuous	EUT	f	2							f	stained ++	f	f	group 3
22	with couple	1.64	65.1	24.2	ESPAÑA	secondary	1º trimester	f	f		f		14	f		f	f		f	f	0	0	0	0	0	f	f		t	1	41	continuous	EUT	f	2							f	clear	f	f	group 1
26	with couple	1.54	44.5	18.76	ESPAÑA	secondary	1º trimester	f	t	20	f		8	f		f	t	1	f	t	1	0	0	1	1001	f	f		t	4	39	continuous	EUT	f	1							f	clear	f	f	group 5
32	with couple	1.66	55.5	20.14	ESPAÑA	secondary	1º trimester	f	f		f		14	f		f	f		f	f	1	0	0	1	1001	f	f		f	4	41	continuous	EUT	f	1							f	clear	f	f	group 3
32	with couple	1.67	93	33.35	ESPAÑA	primary	1º trimester	f	t	6	f		6	f		f	t	1	f	t	1	0	0	1	1001	f	f		t	0	39	continuous	CES programmed					Casos Especiales				f	clear	f	f	group 5	t
27	with couple	1.62	88	33.53	MARRUECOS	primary	2º trimester	f	f		f		17	f		f	f		f	f	0	0	0	0	0	f	f		f	36	40	continuous	EUT	f	1							f	clear	f	f	group 1
22	with couple	1.67	64	22.95	SENEGAL	secondary	2º trimester	f	f		f		9	f		f	f		f	f	0	0	0	0	0	f	f		t	45	39	continuous	EUT	f	3A							t	clear	f	f	group 1
29	with couple	1.58	60	24.03	ESPAÑA	university	1º trimester	f	f		f		20	f		f	f		f	f	0	0	0	0	0	f	f		t	3	40	continuous	EUT	f	2							t	stained ++	f	f	group 1
35	with couple	1.54	69	29.09	ESPAÑA	university	1º trimester	f	f		f		3	f		t	f		t	t	1	0	0	1	1001	f	f		t	3	39	continuous	EUT	f	1							t	stained ++	f	f	group 3
32	with couple	1.67	67	24.02	ESPAÑA	university	1º trimester	f	f		f		10	f		f	f		f	f	0	0	1	0	10	f	f		t	1	41	continuous	emergency c-section				group 1. RPBF					f	clear	f	f	group 1	t
24	with couple	1.5	77.5	34.44	ESPAÑA	primary	1º trimester	f	f		f		4	f		f	f		f	t	0	0	0	0	0	t	f	0	t	0	41	continuous	emergency c-section				group 1. RPBF					f	stained ++	f	f	group 2a	t
27	with couple	1.63	73	27.48	MARRUECOS	primary	2º trimester	f	f		f		7	f		f	f		f	f	1	0	0	0	1000	t	t	0	f	11	41	continuous	EUT	f	1							t	clear	f	f	group 4a
34	with couple	1.5	52.4	23.29	BOLIVIA	primary	1º trimester	f	f		f		17	f		f	f		f	t	0	0	1	0	10	t	t	0	t	0	36	continuous	emergency c-section				group 2. Fracaso de inducción					t	clear	f	f	group 10	t
28	with couple	1.64	80	29.74	ESPAÑA	primary	1º trimester	f	t	10	f		17	f		t	f		f	t	0	0	1	0	10	f	f		t	3	34	continuous	vacum	t	3A	Agotamiento materno						t	clear	f	t	group 10
23	with couple	1.61	46	17.75	ESPAÑA	primary	1º trimester	f	f		f		24	f		f	f		f	t	0	0	0	0	0	f	f		t	11	40	continuous	FORC	t	2	Expulsivo prolongado						t	clear	f	f	group 1
23	with couple	1.68	55	19.49	MARRUECOS	primary	1º trimester	f	f		f		13	f		f	f		f	f	1	0	0	0	1000	f	f		f	0	41	discontinuous	EUT	f	0							f	clear	f	f	group 3
35	with couple	1.6	58	22.66	MARRUECOS	Sin estudios	1º trimester	f	f		f		12	f		f	f		f	f	1	0	1	1	1011	f	f		f	3	41	continuous	EUT	f	0							f	clear	f	f	group 3
23	with couple	1.5	52.7	23.42	COLOMBIA	secondary	1º trimester	f	f		f		13	f		f	f		f	f	0	0	2	0	20	f	f		f	9	41	discontinuous	EUT	f	0							f	clear	f	f	group 1
31	with couple	1.6	62	24.22	ESPAÑA	primary	1º trimester	f	f		f		9	f		f	f		f	f	2	0	0	2	2002	f	f		f	0	39	discontinuous	EUT	f	0							f	clear	f	f	group 3
37	with couple	1.65	50	18.37	ESPAÑA	university	1º trimester	f	t	1	f		10	f		f	f		f	f	0	0	0	0	0	f	f		t	0	38	continuous	CES programmed					Casos Especiales				f	clear	f	f	group 1	f
30	with couple	1.73	60	20.05	ESPAÑA	secondary	1º trimester	f	f		f		12	f		f	f		f	t	1	0	0	1	1001	f	f		f	10	38	continuous	EUT	f	0							f	clear	f	f	group 3
39	with couple	1.64	76	28.26	ESPAÑA	secondary	1º trimester	f	f		f		14	t	FIV	f	f		f	t	0	0	0	0	0	t	t	60	t	>72	38	continuous	EUT	f	2							t	clear	t	f	group 2a
29	with couple	1.64	61	22.68	REINO UNIDO	secondary	1º trimester	f	f		f		14	f		f	f		f	f	1	0	0	1	1001	f	f		t	16	39	continuous	EUT	f	1							f	clear	f	f	group 3
24	with couple	1.66	55	19.96	MARRUECOS	Sin estudios	1º trimester	f	f		f		16	f		f	f		f	f	1	0	0	1	1001	f	f		f	1	40	continuous	EUT	f	1							f	stained ++	f	f	group 3
32	with couple	1.67	58.5	20.98	ESPAÑA	primary	1º trimester	f	f		f		13	f		f	f		f	f	0	0	1	0	10	f	f		t	0	39	NO	CES programmed					Presentación podalic				f	clear	f	f	group 6	t
31	with couple	1.59	60	23.73	ARGENTINA	primary	1º trimester	f	f		f		13	f		f	f		f	t	1	0	1	1	1011	t	t	0	t	7	36	continuous	EUT	t	1							t	stained +	f	f	group 10
27	with couple	1.65	84	30.85	ESPAÑA	secondary	1º trimester	f	f		f		11	f		f	f		f	t	0	0	1	0	10	f	t	48	t	56	38	continuous	EUT	f	1							t	clear	t	f	group 2a
22	with couple	1.75	99	32.33	MARRUECOS	Sin estudios	1º trimester	f	f		f		1	f		f	f		f	t	1	0	0	1	1001	f	f		t	4	39	continuous	EUT	f	2							f	clear	f	f	group 3
37	with couple	1.63	58	21.83	PARAGUAY	university	1º trimester	f	f		f		18	f		f	f		f	f	1	0	0	1	1001	f	f		t	6	41	continuous	EUT	f	2							f	clear	f	f	group 3
30	with couple	1.6	57	22.27	ESPAÑA	university	1º trimester	f	f		f		10	f		f	f		f	t	0	1	0	0	100	f	f		t	3	40	continuous	EUT	f	1							t	clear	f	f	group 3
26	with couple	1.56	57	23.42	ESPAÑA	secondary	1º trimester	f	t	5	f		14	f		f	f		f	f	0	0	3	0	30	f	f		t	1	40	continuous	EUT	f	2							f	clear	f	f	group 1
26	with couple	1.6	56	21.87	ESPAÑA	primary	1º trimester	f	f		f		15	f		f	f		t	t	0	0	0	0	0	f	f		t	14	37	continuous	EUT	f	1							f	clear	f	f	group 1
31	with couple	1.6	62	24.22	FRANCIA	secondary	1º trimester	f	f		f		13	f		f	f		f	t	0	0	3	0	30	f	f		t	18	40	continuous	emergency c-section				group 3. Parto estacionado					t	clear	t	f	group 1	t
31	with couple	1.64	52	19.33	ESPAÑA	university	1º trimester	f	f		f		8	f		f	f		f	t	0	1	0	1	101	t	t	45	t	48	37	continuous	EUT	f	0							t	clear	f	f	group 4a
23	with couple	1.62	73	27.82	MARRUECOS	primary	1º trimester	f	f		f		7	f		f	f		f	f	1	0	0	1	1001	f	f		f	1	40	continuous	EUT	f	1							f	clear	f	f	group 3
34	with couple	1.48	59.5	27.16	ECUADOR	secondary	1º trimester	f	f		f		8	f		f	f		f	f	1	0	1	1	1011	f	f		t	24	41	continuous	EUT	f	0							t	clear	t	f	group 3
37	with couple	1.59	74	29.27	MARRUECOS	primary	1º trimester	f	f		f		10	f		f	f		f	f	2	0	0	2	2002	f	f		f	1	40	continuous	EUT	f	1							f	clear	f	f	group 3
19	with couple	1.54	55	23.19	ESPAÑA	primary	1º trimester	f	f		f		10	f		f	f		f	t	0	0	1	1	11	f	f		t	12	40	continuous	EUT	f	2							f	clear	f	f	group 1
20	with couple	1.69	59	20.66	SENEGAL	primary	2º trimester	f	f		f		2	f		t	f		f	f	0	0	0	0	0	f	f		f	6	37	continuous	EUT	f	0							f	clear	f	f	group 1
25	with couple	1.54	69	29.09	ECUADOR	secondary	1º trimester	f	f		f		17	f		f	f		f	f	1	0	1	1	1011	f	f		t	2	39	continuous	EUT	f	1							f	clear	f	f	group 3
34	with couple	1.6	68	26.56	ESPAÑA	secondary	1º trimester	f	f		f		15	f		f	f		f	f	1	0	0	1	1001	f	f		t	0	41	continuous	EUT	f	1							f	clear	f	f	group 3
32	with couple	1.54	58	24.46	ESPAÑA	university	1º trimester	f	f		f		12	f		f	f		f	f	1	0	0	1	1001	f	f		t	3	40	continuous	EUT	f	2							f	clear	f	f	group 3
37	with couple	1.57	84	34.08	COLOMBIA	university	1º trimester	f	f		f		5	f		f	t	1	f	t	1	0	0	1	1001	f	f		t	0	39	discontinuous	CES programmed					Gran macrosoma				f	stained +	f	f	group 5	t
33	with couple	1.67	85.5	30.66	ESPAÑA	secondary	1º trimester	f	f		f		-3	f		f	f		f	t	3	0	0	3	3003	f	f		t	6	39	continuous	EUT	f	0							t	clear	f	f	group 3
27	with couple	1.65	78	28.65	MARRUECOS	secondary	1º trimester	f	f		f		5	f		f	f		f	f	0	0	0	0	0	f	f		f	17	39	continuous	EUT	f	1							f	clear	f	f	group 1
33	with couple	1.62	74	28.2	ESPAÑA	secondary	1º trimester	f	f		f		9	f		f	f		f	f	0	0	0	0	0	f	f		t	3	40	continuous	vacum	t	0	SPBF						t	clear	t	f	group 1
25	with couple	1.63	63	23.71	ESPAÑA	secondary	1º trimester	f	t	5	f		13	f		f	f		f	f	1	0	0	1	1001	f	f		t	3	41	continuous	EUT	f	0							t	stained ++	f	f	group 3
37	with couple	1.66	69	25.04	ESPAÑA	university	1º trimester	f	f		f		9	f		f	f		f	f	1	0	0	1	1001	f	f		t	0	37	continuous	EUT	f	1							f	clear	f	f	group 3
26	with couple	1.67	63	22.59	MARRUECOS	primary	1º trimester	f	f		f		7	f		f	f		f	f	0	0	0	0	0	f	f		t	1	40	continuous	EUT	f	2							f	stained +	f	f	group 1
31	with couple	1.6	59	23.05	ESPAÑA	primary	1º trimester	f	f		f		10	f		f	f		f	f	1	0	0	1	1001	f	f		f	0	40	discontinuous	EUT	f	1							f	stained +	f	f	group 3
26	with couple	1.62	124	47.25	ESPAÑA	primary	1º trimester	f	f		f		3	f		f	f		f	f	0	0	0	0	0	f	f		t	7	41	continuous	EUT	f	1							t	clear	f	f	group 1
28	with couple	1.65	58	21.3	ESPAÑA	secondary	1º trimester	f	f		f		20	f		f	f		f	t	0	0	0	0	0	t	f	0	f	4	39	continuous	EUT	f	1							f	stained ++	t	f	group 2a
30	with couple	1.6	57	22.27	ESPAÑA	university	1º trimester	f	f		f		11	f		f	f		f	f	0	0	1	0	10	f	t	0	t	9	40	continuous	emergency c-section				group 1. RPBF					t	stained +++	t	f	group 2a	t
28	with couple	1.56	65	26.71	ESPAÑA	primary	1º trimester	f	f		f		5	f		f	f		f	f	2	0	1	2	2012	f	f		t	0	39	continuous	emergency c-section				group 1. RPBF					f	stained +++	f	f	group 3	t
21	with couple	1.63	73	27.48	MARRUECOS	secondary	1º trimester	f	f		f		14	f		f	f		t	f	0	0	0	0	0	f	f		f	1	41	continuous	EUT	f	0							f	stained +	f	f	group 1
33	with couple	1.66	106	38.47	MARRUECOS	secondary	1º trimester	f	f		f		4	f		f	f		f	f	1	0	0	1	1001	f	f		t	0	39	continuous	EUT	t	0							t	clear	f	f	group 3
33	with couple	1.7	78	26.99	ESPAÑA	university	1º trimester	f	f		f		14	f		f	f		t	t	1	0	1	1	1011	t	t	0	t	8	37	continuous	EUT	f	1							t	clear	f	f	group 4a
28	with couple	1.66	62	22.5	PAISES BAJOS	secondary	1º trimester	f	f		f		20	f		f	f		f	t	0	0	0	0	0	f	f		t	12	39	continuous	EUT	f	1							f	clear	f	f	group 1
27	with couple	1.62	75	28.58	PARAGUAY	secondary	1º trimester	f	f		f		5	f		f	f		f	t	0	0	1	0	10	t	t	0	t	6	38	continuous	EUT	f	2							t	stained +++	t	f	group 2a
37	with couple	1.58	58	23.23	ESPAÑA	secondary	1º trimester	f	f		f		13	f		f	f		f	t	0	0	0	0	0	t	f	0	t	0	41	continuous	emergency c-section				group 1. RPBF					f	stained +++	t	f	group 2a	t
24	with couple	1.7	83	28.72	BULGARIA	secondary	1º trimester	f	f		f		13	f		f	f		f	t	0	0	0	0	0	f	f		t	0	39	continuous	EUT	f	2							f	clear	f	f	group 1
32	with couple	1.6	72	28.12	MARRUECOS	Sin estudios	1º trimester	f	f		f		6	f		f	f		f	t	3	0	0	2	3002	t	t	0	f	2	40	continuous	EUT	f	0							t	clear	f	f	group 4a
31	with couple	1.66	63.5	23.04	ESPAÑA	secondary	1º trimester	f	f		f		10	f		f	f		f	f	1	0	0	1	1001	f	t	25	t	31	37	continuous	emergency c-section				group 5. Miscelanea					t	clear	f	t	group 4a	t
36	with couple	1.66	65	23.59	ESPAÑA	university	1º trimester	f	f		f		15	f		f	f		f	t	1	0	2	1	1021	f	f		f	0	39	continuous	EUT	f	1							f	stained ++	f	f	group 3
22	with couple	1.66	70	25.4	MARRUECOS	Sin estudios	3º trimester	f	f		f		6	f		f	f		f	f	1	0	0	1	1001	f	f		t	0	39	discontinuous	EUT	f	2							f	clear	f	f	group 3
31	with couple	1.67	63	22.59	ESPAÑA	university	1º trimester	f	f		f		12	f		f	f		f	f	0	0	0	0	0	f	f		t	0	40	discontinuous	EUT	f	2							f	clear	f	f	group 1
32	with couple	1.7	59	20.42	ESPAÑA	secondary	1º trimester	f	f		f		9	f		f	f		f	f	1	0	0	2	1002	f	f		f	2	41	continuous	EUT	f	0							f	stained +	f	f	group 3
24	with couple	1.49	77	34.68	ESPAÑA	secondary	1º trimester	f	t	15	f		18	f		f	t	1	t	f	1	0	0	1	1001	f	f		t	0	40	discontinuous	emergency c-section				group 5. Miscelanea					f	clear	f	f	group 5	t
24	with couple	1.58	78	31.24	NICARAGUA	university	1º trimester	f	f		f		10	f		f	f		f	f	1	0	0	1	1001	f	f		f	1	40	discontinuous	EUT	f	0							f	clear	f	f	group 3
23	with couple	1.56	50	20.55	ESPAÑA	secondary	1º trimester	f	f		f		15	f		f	f		f	f	0	0	0	1	1	f	f		t	3	41	continuous	emergency c-section				group 1. RPBF					t	stained +	t	f	group 1	t
23	with couple	1.62	70	26.67	ESPAÑA	secondary	1º trimester	f	f		f		20	f		f	f		f	f	0	0	0	0	0	f	f		t	4	40	discontinuous	EUT	t	0							t	clear	f	f	group 1
35	with couple	1.66	72	26.13	ESPAÑA	university	1º trimester	f	f		f		12	f		f	t	1	f	t	1	0	0	0	1000	f	f		t	0	42	NO	CES programmed					Casos Especiales				f	clear	f	f	group 5	t
28	with couple	1.54	48	20.24	MARRUECOS	Sin estudios	1º trimester	f	f		f		14	f		f	f		f	f	3	0	0	3	3003	f	f		f	1	40	continuous	EUT	f	0							f	clear	f	f	group 3
31	with couple	1.61	54	20.83	ESPAÑA	university	1º trimester	f	f		f		17	f		f	f		f	t	1	0	0	1	1001	f	f		t	58	39	continuous	EUT	f	1							t	clear	f	f	group 3
21	with couple	1.56	54	22.19	MARRUECOS	primary	1º trimester	f	f		f		7	f		f	f		f	f	0	0	0	0	0	f	f		t	3	40	continuous	vacum	t	0	SPBF						f	clear	f	f	group 1
36	with couple	1.5	55	24.44	ESPAÑA	primary	1º trimester	f	f		f		12	f		f	t	1	f	t	1	0	0	1	1001	f	t	48	t	52	38	continuous	ESP	t	2	SPBF						t	clear	t	t	group 5
27	with couple	1.65	66	24.24	MARRUECOS	primary	1º trimester	f	f		f		6	f		f	f		f	t	0	0	0	0	0	f	f		t	32	40	continuous	EUT	f	1							t	clear	f	f	group 1
34	with couple	1.55	51	21.23	BRASIL	secondary	1º trimester	f	f		f		25	f		f	f		f	f	3	0	1	3	3013	f	f		t	3	41	continuous	EUT	f	1							t	clear	f	t	group 3
40	with couple	1.57	56	22.72	ESPAÑA	university	1º trimester	f	f		f		7	t	FIV	f	f		f	t	0	0	0	0	0	t	t	0	t	2	41	continuous	emergency c-section				group 1. RPBF					t	stained ++	f	f	group 2a	t
34	with couple	1.58	62	24.84	ESPAÑA	secondary	1º trimester	f	f		f		11	f		f	f		f	t	0	0	0	0	0	f	f		f	17	37	continuous	EUT	f	0							t	clear	f	f	group 1
26	with couple	1.64	50	18.59	RUMANIA	secondary	1º trimester	f	f		f		14	f		f	f		f	t	0	0	0	0	0	f	f		t	16	40	continuous	EUT	f	1							f	clear	f	f	group 1
29	with couple	1.67	99	35.5	ESPAÑA	secondary	1º trimester	f	f		f		9	f		f	f		f	t	0	0	0	0	0	f	t	1	t	5	40	continuous	EUT	f	1							t	stained +	f	f	group 2a
37	with couple	1.59	59	23.34	ESPAÑA	secondary	1º trimester	f	f		f		8	f		f	f		t	t	2	0	0	2	2002	f	f		f	1	40	continuous	EUT	f	0							f	clear	f	f	group 3
21	with couple	1.58	52	20.83	ESPAÑA	secondary	1º trimester	f	f		f		11	f		f	f		f	f	0	0	0	0	0	f	f		t	6	40	continuous	EUT	f	0							f	clear	f	f	group 1
37	with couple	1.59	54	21.36	ESPAÑA	secondary	1º trimester	f	f		f		7	f		f	f		f	f	0	0	0	0	0	f	f		t	0	39	discontinuous	CES programmed					Presentación podalic				f	clear	f	f	group 6	t
35	with couple	1.6	53	20.7	ESPAÑA	university	1º trimester	f	f		f		10	f		f	f		f	f	1	0	0	1	1001	f	f		t	1	39	continuous	EUT	f	1							f	clear	f	f	group 3
30	with couple	1.56	53	21.78	CHINA	university	1º trimester	f	f		f		11	f		f	f		f	f	1	0	1	1	1011	f	f		t	6	40	continuous	EUT	f	2							f	clear	f	f	group 3
34	with couple	1.62	62	23.62	ESPAÑA	secondary	1º trimester	f	f		f		10	f		f	f		f	f	0	0	0	0	0	f	f		t	8	41	continuous	emergency c-section				group 4. Desproporción pelvifetal					t	clear	f	t	group 1	t
38	with couple	1.63	77	28.98	CUBA	university	1º trimester	f	f		f		6	f		f	f		f	t	0	0	2	0	20	f	t	0	t	6	41	continuous	EUT	f	1							t	clear	f	f	group 2a
37	with couple	1.75	59	19.27	ESPAÑA	secondary	1º trimester	f	f		f		7	f		f	f		f	f	1	0	1	1	1011	f	f		f	1	40	continuous	EUT	f	1							f	clear	f	f	group 3
29	with couple	1.6	66	25.78	MARRUECOS	Sin estudios	1º trimester	f	f		f		10	f		f	f		f	f	1	0	0	1	1001	f	f		t	0	40	continuous	EUT	t	0							f	clear	f	f	group 3
40	with couple	1.67	80	28.69	ESPAÑA	secondary	1º trimester	f	f		f		14	f		f	t	1	f	t	1	0	0	2	1002	f	t	0	t	16	38	continuous	EUT	f	2							t	stained +	f	f	group 5
35	with couple	1.61	68	26.23	MARRUECOS	university	1º trimester	f	f		f		11	f		f	f		f	f	1	0	0	1	1001	f	f		f	3	39	continuous	EUT	f	1							t	stained +++	f	f	group 3
24	with couple	1.62	59	22.48	ESPAÑA	secondary	1º trimester	f	f		f		12	f		f	f		f	f	0	0	1	0	10	f	t	1	t	12	40	continuous	EUT	f	1							t	stained ++	f	f	group 2a
28	without couple	1.5	50	22.22	CHINA	secondary	2º trimester	f	f		f		12	f		f	f		f	f	0	0	0	0	0	f	f		f	3	40	continuous	EUT	f	3A							t	stained +	f	f	group 1
29	with couple	1.61	69	26.62	ESPAÑA	university	1º trimester	f	f		f		11	f		f	f		f	t	0	0	0	0	0	t	t	52	t	60	40	continuous	EUT	f	2							t	clear	f	f	group 2a
40	with couple	1.55	50	20.81	COLOMBIA	primary	2º trimester	f	f		f		13	f		f	f		f	f	1	0	0	1	1001	f	f		f	2	36	continuous	EUT	f	1							f	clear	f	f	group 10
26	with couple	1.5	62.5	27.78	ESPAÑA	primary	1º trimester	t	t	5	f		17	f		f	f		f	f	0	0	0	0	0	t	t	0	f	0	31	NO	EUT	f	0							t	clear	f	f	group 10
41	with couple	1.59	65	25.71	ESPAÑA	primary	1º trimester	f	f		f		11	f		f	f		f	f	0	0	0	0	0	f	f		t	4	41	continuous	EUT	f	1							t	clear	f	f	group 1
34	with couple	1.61	63.7	24.57	ALEMANIA	secondary	1º trimester	f	f		f		11	f		f	t	1	f	t	2	0	0	2	2002	f	f		f	1	41	continuous	EUT	f	0							f	clear	f	f	group 5
29	with couple	1.59	80	31.64	ESPAÑA	secondary	Desconocido	f	t	10	f		5	f		f	f		f	f	1	0	0	1	1001	f	f		f	0	40	NO	EUT	f	1							f	clear	f	f	group 3
21	without couple	1.6	56	21.87	ECUADOR	secondary	1º trimester	f	f		f		10	f		f	f		f	f	0	0	0	0	0	f	f		f	6	40	continuous	EUT	f	0							f	stained ++	f	f	group 1
32	with couple	1.63	80	30.11	ESPAÑA	secondary	1º trimester	f	f		f		2	f		f	f		f	f	1	0	0	1	1001	f	t	12	t	16	38	continuous	EUT	f	0							t	clear	f	f	group 4a
25	with couple	1.7	79	27.34	SENEGAL	primary	1º trimester	f	f		f		7	f		f	f		f	f	1	0	1	1	1011	f	t	0	t	9	41	continuous	vacum	f	1	Agotamiento materno						t	clear	t	f	group 4a
38	with couple	1.53	46	19.65	ESPAÑA	secondary	1º trimester	f	f		f		11	f		f	f		f	t	0	0	0	0	0	f	t	2	t	13	41	continuous	EUT	f	1							t	stained ++	f	f	group 2a
39	with couple	1.6	64	25	ESPAÑA	university	1º trimester	f	f		f		16	f		f	f		f	f	1	0	1	1	1011	f	f		f	0	40	discontinuous	EUT	f	0							f	clear	f	f	group 3
38	with couple	1.68	54	19.13	ESPAÑA	university	1º trimester	f	f		f		8	f		f	f		f	f	2	0	0	2	2002	f	f		t	1	40	continuous	EUT	f	1							f	clear	f	f	group 3
29	with couple	1.68	76	26.93	ALEMANIA	university	1º trimester	f	f		f		14	f		f	f		f	f	0	0	1	0	10	f	f		f	4	40	continuous	EUT	f	2							f	clear	f	f	group 1
27	with couple	1.64	73	27.14	MARRUECOS	Sin estudios	1º trimester	f	f		f		7	f		f	f		f	f	0	0	0	0	0	f	f		f	18	40	continuous	EUT	f	2							t	clear	f	f	group 1
25	with couple	1.75	65	21.22	ESPAÑA	primary	1º trimester	f	f		f		12	f		f	f		f	t	1	0	0	1	1001	f	f		t	1	39	continuous	EUT	f	0							f	stained +	f	f	group 3
25	with couple	1.6	80	31.25	MARRUECOS	primary	2º trimester	f	f		f		7	f		f	f		f	f	2	0	0	2	2002	f	t	0	t	7	39	continuous	EUT	f	1							t	clear	f	f	group 4a
47	with couple	1.63	76	28.6	MARRUECOS	Sin estudios	1º trimester	f	f		f		-1	f		f	f		f	f	5	0	3	5	5035	f	f		f	4	39	continuous	EUT	f	0							f	clear	f	f	group 3
30	with couple	1.65	101	37.1	ESPAÑA	university	1º trimester	f	f		f		11	f		f	f		f	f	0	0	0	0	0	f	f		t	8	39	continuous	EUT	f	1							f	clear	f	f	group 1
33	with couple	1.55	61	25.39	ESPAÑA	secondary	1º trimester	f	f		f		15	f		f	f		f	f	0	0	1	0	10	t	t	12	t	30	41	continuous	emergency c-section				group 1. RPBF					t	stained +	t	f	group 2a	f
24	with couple	1.62	68	25.91	MARRUECOS	secondary	1º trimester	f	f		f		18	f		f	f		f	f	0	0	0	0	0	f	f		t	5	40	continuous	EUT	t	0							f	clear	t	f	group 1
29	with couple	1.57	62	25.15	MARRUECOS	university	1º trimester	f	f		f		7	f		f	f		f	t	1	0	0	1	1001	f	t	0	t	7	41	continuous	EUT	f	1							t	stained +	t	f	group 4a
32	with couple	1.63	73	27.48	MARRUECOS	primary	1º trimester	f	f		f		-2	f		f	f		f	f	2	0	1	2	2012	f	f		t	0	40	discontinuous	EUT	f	2							f	clear	f	f	group 3
31	with couple	1.57	80	32.46	ESPAÑA	secondary	1º trimester	f	f		f		13	t	FIV	f	f		t	t	0	0	1	0	10	t	t	0	t	15	39	continuous	EUT	t	1							t	stained ++	t	t	group 2a
32	with couple	1.56	44.4	18.24	ESPAÑA	secondary	1º trimester	f	f		f		16	f		f	f		f	t	0	0	0	0	0	f	f		t	2	41	continuous	EUT	t	1							t	stained ++	f	f	group 1
33	with couple	1.56	59.1	24.29	ESPAÑA	primary	1º trimester	f	f		f		12	f		f	f		f	t	1	0	1	1	1011	t	f	0	t	2	38	continuous	EUT	f	1							f	clear	f	f	group 4a
38	with couple	1.6	84	32.81	MARRUECOS	primary	1º trimester	f	f		f		14	f		f	f		f	t	3	0	1	3	3013	f	f		f	0	41	discontinuous	EUT	f	0							f	stained ++	f	f	group 3
35	with couple	1.59	80	31.64	MARRUECOS	primary	1º trimester	f	f		f		4	f		f	f		f	f	1	0	0	1	1001	t	t	1	t	4	40	continuous	EUT	f	1							t	clear	f	f	group 4a
34	with couple	1.54	75	31.62	COLOMBIA	secondary	1º trimester	f	f		f		14	f		f	f		f	f	1	0	0	1	1001	f	f		t	20	40	NO	EUT	f	2							f	clear	f	f	group 3
29	with couple	1.65	84	30.85	MARRUECOS	primary	1º trimester	f	f		f		0	f		f	f		f	f	2	0	3	2	2032	f	f		t	0	41	continuous	EUT	f	1							t	clear	f	f	group 3
27	with couple	1.62	53	20.2	ESPAÑA	secondary	1º trimester	f	f		f		22	f		f	f		f	t	0	0	1	0	10	f	t	15	t	21	39	continuous	EUT	f	1							t	clear	f	f	group 2a
39	with couple	1.59	69	27.29	MARRUECOS	primary	2º trimester	f	f		f		7	f		f	f		f	t	3	0	0	3	3003	f	f		f	1	40	continuous	EUT	f	0							f	stained ++	f	f	group 3
36	with couple	1.68	71	25.16	ESPAÑA	secondary	1º trimester	f	f		f		9	f		f	f		f	f	0	0	0	0	0	f	f		t	0	39	continuous	EUT	f	2							f	clear	f	f	group 1
27	with couple	1.73	79	26.4	BULGARIA	secondary	1º trimester	f	f		f		12	f		f	f		f	f	0	0	0	0	0	f	t	4	t	14	39	continuous	FORC	t	0	Expulsivo prolongado						t	stained +++	f	f	group 2a
34	with couple	1.61	61	23.53	ESPAÑA	secondary	1º trimester	f	f		f		14	f		f	f		f	f	0	0	1	0	10	f	f		t	11	38	continuous	EUT	f	2							t	clear	f	f	group 1
39	with couple	1.6	84	32.81	ECUADOR	secondary	1º trimester	f	f		f		3	f		t	t	1	f	t	0	1	1	1	111	f	f		t	0	37	continuous	CES programmed					2 previous c-sections				f	clear	f	f	group 5	t
28	with couple	1.61	58	22.38	ESPAÑA	primary	2º trimester	f	f		f		11	f		f	f		f	f	1	0	0	1	1001	f	f		t	1	41	continuous	EUT	f	2							t	clear	f	f	group 3
35	with couple	1.68	58	20.55	ESPAÑA	secondary	1º trimester	f	f		f		10	f		f	t	1	f	f	1	0	0	1	1001	f	t	8	t	12	39	continuous	EUT	f	0							t	stained +	f	f	group 5
23	with couple	1.64	88	32.72	MARRUECOS	secondary	1º trimester	f	f		f		10	f		f	f		f	f	1	0	0	1	1001	f	f		f	0	40	NO	EUT	f	0							f	clear	f	f	group 3
34	with couple	1.54	57	24.03	ESPAÑA	secondary	1º trimester	f	f		f		18	f		f	f		f	f	0	0	0	0	0	f	f		t	15	40	continuous	FORC	t	0	SPBF						t	stained +	f	f	group 1
27	with couple	1.52	50	21.64	ESPAÑA	secondary	1º trimester	f	f		f		15	f		f	f		f	t	1	0	0	1	1001	f	t	0	t	4	41	continuous	EUT	f	0							t	stained +	f	f	group 4a
34	with couple	1.7	74	25.61	CHILE	university	1º trimester	f	f		f		16	f		f	f		f	t	0	0	1	0	10	f	f		t	8	36	continuous	EUT	f	3A							f	clear	f	f	group 10
29	with couple	1.64	73	27.14	MARRUECOS	Sin estudios	1º trimester	f	f		f		7	f		f	f		f	f	0	0	0	0	0	f	f		t	19	40	continuous	EUT	f	2							f	clear	f	f	group 1
26	with couple	1.64	63	23.42	ESPAÑA	secondary	1º trimester	f	f		f		13	f		f	f		f	f	0	0	0	0	0	f	f		t	8	40	continuous	EUT	f	2							t	clear	f	f	group 1
37	with couple	1.63	78	29.36	ESPAÑA	university	1º trimester	f	f		f		1	f		f	f		f	t	1	0	1	1	1011	f	t	0	t	5	41	continuous	EUT	f	1							t	clear	f	f	group 4a
32	with couple	1.67	63	22.59	RUMANIA	university	1º trimester	f	f		f		24	f		f	f		f	t	0	0	0	0	0	f	f		t	16	40	continuous	vacum	t	0	Agotamiento materno						t	clear	t	f	group 1
28	with couple	1.63	92	34.63	ESPAÑA	primary	1º trimester	f	t	5	f		5	f		f	f		f	f	0	0	0	0	0	f	f		t	24	41	continuous	vacum	t	0	SPBF						f	clear	f	f	group 1
32	with couple	1.72	73	24.68	MARRUECOS	secondary	3º trimester	f	f		f		13	f		f	f		f	f	0	0	0	0	0	f	f		t	24	38	continuous	EUT	t	0							t	clear	f	f	group 1
26	with couple	1.7	65	22.49	MARRUECOS	secondary	1º trimester	f	f		f		16	f		f	f		f	f	1	0	0	0	1000	f	f		t	0	39	continuous	EUT	f	1							f	clear	f	f	group 3
27	with couple	1.64	60	22.31	MARRUECOS	primary	1º trimester	f	f		f		2	f		f	t	1	t	t	1	0	0	1	1001	f	f		t	2	41	continuous	ESP	t	0	Expulsivo prolongado						f	clear	f	f	group 5
31	with couple	1.56	61	25.07	ECUADOR	secondary	2º trimester	f	f		f		8	f		f	f		t	t	2	0	3	2	2032	f	f		f	1	39	continuous	EUT	f	0							t	clear	t	f	group 3
28	with couple	1.64	63	23.42	ESPAÑA	primary	2º trimester	f	f		f		13	f		f	f		f	f	0	0	0	0	0	f	f		f	1	41	discontinuous	EUT	f	1							f	clear	f	f	group 1
27	with couple	1.78	73	23.04	ALEMANIA	secondary	1º trimester	f	f		f		12	f		f	f		f	f	1	0	0	1	1001	f	f		f	0	40	discontinuous	EUT	f	1							f	clear	f	f	group 3
36	with couple	1.57	70	28.4	MARRUECOS	primary	1º trimester	f	f		f		4	f		f	f		f	t	0	0	0	0	0	t	t	0	t	10	41	continuous	EUT	t	0							t	clear	f	f	group 2a	és de 6.07
34	with couple	1.6	70	27.34	ESPAÑA	primary	1º trimester	f	f		f		5	f		f	f		f	t	2	0	0	2	2002	f	f		f	21	39	continuous	EUT	f	1							t	clear	f	f	group 3
29	with couple	1.62	83	31.63	MARRUECOS	secondary	1º trimester	f	f		f		10	f		f	f		f	f	2	0	0	2	2002	f	f		f	5	39	continuous	EUT	f	0							f	stained ++	f	f	group 3
31	with couple	1.63	77	28.98	ESPAÑA	university	1º trimester	f	f		f		15	f		f	f		f	f	0	0	0	0	0	t	t	0	t	10	42	continuous	EUT	f	2							t	clear	f	f	group 2a
21	with couple	1.6	89.6	35	MARRUECOS	Sin estudios	2º trimester	f	f		f		-1	f		f	f		f	f	0	0	0	0	0	f	f		t	1	40	continuous	EUT	f	2							t	clear	f	f	group 1
19	with couple	1.62	51.7	19.7	ESPAÑA	primary	1º trimester	t	t	6	f		11	f		f	f		f	f	0	0	0	0	0	f	f		t	10	39	continuous	EUT	f	0							f	clear	f	f	group 1
32	with couple	1.57	79	32.05	MARRUECOS	primary	3º trimester	f	f		f		4	f		f	t	2	f	t	0	4	2	2	422	f	f		t	0	35	continuous	CES programmed					2 previous c-sections				f	clear	f	f	group 10	t
30	with couple	1.57	95	38.54	ESPAÑA	secondary	1º trimester	f	f		f		0	f		f	f		f	f	1	0	2	1	1021	f	f		t	1	39	discontinuous	EUT	f	1							f	clear	f	f	group 3
44	with couple	1.62	74	28.2	MARRUECOS	primary	1º trimester	f	f		f		6	f		f	t	1	f	t	3	0	1	3	3013	f	f		f	0	40	continuous	EUT	f	1							f	stained +	f	f	group 5
40	with couple	1.57	55	22.31	ESPAÑA	university	1º trimester	f	f		f		12	f		f	f		f	t	0	0	1	0	10	f	f		t	0	39	NO	CES programmed					Presentación podalic				f	clear	f	f	group 6	t
25	with couple	1.65	84	30.85	ESPAÑA	secondary	1º trimester	f	f		f		10	f		f	f		f	f	1	0	0	1	1001	f	t	0	t	0	41	continuous	EUT	f	1							t	clear	f	f	group 4a
27	with couple	1.66	82	29.76	REINO UNIDO	secondary	1º trimester	f	f		f		16	f		f	f		f	t	0	0	0	0	0	t	f	0	t	0	40	continuous	emergency c-section				group 5. Miscelanea					f	clear	f	f	group 2a	f
26	with couple	1.57	54.5	22.11	ESPAÑA	primary	1º trimester	f	t	20	f		14	f		f	f		f	f	2	0	0	2	2002	t	t	28	t	39	40	continuous	EUT	f	0							f	clear	t	f	group 4a
32	with couple	1.58	62	24.84	SENEGAL	primary	1º trimester	f	f		f		4	f		f	t	1	t	t	1	0	0	1	1001	t	t	0	t	7	39	continuous	emergency c-section				group 3. Parto estacionado					t	stained +++	t	f	group 5	t
32	with couple	1.63	54	20.32	ESPAÑA	secondary	1º trimester	f	f		f		8	f		f	f		f	t	1	0	0	1	1001	t	f	0	t	1	41	continuous	EUT	f	1							f	clear	f	f	group 4a
35	with couple	1.73	67.2	22.45	ESPAÑA	university	1º trimester	f	f		f		17	f		f	f		f	f	0	0	0	0	0	t	f	31	t	50	41	continuous	EUT	f	2							f	clear	f	f	group 2a
26	with couple	1.55	59.5	24.77	BULGARIA	primary	1º trimester	f	f		f		14	f		f	f		f	f	0	0	0	0	0	f	f		t	4	41	continuous	EUT	t	0							f	stained +++	f	f	group 1
36	with couple	1.55	62	25.81	ESPAÑA	secondary	1º trimester	f	f		f		11	f		f	f		f	f	1	0	1	1	1011	f	f		f	0	38	discontinuous	EUT	f	0							f	clear	f	f	group 3
26	with couple	1.68	87.7	31.07	MARRUECOS	primary	1º trimester	f	f		f		8	f		f	f		f	f	1	0	1	1	1011	f	f		t	0	41	continuous	EUT	f	0							f	clear	f	f	group 3
28	with couple	1.64	87	32.35	MARRUECOS	primary	1º trimester	f	f		f		9	f		f	f		f	f	2	0	0	2	2002	f	f		f	7	41	continuous	EUT	f	1							f	stained +	f	f	group 3
16	with couple	1.59	61	24.13	ESPAÑA	secondary	1º trimester	f	f		f		6	f		f	f		f	f	0	0	0	0	0	f	f		t	0	40	continuous	EUT	f	1							f	clear	f	f	group 1
33	with couple	1.58	64	25.64	ESPAÑA	secondary	1º trimester	f	f		f		1	f		f	f		f	t	0	0	0	0	0	f	f		t	15	41	continuous	emergency c-section				group 3. Parto estacionado					t	clear	t	f	group 1	t
27	with couple	1.57	60	24.34	CHINA	secondary	1º trimester	f	f		f		17	f		f	f		f	f	0	0	0	0	0	f	t	25	t	40	38	continuous	emergency c-section				group 4. Desproporción pelvifetal					t	clear	f	f	group 2a	t
37	with couple	1.59	57.8	22.86	ESPAÑA	secondary	1º trimester	f	f		f		12	f		f	f		f	f	2	0	0	2	2002	f	f		t	19	38	discontinuous	EUT	f	2							f	clear	f	f	group 3
42	with couple	1.6	60	23.44	ESPAÑA	primary	1º trimester	f	t	8	f		5	f		f	t	1	t	t	1	0	1	1	1011	f	f		t	0	39	NO	CES programmed					VIH+				f	clear	f	f	group 5	t
37	with couple	1.57	51	20.69	ESPAÑA	university	1º trimester	f	f		f		12	f		f	f		f	f	1	0	0	1	1001	f	f		t	13	38	continuous	EUT	f	1							f	clear	f	f	group 3
29	with couple	1.57	77	31.24	MARRUECOS	primary	1º trimester	f	f		f		12	f		f	f		f	f	1	0	0	1	1001	f	f		t	0	39	discontinuous	CES programmed					Presentación podalic				f	clear	f	f	group 7	t
32	with couple	1.65	72	26.45	ESPAÑA	secondary	1º trimester	f	t	3	f		10	f		f	f		f	t	1	0	0	1	1001	f	f		f	25	39	continuous	EUT	f	1							f	clear	f	f	group 3
37	with couple	1.67	98.5	35.32	REPUBLICA CHECA	university	1º trimester	f	f		f		10	f		f	f		f	f	0	0	0	0	0	t	t	0	t	10	42	continuous	EUT	f	1							t	clear	f	f	group 2a
23	with couple	1.63	58	21.83	PAKISTAN	secondary	1º trimester	f	f		f		17	f		f	f		f	f	0	0	0	0	0	f	f		t	6	41	continuous	EUT	f	2							t	stained ++	t	f	group 1
24	with couple	1.64	61	22.68	MARRUECOS	primary	1º trimester	f	f		f		9	f		f	t	1	f	t	0	1	0	2	102	f	f		f	4	41	continuous	EUT	f	2							f	clear	f	t	group 5
37	with couple	1.74	65.4	21.6	ESPAÑA	university	1º trimester	f	f		f		12	f		f	f		f	f	1	0	0	1	1001	f	f		t	1	40	continuous	EUT	t	0							t	Hemorrágico	f	f	group 3
25	with couple	1.69	65	22.76	ESPAÑA	Sin estudios	1º trimester	f	f		f		15	f		f	f		f	f	1	0	0	1	1001	f	f		f	0	40	NO	EUT	f	1							f	clear	f	f	group 3
28	without couple	1.56	83	34.11	PARAGUAY	primary	2º trimester	f	f		f		18	f		f	f		f	t	0	0	0	0	0	f	f		t	7	36	continuous	EUT	t	1							f	clear	f	f	group 10
30	with couple	1.56	52	21.37	ESPAÑA	secondary	1º trimester	f	f		f		12	f		f	f		f	f	1	0	0	1	1001	f	f		t	6	39	continuous	EUT	f	2							f	clear	f	f	group 3
34	with couple	1.69	75	26.26	ESPAÑA	secondary	1º trimester	f	f		f		13	f		f	f		f	f	1	0	0	1	1001	f	f		f	1	39	continuous	EUT	f	1							f	clear	f	f	group 3
34	with couple	1.53	48	20.5	ESPAÑA	secondary	1º trimester	f	f		f		5	f		f	f		f	f	0	0	0	0	0	t	t	12	t	12	41	continuous	vacum	t	0	Expulsivo prolongado						t	stained ++	f	f	group 2a
38	with couple	1.6	95	37.11	MARRUECOS	Sin estudios	2º trimester	f	f		f		2	f		f	f		f	t	4	0	0	4	4004	f	f		f	3	40	continuous	EUT	f	0							t	clear	f	f	group 3
39	with couple	1.57	61	24.75	ESPAÑA	university	1º trimester	f	f		f		11	f		f	f		f	t	0	0	0	0	0	t	t	0	t	18	37	continuous	emergency c-section				group 3. Parto estacionado					t	clear	f	f	group 2a	t
35	with couple	1.64	81	30.12	ESPAÑA	primary	1º trimester	f	t	3	f		11	t	FIV	f	f		f	f	0	0	1	0	10	t	t	0	t	22	41	continuous	emergency c-section				group 3. Parto estacionado					t	clear	f	f	group 2a	t
35	with couple	1.67	87.8	31.48	VENEZUELA	primary	1º trimester	f	f		f		5	f		f	t	1	t	t	1	0	2	1	1021	f	f		t	19	38	NO	CES programmed					Cirugía uterina previa				f	clear	f	f	group 5	t
33	with couple	1.65	90	33.06	MARRUECOS	primary	1º trimester	f	f		f		5	f		f	f		f	t	3	0	0	3	3003	f	f		t	0	39	continuous	EUT	f	1							f	clear	f	f	group 3
31	with couple	1.59	57	22.55	MARRUECOS	primary	2º trimester	f	f		f		10	f		f	f		f	t	1	0	0	1	1001	f	f		t	7	41	continuous	EUT	f	2							f	clear	f	f	group 3
21	with couple	1.54	77.4	32.64	ECUADOR	secondary	1º trimester	f	f		f		9	f		f	t	1	f	t	0	1	1	0	110	f	t	53	t	64	41	continuous	EUT	f	1							t	clear	f	f	group 5	que sería 0020
35	with couple	1.6	53	20.7	ESPAÑA	university	1º trimester	f	f		f		12	f		f	f		f	f	0	0	0	0	0	f	f		t	7	39	continuous	EUT	t	0							t	clear	f	f	group 1
26	with couple	1.62	83.5	31.82	ESPAÑA	primary	1º trimester	f	f		f		8	f		f	f		f	f	0	0	0	0	0	f	f		t	1	39	continuous	EUT	f	1							f	clear	f	f	group 1
35	with couple	1.6	53	20.7	ESPAÑA	university	1º trimester	f	f		f		12	f		f	f		f	f	0	0	0	0	0	f	f		t	7	39	continuous	EUT	t	0							t	clear	f	f	group 1
32	with couple	1.56	103	42.32	ESPAÑA	secondary	1º trimester	f	f		f		13	f		f	f		f	t	0	0	0	0	0	t	t	0	t	0	38	continuous	emergency c-section				group 2. Fracaso de inducción					t	clear	f	f	group 2a	t
35	with couple	1.6	55.8	21.8	ESPAÑA	secondary	1º trimester	f	f		f		8	f		f	f		f	f	1	0	0	1	1001	f	f		t	0	40	continuous	EUT	f	1							f	stained ++	f	f	group 3
34	with couple	1.65	58	21.3	ESPAÑA	university	1º trimester	f	f		f		15	f		f	f		f	t	0	0	0	0	0	t	t	0	t	15	42	continuous	vacum	t	0	Agotamiento materno						t	clear	f	f	group 2a
29	with couple	1.6	50	19.53	ESPAÑA	secondary	2º trimester	f	f		f		19	f		f	f		f	f	2	0	2	2	2022	t	f	0	f	0	41	continuous	EUT	f	1							f	clear	f	f	group 4a
35	with couple	1.61	65	25.08	ESPAÑA	secondary	1º trimester	f	f		f		25	f		f	f		f	f	1	0	0	1	1001	f	f		t	7	39	continuous	EUT	f	2							f	clear	t	f	group 3
35	with couple	1.61	65	25.08	ESPAÑA	secondary	1º trimester	f	f		f		25	f		f	f		f	f	1	0	0	1	1001	f	f		t	7	39	continuous	EUT	f	2							f	clear	f	f	group 3
29	with couple	1.56	55	22.6	ESPAÑA	secondary	1º trimester	t	t	5	f		7	f		f	f		f	f	2	0	1	2	2012	f	f		f	0	38	continuous	EUT	f	1							f	clear	f	f	group 3
24	with couple	1.66	71	25.77	MARRUECOS	primary	1º trimester	f	f		f		14	f		f	t	1	f	t	1	0	0	1	1001	f	f		t	4	41	continuous	emergency c-section				group 4. Desproporción pelvifetal					f	clear	f	f	group 5	t
32	with couple	1.7	79	27.34	BULGARIA	secondary	1º trimester	f	f		f		13	f		f	f		f	f	1	0	0	1	1001	f	f		f	3	38	discontinuous	EUT	f	0							f	clear	f	f	group 3
24	with couple	1.59	79.6	31.49	ECUADOR	primary	1º trimester	f	f		f		8	f		f	f		f	t	1	0	2	1	1021	f	t	1	t	6	40	continuous	EUT	f	1							t	stained +	f	f	group 4a
36	with couple	1.59	62	24.52	ESPAÑA	secondary	1º trimester	f	t	2	f		12	t	FIV	f	t	1	t	t	1	0	0	1	1001	f	t	0	t	8	41	continuous	EUT	f	2							t	stained ++	f	t	group 5
32	with couple	1.55	50	20.81	ESPAÑA	primary	1º trimester	f	f		f		15	f		f	f		f	f	1	0	1	1	1011	f	f		t	56	39	continuous	EUT	f	0							t	clear	f	f	group 3
16	with couple	1.71	71	24.28	COLOMBIA	primary	1º trimester	f	f		f		12	f		f	f		f	f	0	0	0	0	0	f	f		t	6	38	continuous	EUT	f	2							t	clear	f	f	group 1
30	with couple	1.8	54	16.67	ESPAÑA	secondary	1º trimester	f	t	9	f		12	f		f	f		f	f	0	0	0	0	0	f	f		t	0	39	NO	CES programmed					Presentación podalic				f	clear	f	f	group 6	t
26	with couple	1.62	56	21.34	ESPAÑA	university	1º trimester	f	f		f		14	f		f	f		f	t	0	0	0	0	0	f	f		t	5	42	discontinuous	EUT	f	2							t	clear	f	f	group 1
25	with couple	1.47	87	40.26	ESPAÑA	secondary	1º trimester	f	f		f		-3	f		f	f		f	f	1	0	1	1	1011	f	f		t	2	39	continuous	EUT	f	2							f	clear	f	f	group 3
37	with couple	1.65	67	24.61	ESPAÑA	university	1º trimester	f	f		f		16	f		f	f		f	f	1	0	1	1	1011	f	f		t	0	40	continuous	EUT	f	0							f	clear	f	f	group 3
36	with couple	1.6	81	31.64	MARRUECOS	primary	1º trimester	f	f		f		6	t	IAC	f	f		f	t	0	0	0	0	0	f	f		t	0	36	continuous	emergency c-section				group 1. RPBF					f	Hemorrágico	f	f	group 8	t
32	with couple	1.59	55	21.76	MARRUECOS	secondary	1º trimester	f	f		f		12	f		f	f		f	f	3	0	0	3	3003	f	t	60	f	60	37	continuous	EUT	f	0							t	clear	f	f	group 4a
22	with couple	1.63	70	26.35	MARRUECOS	primary	2º trimester	f	f		f		13	f		f	t	1	f	t	2	0	0	2	2002	f	f		t	9	41	continuous	FORC	t	0	Expulsivo prolongado						t	stained +++	f	f	group 5
38	with couple	1.56	70.5	28.97	MARRUECOS	primary	1º trimester	f	f		f		19	f		f	f		f	t	0	0	0	0	0	t	t	0	t	9	38	continuous	EUT	f	2							t	clear	t	f	group 2a
31	with couple	1.6	48	18.75	TAILANDIA	secondary	1º trimester	f	f		f		21	f		f	t	1	f	t	0	2	2	2	222	f	f		t	8	36	continuous	EUT	f	1							f	clear	f	f	group 10
35	with couple	1.64	54	20.08	ESPAÑA	secondary	1º trimester	f	f		f		12	f		f	f		f	f	1	0	0	1	1001	f	f		t	2	38	NO	CES programmed					Presentación podalic				f	clear	f	f	group 7	t
34	with couple	1.62	70	26.67	MARRUECOS	primary	1º trimester	f	f		f		10	f		f	f		t	t	1	0	0	1	1001	f	f		t	17	40	continuous	EUT	f	0							f	clear	f	t	group 3
30	with couple	1.62	59	22.48	MARRUECOS	Sin estudios	1º trimester	f	f		f		3	f		f	f		f	f	0	0	1	0	10	f	t	8	t	19	37	continuous	vacum	t	Cervical	SPBF						t	clear	t	f	group 2a
31	with couple	1.63	61	22.96	ESPAÑA	secondary	1º trimester	f	f		f		6	f		f	f		f	t	2	0	0	2	2002	f	f		t	7	40	continuous	EUT	f	1							f	clear	f	f	group 3
32	with couple	1.57	50.5	20.49	MARRUECOS	primary	2º trimester	f	f		f		9	f		f	f		f	f	1	0	0	1	1001	f	f		t	4	39	continuous	EUT	f	2							f	clear	f	f	group 3
32	with couple	1.66	72	26.13	MARRUECOS	Sin estudios	1º trimester	f	f		f		1	f		f	f		f	t	1	1	1	1	1111	f	f		f	0	25	NO	EUT	f	0							f	stained +	f	f	group 10
33	with couple	1.6	90	35.16	ESPAÑA	primary	2º trimester	f	t	15	f		8	f		f	f		f	t	3	0	0	3	3003	f	f		f	0	39	continuous	EUT	f	0							f	stained +	f	f	group 3
34	with couple	1.61	98	37.81	ESPAÑA	secondary	1º trimester	f	t	5	f		0	f		f	t	2	f	f	2	1	0	2	2102	f	f		t	0	36	NO	CES programmed					2 previous c-sections				f	clear	f	f	group 7	t
22	with couple	1.6	60	23.44	MARRUECOS	primary	Desconocido	f	f		f		6	f		f	f		f	f	1	0	0	1	1001	f	f		f	0	35	continuous	EUT	f	0							f	clear	f	f	group 10
33	with couple	1.59	55	21.76	ESPAÑA	secondary	1º trimester	f	f		f		10	f		f	f		f	t	0	0	0	0	0	f	f		t	18	35	continuous	EUT	f	0							f	clear	f	f	group 10
31	with couple	1.57	52	21.1	ESPAÑA	university	1º trimester	f	f		f		10	f		f	f		f	t	0	0	0	0	0	t	t	0	t	7	41	continuous	vacum	t	0	Agotamiento materno						t	clear	f	f	group 2a
34	with couple	1.67	66	23.67	ESPAÑA	secondary	1º trimester	f	f		f		12	t	IAC	f	f		f	t	0	0	4	0	40	f	f		t	16	41	continuous	EUT	f	2							t	clear	f	f	group 1
31	with couple	1.6	48	18.75	TAILANDIA	secondary	1º trimester	f	f		f		21	f		f	t	1	f	t	0	2	2	2	222	f	f		t	8	36	continuous	EUT	f	1							t	clear	f	f	group 10
29	with couple	1.6	69	26.95	ESPAÑA	secondary	1º trimester	f	f		f		12	f		f	f		f	f	1	0	0	1	1001	f	f		t	0	39	continuous	EUT	f	1							t	stained ++	f	f	group 3
38	with couple	1.57	87	35.3	ESPAÑA	primary	1º trimester	f	f		f		9	f		f	f		f	t	1	0	1	1	1011	f	f		t	9	39	continuous	FORC	t	2	SPBF						t	stained ++	f	f	group 3
33	with couple	1.65	63	23.14	ALEMANIA	secondary	1º trimester	f	f		f		22	f		f	f		f	f	0	0	0	0	0	f	f		t	3	39	discontinuous	EUT	f	2							f	clear	f	f	group 1
30	with couple	1.63	57	21.45	MARRUECOS	primary	1º trimester	f	f		f		6	f		f	f		f	f	1	0	0	1	1001	f	f		t	12	37	continuous	EUT	f	2							f	clear	f	f	group 3
39	with couple	1.56	55	22.6	ESPAÑA	secondary	1º trimester	f	f		f		10	f		f	f		f	f	1	0	0	1	1001	f	f		f	5	38	continuous	EUT	f	0							f	clear	f	f	group 3
27	with couple	1.56	52	21.37	ESPAÑA	secondary	1º trimester	f	f		f		16	f		f	f		f	f	0	0	0	0	0	f	f		t	2	41	continuous	EUT	f	1							f	stained ++	f	f	group 1
20	with couple	1.63	68.7	25.86	ESPAÑA	primary	1º trimester	f	t	2	f		15	f		f	f		f	t	1	0	3	1	1031	t	f	17	f	27	40	continuous	EUT	f	0							f	clear	f	f	group 4a
33	with couple	1.65	139	51.06	ESPAÑA	secondary	1º trimester	f	f		f		10	f		f	f		f	f	0	0	0	0	0	t	t	48	t	>72	39	continuous	FORC	t	1	SPBF						t	stained +	t	f	group 2a
18	with couple	1.54	54	22.77	ESPAÑA	secondary	2º trimester	f	t	10	f		15	f		f	f		f	f	0	1	0	1	101	f	f		f	0	37	continuous	EUT	f	0							f	clear	f	f	group 3
28	with couple	1.6	63	24.61	ESPAÑA	secondary	1º trimester	f	t	5	f		13	f		f	t	1	f	t	1	0	1	1	1011	t	t	0	t	3	40	continuous	EUT	t	0							t	clear	f	f	group 5
34	with couple	1.61	48	18.52	ESPAÑA	secondary	1º trimester	f	f		f		10	f		f	f		f	f	0	0	0	0	0	f	f		t	7	37	continuous	FORC	t	0	Expulsivo prolongado						t	clear	t	f	group 1
18	with couple	1.58	75	30.04	MARRUECOS	secondary	1º trimester	f	f		f		12	f		f	f		f	f	0	0	0	0	0	f	f		t	2	41	discontinuous	EUT	t	1							t	clear	f	f	group 1
33	with couple	1.58	81	32.45	MARRUECOS	primary	1º trimester	f	f		f		8	f		f	t	1	f	t	1	0	0	1	1001	f	f		t	7	35	continuous	emergency c-section				group 5. Miscelanea					f	clear	f	f	group 9	t
33	with couple	1.58	81	32.45	MARRUECOS	primary	1º trimester	f	f		f		8	f		f	t	1	f	t	1	0	0	1	1001	f	f		t	7	35	continuous	emergency c-section				group 5. Miscelanea					f	clear	f	f	group 9	t
27	with couple	1.64	64	23.8	ESPAÑA	secondary	1º trimester	f	f		f		13	f		f	f		f	f	0	0	0	0	0	f	f		t	7	40	continuous	EUT	f	0							t	stained +	f	f	group 1
36	without couple	1.55	82	34.13	ESPAÑA	secondary	2º trimester	f	t	10	f		18	f		f	t	1	f	t	1	0	0	1	1001	f	f		t	0	38	continuous	CES programmed					Gran macrosoma				f	clear	f	f	group 5	t
37	with couple	1.62	53	20.2	ESPAÑA	secondary	1º trimester	f	t	2	f		8	f		f	f		f	f	1	0	0	1	1001	f	f		t	1	39	continuous	EUT	f	2							t	stained ++	f	f	group 3
38	with couple	1.59	61	24.13	ESPAÑA	secondary	1º trimester	f	f		f		20	f		f	f		f	f	1	0	0	1	1001	f	f		t	2	40	continuous	EUT	f	1							f	clear	f	f	group 3
21	with couple	1.6	58	22.66	MARRUECOS	secondary	1º trimester	f	f		f		7	f		f	f		f	f	0	0	0	0	0	f	f		t	34	38	continuous	EUT	f	1							f	clear	f	f	group 1
32	with couple	1.75	70	22.86	ESPAÑA	university	1º trimester	f	f		f		16	f		f	f		f	t	0	0	0	0	0	f	f		t	8	41	continuous	FORC	t	1	SPBF						t	stained ++	t	t	group 1
31	with couple	1.54	64.5	27.2	MARRUECOS	primary	1º trimester	f	f		f		12	f		f	f		f	t	1	0	1	1	1011	f	f		f	0	40	continuous	EUT	f	1							f	stained +	f	f	group 3
38	with couple	1.65	88	32.32	ESPAÑA	university	1º trimester	f	f		f		14	f		f	f		f	t	0	0	0	0	0	f	f		t	60	41	continuous	EUT	f	1							t	clear	f	f	group 1
27	with couple	1.67	80	28.69	MARRUECOS	Sin estudios	1º trimester	f	f		f		-1	f		f	t	1	f	t	1	0	0	1	1001	t	f	0	t	1	41	continuous	EUT	t	0							f	clear	f	f	group 5
24	with couple	1.62	69	26.29	ESPAÑA	secondary	1º trimester	f	f		f		15	f		f	f		f	t	0	0	1	0	10	f	t	26	t	38	39	continuous	EUT	f	2							t	clear	f	f	group 2a
33	with couple	1.69	83	29.06	ARGELIA	university	1º trimester	f	f		f		5	f		f	f		f	f	1	0	1	1	1011	f	f		f	3	39	discontinuous	EUT	f	0							f	clear	f	f	group 3
24	with couple	1.54	58	24.46	MARRUECOS	primary	1º trimester	f	f		f		11	f		f	f		f	f	0	0	0	0	0	f	f		t	0	35	continuous	EUT	f	2							f	clear	f	f	group 10
26	with couple	1.7	71	24.57	ESPAÑA	secondary	1º trimester	f	f		f		27	f		f	f		f	t	0	0	0	0	0	f	f		t	1	40	continuous	EUT	f	1							t	stained +	f	f	group 1
36	with couple	1.58	62	24.84	ESPAÑA	secondary	1º trimester	f	f		f		5	f		f	f		f	t	1	0	0	1	1001	f	f		f	0	39	continuous	EUT	f	1							f	clear	f	f	group 3
22	with couple	1.61	71	27.39	ESPAÑA	Sin estudios	1º trimester	f	f		f		9	f		f	f		f	f	1	0	0	1	1001	f	f		t	0	40	continuous	EUT	f	0							f	clear	f	f	group 3
39	with couple	1.63	70	26.35	ESPAÑA	primary	1º trimester	f	f		f		16	f		f	f		f	t	2	0	0	2	2002	f	f		f	2	41	discontinuous	EUT	f	0							t	stained +++	t	f	group 3
32	with couple	1.63	89	33.5	ESPAÑA	secondary	1º trimester	f	f		f		1	f		f	f		t	f	0	0	0	0	0	f	t	0	t	2	41	continuous	EUT	f	1							t	clear	f	f	group 2a
36	with couple	1.63	66.1	24.88	ESPAÑA	primary	1º trimester	f	f		f		13	f		f	f		t	f	1	0	0	1	1001	f	f		t	0	38	continuous	EUT	f	1							f	clear	f	f	group 3
36	with couple	1.6	59	23.05	ESPAÑA	university	1º trimester	f	f		f		15	f		f	f		f	f	1	0	3	1	1031	f	f		t	0	40	NO	CES programmed					Presentación podalic				f	clear	f	f	group 7	t
32	with couple	1.67	49	17.57	ESPAÑA	university	1º trimester	f	f		f		10	f		f	t	1	f	t	0	1	0	1	101	f	f		t	0	41	continuous	EUT	f	2							f	clear	f	f	group 5
29	with couple	1.7	64	22.15	PORTUGAL	university	1º trimester	f	f		f		18	f		f	f		f	t	0	0	0	0	0	f	f		t	11	40	continuous	FORC	t	1	Agotamiento materno						t	stained +	f	f	group 1
24	with couple	1.59	66.6	26.34	MARRUECOS	secondary	1º trimester	f	f		f		14	f		f	f		f	f	1	0	1	1	1011	f	f		t	0	36	continuous	EUT	f	2							f	clear	f	f	group 10
24	with couple	1.54	46	19.4	ESPAÑA	secondary	1º trimester	f	f		f		11	f		f	f		f	f	0	0	0	0	0	f	f		t	8	38	continuous	EUT	f	0							f	clear	f	f	group 1
37	with couple	1.52	52	22.51	ALEMANIA	secondary	1º trimester	f	f		f		12	f		f	f		f	t	0	0	0	0	0	f	t	4	t	12	39	continuous	FORC	t	3A	SPBF						t	clear	f	f	group 2a
25	with couple	1.63	61	22.96	ESPAÑA	secondary	1º trimester	f	f		f		10	f		f	f		f	f	0	0	0	0	0	f	f		t	11	40	continuous	EUT	f	1							t	clear	f	f	group 1
31	with couple	1.61	79	30.48	SENEGAL	secondary	1º trimester	f	f		f		3	f		f	f		f	f	0	0	2	0	20	t	t	12	t	17	39	continuous	emergency c-section				group 1. RPBF					t	clear	t	f	group 2a	t
28	with couple	1.59	47	18.59	ESPAÑA	secondary	1º trimester	f	f		f		12	f		f	f		f	f	1	0	2	1	1021	f	f		f	0	39	continuous	EUT	f	0							f	clear	f	f	group 3
26	without couple	1.57	54	21.91	ECUADOR	secondary	1º trimester	f	f		f		12	f		f	f		f	f	0	0	0	0	0	f	f		t	6	39	continuous	EUT	f	1							t	stained +	f	f	group 1
30	with couple	1.6	60	23.44	MARRUECOS	primary	1º trimester	f	f		f		15	f		f	f		f	f	2	0	1	2	2012	f	f		f	4	41	continuous	EUT	f	0							f	clear	f	t	group 3
37	with couple	1.58	59	23.63	ESPAÑA	secondary	1º trimester	f	f		f		4	f		f	f		f	f	1	0	0	1	1001	f	f		f	0	40	discontinuous	EUT	f	0							f	clear	f	f	group 3
41	with couple	1.65	69	25.34	ESPAÑA	secondary	1º trimester	f	f		f		13	f		f	f		f	f	1	0	1	1	1011	f	f		t	2	41	continuous	EUT	f	1							f	clear	f	f	group 3
29	with couple	1.52	60	25.97	REPUBLICA DOMINICANA	secondary	1º trimester	f	f		f		5	f		f	f		f	f	1	0	0	1	1001	f	f		t	2	40	continuous	EUT	f	1							f	stained +	f	f	group 3
31	with couple	1.49	48	21.62	ESPAÑA	secondary	1º trimester	f	f		f		11	f		f	f		f	t	0	0	0	0	0	f	t	38	t	46	38	continuous	EUT	f	1							t	clear	f	f	group 2a
27	with couple	1.69	69	24.16	ESPAÑA	university	1º trimester	f	f		f		15	f		f	t	1	f	t	1	1	1	1	1111	f	f		t	0	39	continuous	EUT	f	1							t	clear	f	f	group 5
27	with couple	1.53	56.5	24.14	MARRUECOS	primary	1º trimester	f	f		f		16	f		f	f		f	f	2	0	0	2	2002	f	f		f	0	41	continuous	EUT	f	0							f	clear	f	f	group 3
27	with couple	1.61	62.5	24.11	MARRUECOS	primary	1º trimester	f	f		f		10	f		f	f		f	f	1	0	0	1	1001	f	f		t	1	40	discontinuous	EUT	t	2							f	clear	f	f	group 3
28	with couple	1.56	68	27.94	ESPAÑA	secondary	1º trimester	f	f		f		7	f		f	f		f	t	0	0	0	0	0	f	t	31	t	37	39	continuous	EUT	f	1							t	clear	f	f	group 2a
38	with couple	1.6	59	23.05	ESPAÑA	university	1º trimester	f	f		f		8	f		f	f		f	t	1	0	0	0	1000	f	t	29	t	36	40	continuous	EUT	f	2							t	clear	f	f	group 4a
32	with couple	1.72	68	22.99	ESPAÑA	university	1º trimester	f	f		f		12	f		f	f		f	f	0	0	0	0	0	t	f	0	t	1	41	continuous	EUT	f	2							f	clear	f	f	group 2a
29	with couple	1.5	54.6	24.27	ESPAÑA	primary	1º trimester	f	t	10	f		27	f		f	f		f	f	0	0	0	0	0	f	f		t	11	40	continuous	EUT	f	2							t	stained ++	t	f	group 1
27	with couple	1.58	52	20.83	ESPAÑA	secondary	1º trimester	f	f		f		19	f		f	f		f	t	0	0	0	0	0	t	t	48	t	>72	41	continuous	EUT	f	1							t	clear	f	f	group 2a
22	with couple	1.57	50	20.28	ESPAÑA	secondary	1º trimester	f	t	5	f		18	f		f	f		f	t	0	0	0	0	0	f	f		t	0	41	continuous	EUT	f	0							f	stained ++	f	f	group 1
36	with couple	1.56	80	32.87	ESPAÑA	secondary	1º trimester	f	t	7	f		15	f		f	f		f	t	1	0	0	1	1001	f	f		f	0	38	continuous	EUT	f	0							f	clear	f	f	group 3
34	with couple	1.55	58.9	24.52	ESPAÑA	secondary	1º trimester	f	f		f		9	f		f	f		f	t	1	0	0	1	1001	f	f		t	10	38	continuous	EUT	f	2							f	clear	f	f	group 3
40	with couple	1.61	48	18.52	JAPON	university	1º trimester	f	f		f		8	f		t	f		f	t	0	0	0	0	0	f	f		t	6	39	discontinuous	EUT	f	2							f	clear	f	f	group 1
41	with couple	1.65	98	36	PANAMA	university	1º trimester	f	f		f		6	f		f	t	1	f	t	1	0	1	1	1011	f	f		t	0	40	continuous	CES programmed					Gran macrosoma				f	stained ++	f	f	group 5	t
36	with couple	1.61	58	22.38	ESPAÑA	university	1º trimester	f	f		f		12	f		f	f		f	f	1	0	0	1	1001	f	f		t	3	40	discontinuous	EUT	f	2							f	clear	f	f	group 3
35	with couple	1.6	49	19.14	ESPAÑA	university	1º trimester	f	f		f		17	f		f	t	1	t	t	1	0	0	1	1001	f	f		t	0	37	continuous	CES programmed					2 previous c-sections				f	clear	f	f	group 5	t
35	with couple	1.65	67	24.61	NIGERIA	university	1º trimester	f	f		f		16	f		f	t	1	f	t	3	0	0	3	3003	f	f		f	3	40	continuous	EUT	f	0							f	stained ++	f	f	group 5
28	with couple	1.62	62	23.62	MARRUECOS	primary	1º trimester	f	f		f		2	f		f	f		f	f	1	0	0	1	1001	f	f		t	1	40	continuous	EUT	f	1							f	clear	f	f	group 3
35	with couple	1.65	90	33.06	ESPAÑA	secondary	1º trimester	f	f		f		9	f		f	t	1	f	t	1	0	0	1	1001	f	f		t	1	40	continuous	EUT	t	0							f	clear	f	f	group 5
34	with couple	1.53	45	19.22	ESPAÑA	university	1º trimester	f	f		f		14	f		f	f		f	f	0	0	0	0	0	f	f		t	0	38	NO	CES programmed					Presentación podalic				f	clear	f	f	group 6	t
29	with couple	1.6	52	20.31	MARRUECOS	secondary	1º trimester	f	f		f		6	f		f	f		f	f	2	0	1	2	2012	f	f		f	22	41	continuous	EUT	f	1							f	clear	f	f	group 3
35	with couple	1.66	51	18.51	ESPAÑA	secondary	1º trimester	f	f		f		10	t	IAC	f	f		f	t	0	0	0	0	0	f	f		t	33	40	continuous	vacum	t	0	Expulsivo prolongado						t	clear	f	t	group 1
22	with couple	1.67	98.5	35.32	ESPAÑA	secondary	1º trimester	f	f		f		11	f		f	f		f	f	0	0	0	0	0	f	f		t	3	39	continuous	emergency c-section				group 1. RPBF					f	stained +++	t	t	group 1	t
18	with couple	1.61	54	20.83	MARRUECOS	primary	1º trimester	f	f		f		16	f		f	f		f	t	0	0	0	0	0	f	f		f	6	41	discontinuous	EUT	f	0							f	clear	f	f	group 1
31	with couple	1.69	58	20.31	ESPAÑA	university	1º trimester	f	f		f		14	f		f	f		f	f	1	0	0	1	1001	f	f		f	0	41	discontinuous	EUT	f	0							f	stained ++	f	f	group 3
33	with couple	1.59	55	21.76	ESPAÑA	university	1º trimester	f	f		f		18	f		f	f		f	f	1	0	0	1	1001	f	f		f	3	39	discontinuous	EUT	f	0							f	clear	f	f	group 3
32	with couple	1.69	87	30.46	PAKISTAN	secondary	1º trimester	f	f		f		11	f		f	t	1	f	t	2	0	3	2	2032	t	f	0	t	0	40	continuous	EUT	f	2							f	clear	f	f	group 5
34	with couple	1.61	73	28.16	MARRUECOS	secondary	1º trimester	f	f		f		0	f		f	f		f	f	1	0	0	1	1001	f	f		t	1	40	continuous	EUT	f	2							f	clear	f	f	group 3
45	with couple	1.7	59	20.42	ESPAÑA	university	1º trimester	f	f		f		11	f		f	f		f	f	1	0	1	1	1011	f	f		f	0	39	discontinuous	EUT	f	0							f	clear	f	f	group 3
24	with couple	1.58	57	22.83	ESPAÑA	secondary	1º trimester	f	f		f		13	f		f	f		f	f	0	0	0	0	0	f	f		t	6	40	continuous	EUT	f	2							t	clear	f	f	group 1
34	with couple	1.69	80	28.01	MARRUECOS	Sin estudios	1º trimester	f	f		f		7	f		f	f		f	t	4	0	0	4	4004	f	f		f	20	41	continuous	EUT	f	0							t	clear	f	f	group 3
35	with couple	1.62	69	26.29	ESPAÑA	secondary	1º trimester	f	f		f		8	f		f	f		f	f	1	0	0	1	1001	f	f		t	0	39	NO	CES programmed					Presentación podalic				f	clear	f	f	group 7	t
20	with couple	1.68	69	24.45	ESPAÑA	secondary	1º trimester	f	f		f		1	f		f	f		f	f	0	0	0	0	0	f	f		t	0	34	NO	emergency c-section				group 5. Miscelanea					f	Hemorrágico	f	f	group 10	t
33	with couple	1.49	52	23.42	BOLIVIA	primary	1º trimester	f	f		f		18	f		f	f		f	f	0	0	1	0	10	t	t	0	t	3	40	continuous	emergency c-section				group 1. RPBF					f	clear	t	f	group 2a	t
26	with couple	1.66	66	23.95	ESPAÑA	secondary	1º trimester	f	f		f		12	f		f	f		f	f	1	0	0	1	1001	f	f		t	16	41	continuous	EUT	f	1							t	clear	f	f	group 3
24	with couple	1.69	75	26.26	MARRUECOS	primary	1º trimester	f	f		f		11	f		f	f		f	f	1	0	1	1	1011	f	f		f	6	39	continuous	EUT	f	0							f	clear	f	f	group 3
37	with couple	1.62	57	21.72	ESPAÑA	secondary	1º trimester	f	t	8	f		12	f		f	f		f	f	1	0	0	1	1001	f	f		t	4	38	NO	CES programmed					Presentación podalic				f	clear	f	f	group 7	t
25	with couple	1.65	101	37.1	MARRUECOS	primary	1º trimester	f	f		f		2	f		f	f		f	t	1	0	0	1	1001	f	f		t	14	41	continuous	EUT	f	0							f	clear	f	f	group 3
40	with couple	1.58	85	34.05	MARRUECOS	Sin estudios	1º trimester	f	f		f		-5	f		f	f		t	t	4	0	0	4	4004	f	f		f	0	40	continuous	EUT	f	0							f	clear	f	f	group 3
35	with couple	1.6	56	21.87	ESPAÑA	university	1º trimester	f	t	5	f		12	f		f	f		f	f	1	0	0	1	1001	f	f		t	1	39	continuous	EUT	f	1							f	clear	f	f	group 3
27	with couple	1.63	73	27.48	ESPAÑA	primary	1º trimester	f	t	20	f		29	f		f	f		f	f	0	0	0	0	0	f	f		t	2	40	continuous	emergency c-section				group 1. RPBF					t	clear	t	f	group 1	t
34	with couple	1.62	81	30.86	MARRUECOS	Sin estudios	1º trimester	f	f		f		6	f		f	f		f	f	2	0	0	2	2002	f	f		t	0	41	continuous	EUT	f	2							f	stained +	f	f	group 3
31	with couple	1.64	92	34.21	ESPAÑA	secondary	1º trimester	f	f		f		5	f		f	f		f	f	1	0	0	1	1001	f	f		t	2	41	continuous	EUT	f	0							f	clear	f	f	group 3
28	with couple	1.61	80.6	31.09	MARRUECOS	secondary	2º trimester	f	f		f		7	f		f	f		f	f	2	0	0	2	2002	f	f		f	0	40	continuous	EUT	f	0							f	Hemorrágico	f	f	group 3
23	with couple	1.64	59.5	22.12	MARRUECOS	secondary	1º trimester	f	f		f		11	f		f	f		f	t	0	0	0	0	0	f	f		t	0	36	NO	CES programmed					Primer gemelo no cefálica				f	clear	f	f	group 6	t
32	with couple	1.58	63	25.24	ESPAÑA	secondary	1º trimester	f	f		f		12	f		f	f		f	f	1	0	0	1	1001	f	f		t	1	40	continuous	emergency c-section				group 1. RPBF					t	clear	f	f	group 3	t
33	with couple	1.7	65	22.49	ESPAÑA	secondary	1º trimester	f	f		f		16	f		f	f		f	f	1	0	1	1	1011	f	f		t	1	40	continuous	EUT	f	2							f	stained ++	f	f	group 3
25	with couple	1.6	65	25.39	MARRUECOS	Sin estudios	1º trimester	f	f		f		15	f		f	f		f	t	2	0	0	2	2002	f	f		t	5	39	continuous	EUT	f	1							t	stained +	f	f	group 3
22	with couple	1.58	50	20.03	ECUADOR	secondary	1º trimester	f	f		f		12	f		f	f		f	f	0	0	0	0	0	f	f		t	21	39	continuous	emergency c-section				group 1. RPBF					t	stained +	t	f	group 1	t
26	with couple	1.65	73	26.81	MARRUECOS	secondary	1º trimester	f	f		f		7	f		f	f		f	t	1	0	0	1	1001	t	t	0	t	1	42	continuous	EUT	f	2							t	clear	f	f	group 4a
22	with couple	1.67	68	24.38	ESPAÑA	secondary	1º trimester	f	f		f		21	f		f	f		f	f	1	0	1	1	1011	f	f		t	2	39	continuous	EUT	f	1							f	stained +	f	f	group 3
35	with couple	1.7	84	29.07	ARGELIA	secondary	1º trimester	f	f		f		15	f		f	f		f	t	1	1	0	1	1101	f	f		f	0	39	continuous	EUT	f	1							f	clear	f	f	group 3
21	with couple	1.66	116	42.1	ESPAÑA	secondary	1º trimester	f	f		f		9	f		f	f		t	t	0	0	0	0	0	f	t	48	t	56	39	continuous	EUT	f	2							t	clear	f	f	group 2a
36	with couple	1.6	85	33.2	ESPAÑA	university	1º trimester	f	f		f		8	f		f	t	2	f	t	2	0	0	2	2002	f	f		t	0	39	discontinuous	CES programmed					2 previous c-sections				f	clear	f	f	group 5	t
35	with couple	1.67	80	28.69	MARRUECOS	Sin estudios	1º trimester	f	f		f		4	f		f	f		t	f	2	0	0	2	2002	f	f		t	0	39	continuous	EUT	f	1							f	clear	f	f	group 3
24	with couple	1.58	60.5	24.23	ESPAÑA	primary	1º trimester	f	f		f		7	f		f	f		f	f	1	0	2	1	1021	f	f		t	0	40	continuous	EUT	f	1							f	clear	f	f	group 3
35	with couple	1.5	45	20	TAILANDIA	secondary	1º trimester	f	f		f		13	f		f	t	1	f	t	1	0	0	1	1001	f	f		t	16	38	continuous	emergency c-section				group 1. RPBF					t	clear	f	f	group 5	t
28	with couple	1.64	67	24.91	ESPAÑA	secondary	1º trimester	f	t	10	f		11	f		f	f		f	f	0	0	0	0	0	f	f		t	2	39	continuous	EUT	f	2							f	clear	f	f	group 1
38	with couple	1.67	76	27.25	ESPAÑA	secondary	1º trimester	f	t	6	f		8	f		f	t	1	f	t	1	0	0	1	1001	t	f	0	t	9	39	continuous	EUT	f	1							t	clear	f	f	group 5
24	without couple	1.57	60	24.34	ESPAÑA	secondary	Desconocido	f	f		f		4	f		f	f		f	f	0	0	0	0	0	f	f		t	3	40	NO	EUT	f	1							f	clear	f	f	group 1
35	with couple	1.72	91	30.76	ESPAÑA	primary	1º trimester	f	f		f		3	f		f	f		f	t	1	0	0	1	1001	f	f		t	0	38	discontinuous	CES programmed					Presentación transversa				f	clear	f	f	group 9	t
32	with couple	1.58	48	19.23	ESPAÑA	secondary	1º trimester	f	f		f		15	f		f	f		f	f	1	0	0	1	1001	f	f		t	0	41	continuous	EUT	f	2							f	clear	f	f	group 3
39	with couple	1.64	53	19.71	ESPAÑA	primary	1º trimester	f	f		f		17	f		f	t	1	f	t	3	0	0	3	3003	f	f		t	17	37	continuous	EUT	t	2							t	clear	f	f	group 5
35	with couple	1.63	60	22.58	ESPAÑA	secondary	1º trimester	f	f		f		17	f		f	t	1	f	t	0	1	1	2	112	f	f		t	1	40	continuous	EUT	f	2							f	clear	f	f	group 5
35	with couple	1.74	79	26.09	ESPAÑA	primary	1º trimester	f	f		f		9	f		f	f		f	f	1	0	0	1	1001	f	f		f	0	40	continuous	EUT	f	0							f	clear	f	f	group 3
26	with couple	1.54	54	22.77	MEXICO	university	2º trimester	f	f		f		10	f		f	f		f	t	0	0	0	0	0	t	t	0	t	15	37	continuous	vacum	t	0	SPBF						t	clear	f	f	group 2a
31	with couple	1.59	58.7	23.22	ESPAÑA	primary	1º trimester	f	f		f		11	f		f	f		f	f	0	0	0	0	0	t	t	0	t	12	36	continuous	EUT	t	0							t	clear	f	f	group 10
29	with couple	1.6	63	24.61	MARRUECOS	secondary	1º trimester	f	f		f		13	f		f	f		f	f	1	0	0	1	1001	f	f		t	0	39	continuous	EUT	f	1							f	clear	f	f	group 3
25	with couple	1.7	70	24.22	MARRUECOS	primary	1º trimester	f	f		f		8	f		f	f		f	f	1	0	0	1	1001	f	f		f	1	40	discontinuous	EUT	f	0							f	clear	f	f	group 3
24	without couple	1.66	73	26.49	ESPAÑA	secondary	3º trimester	f	f		f		11	f		f	f		f	t	0	0	0	0	0	t	t	0	t	12	42	continuous	EUT	f	1							t	clear	t	f	group 2a
29	with couple	1.59	63	24.92	ESPAÑA	secondary	1º trimester	f	f		f		19	f		f	t	1	f	f	1	0	2	1	1021	f	f		t	7	41	NO	emergency c-section				group 5. Miscelanea					f	clear	f	f	group 5	t
28	with couple	1.6	106	41.41	ESPAÑA	primary	1º trimester	f	f		f		-2	f		f	f		f	f	2	0	1	2	2012	f	f		f	2	40	continuous	EUT	f	1							f	clear	f	f	group 3
42	with couple	1.68	63	22.32	SENEGAL	primary	2º trimester	f	f		f		10	f		f	f		f	f	1	0	0	1	1001	f	f		t	0	40	continuous	CES programmed					Presentación podalic				f	clear	f	f	group 7	t
37	with couple	1.7	100	34.6	ESPAÑA	university	1º trimester	f	f		f		12	f		f	f		f	f	2	0	1	2	2012	t	t	10	t	20	37	continuous	EUT	f	2							t	clear	f	f	group 4a
29	with couple	1.58	83	33.25	ESPAÑA	secondary	1º trimester	f	f		f		5	f		f	f		f	f	2	0	1	2	2012	f	f		f	1	41	continuous	EUT	f	1							f	clear	f	f	group 3
30	with couple	1.56	59	24.24	ESPAÑA	secondary	1º trimester	f	f		f		18	f		f	f		f	f	0	0	0	0	0	f	f		t	4	40	continuous	vacum	t	0	Expulsivo prolongado						t	clear	t	f	group 1
23	with couple	1.6	83	32.42	NICARAGUA	secondary	1º trimester	f	f		f		10	f		f	f		f	f	1	0	0	1	1001	f	f		t	1	39	continuous	EUT	f	0							f	clear	f	f	group 3
26	with couple	1.6	53	20.7	ESPAÑA	university	1º trimester	f	f		f		12	f		f	f		f	f	0	0	0	0	0	f	t	0	t	9	40	continuous	EUT	f	0							t	stained +	f	f	group 2a
37	with couple	1.6	58	22.66	ESPAÑA	secondary	1º trimester	f	f		f		17	f		f	t	1	f	t	1	0	0	1	1001	f	f		f	2	40	continuous	EUT	f	1							f	clear	f	f	group 5
27	with couple	1.6	82	32.03	ESPAÑA	secondary	1º trimester	f	f		f		12	f		f	f		f	f	1	0	0	1	1001	f	f		f	2	39	discontinuous	EUT	f	0							f	clear	f	f	group 3
24	with couple	1.6	56	21.87	MARRUECOS	secondary	1º trimester	f	f		f		8	f		f	f		f	f	1	0	0	1	1001	f	f		f	0	39	continuous	EUT	f	0							f	clear	f	f	group 3
33	with couple	1.56	54.5	22.39	ESPAÑA	secondary	1º trimester	f	f		f		11	f		f	f		f	f	1	0	0	1	1001	f	f		f	0	40	continuous	EUT	f	0							f	clear	f	f	group 3
38	with couple	1.64	55	20.45	POLONIA	university	1º trimester	f	f		f		11	f		t	f		f	t	0	0	0	0	0	f	f		t	0	39	NO	CES programmed					Presentación podalic				f	clear	f	f	group 6	t
36	with couple	1.62	66.5	25.34	BOLIVIA	university	1º trimester	f	f		f		17	f		f	t	1	f	t	0	1	0	1	101	f	f		t	14	39	continuous	EUT	f	1							f	clear	f	f	group 5
28	with couple	1.71	78	26.67	MARRUECOS	primary	1º trimester	f	f		f		6	f		f	f		f	f	3	0	1	3	3013	f	f		f	0	40	continuous	EUT	f	1							f	clear	f	f	group 3
33	with couple	1.53	57.5	24.56	MARRUECOS	primary	2º trimester	f	f		f		10	f		f	f		f	f	3	0	1	3	3013	f	f		f	0	41	continuous	EUT	f	0							f	clear	f	f	group 3
39	with couple	1.62	57	21.72	ESPAÑA	university	1º trimester	f	f		f		10	f		t	f		f	f	1	0	0	1	1001	f	f		t	0	38	continuous	EUT	f	2							f	clear	f	f	group 3
37	with couple	1.66	70	25.4	ESPAÑA	university	1º trimester	f	f		f		8	f		f	f		f	t	2	0	0	2	2002	f	t	0	t	4	39	continuous	EUT	f	2							t	clear	f	f	group 4a
26	with couple	1.53	56	23.92	ESPAÑA	secondary	1º trimester	f	f		f		13	f		f	f		f	f	1	0	0	1	1001	t	t	48	t	60	37	continuous	EUT	f	0							t	clear	f	f	group 4a
26	with couple	1.62	62	23.62	ESPAÑA	secondary	1º trimester	f	f		f		14	f		f	f		f	f	0	0	0	0	0	f	f		t	6	39	continuous	EUT	f	2							t	clear	f	f	group 1
29	with couple	1.61	49	18.9	ESPAÑA	secondary	1º trimester	f	f		f		21	f		f	f		f	f	0	0	0	0	0	f	f		t	6	40	continuous	vacum	t	1	SPBF						t	clear	f	f	group 1
35	with couple	1.63	87	32.74	ESPAÑA	primary	1º trimester	f	f		f		10	f		f	f		f	t	0	0	0	0	0	f	t	17	t	26	36	continuous	EUT	f	1							t	clear	f	f	group 10
23	with couple	1.58	63.2	25.32	MARRUECOS	primary	1º trimester	f	f		f		8	f		f	f		f	f	0	0	0	0	0	f	f		f	0	40	continuous	EUT	f	2							f	clear	f	f	group 1
35	with couple	1.58	48.9	19.59	ARGENTINA	secondary	1º trimester	f	f		f		12	f		f	f		f	t	2	0	2	2	2022	f	f		f	8	39	continuous	EUT	f	0							f	clear	f	f	group 3
18	with couple	1.62	89	33.91	ESPAÑA	primary	1º trimester	f	f		f		8	f		f	f		f	t	0	0	0	0	0	t	t	12	t	36	38	continuous	EUT	f	1							t	clear	f	f	group 2a
30	with couple	1.56	43	17.67	ESPAÑA	secondary	1º trimester	f	f		f		10	f		f	f		f	t	0	0	0	0	0	f	f		t	22	39	continuous	EUT	f	1							t	clear	f	f	group 1
28	with couple	1.54	58	24.46	MARRUECOS	primary	1º trimester	f	f		f		6	f		f	f		f	f	1	0	0	1	1001	f	f		t	5	39	discontinuous	EUT	f	1							f	clear	f	t	group 3
33	with couple	1.55	64.8	26.97	ESPAÑA	secondary	1º trimester	f	f		f		5	f		f	f		f	t	0	0	0	0	0	t	t	24	t	43	39	continuous	vacum	t	0	Agotamiento materno						t	clear	t	f	group 2a
23	with couple	1.67	83	29.76	ESPAÑA	primary	1º trimester	f	f		f		6	f		f	f		f	f	0	0	0	0	0	f	f		t	2	39	NO	emergency c-section				group 5. Miscelanea					f	clear	f	f	group 6	t
39	with couple	1.58	52	20.83	ESPAÑA	university	1º trimester	f	f		f		1	f		f	f		f	t	1	0	0	1	1001	t	f	0	t	0	37	continuous	EUT	f	2							f	clear	f	f	group 4a
39	with couple	1.57	81	32.86	ESPAÑA	university	1º trimester	f	f		f		9	f		f	t	1	f	t	1	0	0	1	1001	f	f		t	0	39	continuous	CES programmed					2 previous c-sections				f	clear	f	f	group 5	t
18	with couple	1.55	46.8	19.48	MARRUECOS	primary	1º trimester	f	f		f		5	f		f	f		f	t	1	0	0	1	1001	f	f		f	0	33	continuous	EUT	f	1							f	stained +	f	f	group 10
24	with couple	1.69	54	18.91	ESPAÑA	secondary	1º trimester	f	f		f		8	f		f	f		f	f	0	0	0	0	0	f	f		t	0	35	continuous	EUT	f	0							f	clear	f	f	group 10
35	with couple	1.7	70	24.22	ESPAÑA	university	1º trimester	f	f		f		20	f		f	f		f	t	0	0	0	0	0	f	f		t	34	39	continuous	EUT	t	2							t	clear	f	f	group 1
31	with couple	1.5	52	23.11	ESPAÑA	secondary	1º trimester	f	t	15	f		7	f		f	f		f	f	0	0	0	0	0	f	f		t	21	40	continuous	EUT	f	2							f	clear	f	f	group 1
33	with couple	1.62	53	20.2	ESPAÑA	university	1º trimester	f	f		f		11	f		f	f		f	f	2	0	0	2	2002	f	f		t	8	40	continuous	EUT	t	0							f	clear	f	f	group 3
34	with couple	1.63	72	27.1	ESPAÑA	primary	1º trimester	f	f		f		19	f		f	f		f	f	2	0	1	2	2012	f	f		t	1	41	continuous	EUT	f	1							f	clear	f	f	group 3
29	with couple	1.6	55	21.48	MARRUECOS	secondary	1º trimester	f	f		f		15	f		f	t	1	f	t	1	0	2	1	1021	f	f		t	7	40	continuous	EUT	f	2							t	clear	f	f	group 5
24	with couple	1.71	80	27.36	MARRUECOS	university	1º trimester	f	f		f		26	f		f	f		f	f	1	0	0	1	1001	f	f		t	12	40	continuous	EUT	f	1							f	clear	f	f	group 3
21	with couple	1.54	64.7	27.28	ESPAÑA	secondary	1º trimester	f	f		f		14	f		f	f		f	t	0	0	0	0	0	f	f		t	18	40	continuous	EUT	f	1							t	clear	f	f	group 1
32	with couple	1.5	79.5	35.33	ESPAÑA	secondary	1º trimester	f	t	5	f		4	f		f	f		f	f	1	0	0	1	1001	f	f		f	0	40	discontinuous	EUT	f	2							f	stained +	f	f	group 3
32	with couple	1.68	65	23.03	MARRUECOS	primary	1º trimester	f	f		f		9	f		f	f		f	f	1	0	0	1	1001	f	f		t	2	39	discontinuous	EUT	f	0							f	clear	f	f	group 3
30	with couple	1.68	96	34.01	SENEGAL	university	1º trimester	f	f		f		10	f		f	f		f	t	3	0	0	3	3003	f	f		t	1	40	continuous	EUT	f	2							f	stained +	f	f	group 3
27	with couple	1.65	90	33.06	ESPAÑA	secondary	1º trimester	f	t	15	f		12	f		f	f		t	f	1	0	0	1	1001	f	t	0	t	7	39	continuous	EUT	f	0							t	clear	f	f	group 4a
45	with couple	1.56	73.5	30.2	CUBA	secondary	1º trimester	f	f		f		-13	t	Ovodón	f	f		f	f	1	0	1	1	1011	t	t	18	t	28	41	continuous	EUT	f	2							t	clear	t	f	group 4a
26	with couple	1.58	98	39.26	CUBA	primary	1º trimester	f	f		f		12	f		f	f		f	t	0	0	1	0	10	f	t	0	t	12	41	continuous	emergency c-section				group 2. Fracaso de inducción					t	stained +	f	f	group 2a	t
37	with couple	165	73	0	ESPAÑA	secondary	1º trimester	f	t	10	f		18	f		f	f		f	f	1	0	2	1	1021	t	t	48	f	71	39	continuous	EUT	f	1							f	clear	f	f	group 4a
35	with couple	1.59	68	26.9	BOLIVIA	university	1º trimester	f	f		f		15	f		f	f		f	f	2	0	0	2	2002	f	f		f	1	39	continuous	EUT	f	1							f	clear	f	f	group 3
35	with couple	1.66	70.5	25.58	MARRUECOS	secondary	1º trimester	f	f		f		8	f		f	f		f	f	1	0	0	1	1001	f	f		t	5	40	continuous	EUT	f	3A							f	clear	f	f	group 3
30	with couple	1.69	57	19.96	ESPAÑA	secondary	1º trimester	f	f		f		10	f		f	f		f	f	0	0	0	0	0	f	f		t	13	39	continuous	EUT	f	2							f	clear	f	f	group 1
26	with couple	1.55	44.5	18.52	ESPAÑA	primary	2º trimester	f	t	2	f		17	f		f	f		f	f	1	0	1	1	1011	f	f		t	0	38	continuous	EUT	t	0							f	clear	f	f	group 3
36	with couple	1.72	68	22.99	ESPAÑA	university	1º trimester	f	f		f		11	f		f	f		f	f	0	0	0	0	0	f	f		t	10	41	continuous	EUT	t	0							t	clear	f	f	group 1
28	with couple	1.69	76	26.61	ESPAÑA	secondary	1º trimester	f	f		f		10	f		f	f		f	t	1	0	0	1	1001	t	t	12	t	30	40	continuous	EUT	f	2							t	clear	f	f	group 4a
37	with couple	1.61	74.5	28.74	MARRUECOS	secondary	1º trimester	f	f		f		5	f		f	f		f	f	2	0	1	2	2012	f	f		f	0	39	continuous	EUT	f	0							f	stained ++	f	f	group 3
33	with couple	1.65	50	18.37	UCRANIA	primary	1º trimester	f	f		f		10	f		t	t	1	t	t	1	0	1	1	1011	f	f		f	2	40	continuous	EUT	f	0							f	clear	f	f	group 5
39	with couple	1.5	93.7	41.64	MARRUECOS	Sin estudios	2º trimester	f	f		f		1	f		f	f		f	f	5	0	0	4	5004	f	f		f	0	40	continuous	EUT	f	0							f	clear	t	f	group 3
26	with couple	1.61	53	20.45	ESPAÑA	primary	1º trimester	f	f		f		17	f		f	f		f	t	0	0	0	0	0	t	t	60	t	69	39	continuous	EUT	f	2							t	clear	f	f	group 2a
20	with couple	1.64	51	18.96	ECUADOR	primary	1º trimester	f	f		f		14	f		t	f		f	t	0	0	0	0	0	f	t	12	t	19	38	continuous	EUT	f	1							t	clear	t	f	group 2a
37	with couple	1.63	62	23.34	ESPAÑA	primary	1º trimester	f	f		f		16	f		f	f		f	f	1	0	1	1	1011	f	f		f	1	40	continuous	EUT	f	0							f	clear	f	f	group 3
35	with couple	1.56	49.2	20.22	ESPAÑA	secondary	1º trimester	f	f		f		10	t	FIV	f	f		f	t	0	0	1	0	10	f	t	1	t	4	41	continuous	EUT	t	0							t	clear	t	f	group 2a
35	with couple	1.65	58	21.3	ESPAÑA	university	1º trimester	f	f		f		18	f		f	f		f	f	1	0	0	1	1001	f	f		f	0	41	continuous	EUT	f	1							f	stained ++	f	f	group 3
20	with couple	1.6	74.3	29.02	MARRUECOS	primary	1º trimester	f	f		f		15	f		f	f		f	f	0	0	0	0	0	f	f		t	3	41	continuous	vacum	t	0	SPBF						t	stained +	t	f	group 1
32	with couple	1.55	50	20.81	ESPAÑA	university	1º trimester	f	f		f		12	f		f	f		f	t	0	0	0	0	0	f	f		t	17	38	continuous	EUT	f	2							t	clear	f	f	group 1
37	with couple	1.65	81	29.75	ARGENTINA	secondary	1º trimester	f	t	1	f		17	f		f	f		f	t	1	0	0	1	1001	f	t	0	f	0	35	continuous	emergency c-section				group 1. RPBF					f	clear	f	f	group 10	t
27	with couple	1.9	88	24.38	ESPAÑA	secondary	1º trimester	f	t	2	f		26	f		f	f		f	f	1	0	0	1	1001	f	f		t	3	40	continuous	EUT	f	2							f	clear	f	f	group 3
39	with couple	1.65	99.6	36.58	ESPAÑA	primary	1º trimester	f	f		f		11	f		f	f		f	t	1	0	0	1	1001	f	f		t	9	40	continuous	EUT	f	1							t	clear	f	f	group 3
28	with couple	1.55	60	24.97	ESPAÑA	secondary	1º trimester	f	f		f		18	f		f	f		f	f	0	0	0	0	0	f	f		f	7	39	discontinuous	EUT	f	1							f	clear	f	f	group 1
29	with couple	1.6	56	21.87	ESPAÑA	primary	1º trimester	f	t	2	f		14	f		f	f		f	t	0	0	0	0	0	t	t	32	t	42	37	continuous	EUT	f	1							t	clear	f	f	group 2a
24	with couple	1.66	60.8	22.06	MARRUECOS	secondary	1º trimester	f	f		f		8	f		f	t	1	f	t	0	1	2	1	121	f	f		t	0	39	NO	CES programmed					Cirugía uterina previa				f	stained ++	f	f	group 5	t
26	with couple	1.66	56.8	20.61	ESPAÑA	primary	1º trimester	f	t	3	f		10	f		f	f		f	f	1	0	0	1	1001	f	f		t	0	40	continuous	EUT	f	2							f	clear	f	f	group 3
29	with couple	1.56	66.5	27.33	MARRUECOS	Sin estudios	2º trimester	f	f		f		6	f		f	f		f	t	1	0	1	1	1011	f	t	0	t	5	41	continuous	vacum	f	2	Agotamiento materno						t	clear	f	f	group 4a
33	with couple	1.62	103	39.25	ESPAÑA	secondary	1º trimester	f	f		f		11	f		f	f		t	t	0	0	2	0	20	f	f		t	37	38	continuous	EUT	f	2							t	clear	f	f	group 1
25	with couple	1.57	68	27.59	ESPAÑA	primary	1º trimester	f	f		f		23	f		f	f		f	f	1	0	3	1	1031	f	f		t	0	39	continuous	EUT	f	1							f	clear	f	f	group 3
20	with couple	1.55	52	21.64	ESPAÑA	secondary	2º trimester	f	f		f		14	f		f	f		f	f	0	0	0	0	0	t	f	0	t	5	41	continuous	EUT	f	3C							f	clear	f	t	group 2a
36	with couple	1.85	118	34.48	NIGERIA	secondary	1º trimester	f	f		f		9	f		f	t	1	t	f	2	0	1	1	2011	f	t	0	t	0	40	continuous	CES programmed					2 previous c-sections				f	clear	f	f	group 5	t
22	with couple	1.56	51	20.96	MARRUECOS	primary	1º trimester	f	f		f		14	f		f	f		f	f	1	0	0	1	1001	f	f		f	0	41	discontinuous	EUT	f	2							f	stained +	f	f	group 3
20	with couple	1.55	48.3	20.1	ESPAÑA	secondary	1º trimester	f	f		f		9	f		f	f		f	t	0	0	0	0	0	f	t	14	t	19	38	continuous	EUT	f	1							t	clear	f	f	group 2a
20	with couple	1.6	64	25	MARRUECOS	primary	1º trimester	f	f		f		10	f		f	f		f	t	1	0	0	1	1001	f	f		f	0	31	continuous	EUT	f	0							f	Hemorrágico	f	f	group 10
40	with couple	1.61	65.2	25.15	MARRUECOS	primary	1º trimester	f	f		f		4	f		f	f		t	t	3	0	0	3	3003	f	f		t	2	41	continuous	EUT	f	0							f	clear	f	f	group 3
32	with couple	1.66	59.5	21.59	CUBA	secondary	1º trimester	f	f		f		24	f		f	t	1	f	t	1	0	0	1	1001	f	f		t	0	41	NO	CES programmed					2 previous c-sections				f	clear	f	f	group 5	t
27	with couple	1.55	66.4	27.64	ESPAÑA	primary	1º trimester	f	t	4	f		16	f		f	f		f	f	0	0	1	0	10	f	t	0	t	2	39	continuous	emergency c-section				group 1. RPBF					t	Hemorrágico	f	f	group 2a	t
35	with couple	1.67	59.8	21.44	ESPAÑA	university	1º trimester	f	f		f		10	f		f	f		f	f	0	0	1	0	10	f	f		t	3	41	continuous	EUT	f	2							f	clear	f	f	group 1
30	with couple	1.6	75	29.3	MARRUECOS	Sin estudios	2º trimester	f	f		f		10	f		f	f		f	f	4	0	0	4	4004	f	f		f	0	41	discontinuous	EUT	f	0							f	clear	f	f	group 3
31	with couple	1.7	80	27.68	MARRUECOS	primary	1º trimester	f	f		f		6	f		f	t	1	f	t	2	0	0	2	2002	f	f		t	0	38	discontinuous	CES programmed					Casos Especiales				f	clear	f	f	group 5	t
32	with couple	1.63	50.8	19.12	REPUBLICA CHECA	university	1º trimester	f	f		f		13	f		f	f		f	t	1	0	1	1	1011	f	t	51	t	58	40	continuous	EUT	f	0							t	clear	f	f	group 4a
34	with couple	1.5	72.5	32.22	ECUADOR	primary	1º trimester	f	f		f		12	f		f	f		f	t	2	0	0	2	2002	f	f		f	2	40	continuous	EUT	f	0							f	stained +++	f	f	group 3
38	with couple	1.51	68	29.82	ESPAÑA	university	1º trimester	f	f		f		15	t	ICSI	t	f		f	f	0	0	1	0	10	f	f		t	2	40	continuous	EUT	t	1							f	clear	t	f	group 1
21	with couple	1.63	51	19.2	MARRUECOS	secondary	1º trimester	f	f		f		13	f		f	f		f	f	1	0	0	1	1001	f	f		f	1	41	continuous	EUT	f	1							f	clear	f	f	group 3
27	with couple	1.65	65	23.88	SENEGAL	secondary	1º trimester	f	f		f		16	f		f	f		f	t	2	0	0	2	2002	f	f		t	2	40	continuous	EUT	f	2							f	stained +	t	f	group 3
33	with couple	1.68	60	21.26	ESPAÑA	university	1º trimester	f	f		f		15	f		f	f		f	t	0	0	1	0	10	f	f		t	38	39	continuous	EUT	f	1							f	clear	f	f	group 1
36	with couple	1.6	53	20.7	ESPAÑA	primary	1º trimester	f	f		f		15	f		f	f		f	t	1	0	0	1	1001	f	t	36	t	42	40	continuous	EUT	f	0							t	clear	f	f	group 4a
35	with couple	1.61	60	23.15	ESPAÑA	secondary	1º trimester	f	f		f		16	f		f	t	1	f	t	1	1	0	2	1102	f	f		t	48	39	continuous	EUT	f	2							t	clear	f	f	group 5
30	with couple	1.58	53	21.23	BULGARIA	secondary	1º trimester	f	f		f		22	f		f	f		t	t	1	0	0	1	1001	f	f		t	16	40	continuous	EUT	f	1							t	stained +++	f	f	group 3
29	with couple	1.71	114.7	39.23	MARRUECOS	primary	1º trimester	f	f		f		8	f		f	t	1	f	t	1	0	6	1	1061	f	f		t	3	39	continuous	EUT	t	2							f	clear	f	f	group 5
22	with couple	1.5	80	35.56	ECUADOR	Sin estudios	2º trimester	f	f		f		4	f		f	f		f	f	0	0	2	0	20	f	f		t	1	39	continuous	EUT	f	0							f	clear	f	f	group 1
37	with couple	1.63	64	24.09	ESPAÑA	secondary	1º trimester	f	f		f		14	f		f	f		t	f	0	1	0	1	101	f	f		t	2	38	discontinuous	EUT	f	1							t	clear	f	f	group 3
36	with couple	1.7	67.4	23.32	ESPAÑA	primary	1º trimester	f	t	15	f		9	f		f	f		f	f	3	0	2	3	3023	f	f		t	0	40	continuous	EUT	f	1							f	clear	f	f	group 3
20	with couple	1.6	95	37.11	MARRUECOS	secondary	2º trimester	f	f		f		6	f		f	f		f	f	0	0	0	0	0	f	f		t	4	38	continuous	EUT	t	0							t	stained +	f	t	group 1
31	with couple	1.62	63	24.01	ESPAÑA	secondary	1º trimester	f	f		f		15	f		f	f		f	f	1	0	0	1	1001	f	f		f	0	40	NO	EUT	f	2							f	clear	f	f	group 3
33	with couple	1.55	80	33.3	CHILE	secondary	1º trimester	f	f		f		10	f		f	f		f	f	1	0	0	1	1001	t	t	29	t	37	36	continuous	EUT	f	1							t	clear	f	f	group 10
36	with couple	1.76	68	21.95	URUGUAY	secondary	1º trimester	f	f		f		21	f		f	f		f	t	0	0	0	0	0	f	f		t	16	39	continuous	EUT	f	0							f	clear	f	f	group 1
37	with couple	1.61	51	19.68	ESPAÑA	university	1º trimester	f	f		f		12	f		f	f		f	f	1	0	1	1	1011	f	f		t	1	39	continuous	EUT	f	1							f	clear	f	f	group 3
31	with couple	1.63	68	25.59	MARRUECOS	primary	1º trimester	f	f		f		6	f		f	t	1	f	t	1	1	2	2	1122	f	f		t	0	38	continuous	EUT	f	2							f	clear	f	f	group 5
27	with couple	1.67	100	35.86	ESPAÑA	secondary	2º trimester	f	f		f		16	f		f	f		f	f	0	0	0	0	0	f	f		t	5	41	continuous	EUT	t	1							t	clear	f	f	group 1
36	with couple	1.58	78.8	31.57	MARRUECOS	Sin estudios	3º trimester	f	f		f		4	f		f	f		f	f	4	0	0	4	4004	f	f		f	0	39	continuous	EUT	f	0							t	Hemorrágico	f	f	group 3
36	with couple	1.61	76	29.32	BULGARIA	primary	1º trimester	f	t	5	f		6	f		f	f		f	f	1	0	0	1	1001	f	f		t	10	41	continuous	EUT	f	2							t	stained +	t	f	group 3
24	with couple	1.51	53.5	23.46	COLOMBIA	secondary	1º trimester	f	f		f		12	f		f	f		f	f	0	0	0	0	0	f	f		t	3	39	continuous	EUT	f	2							t	clear	f	f	group 1
34	with couple	1.57	88	35.7	ESPAÑA	primary	1º trimester	f	f		f		13	f		f	t	1	f	t	1	0	2	1	1021	f	f		t	8	40	continuous	vacum	t	2	SPBF						t	stained ++	t	f	group 5
34	with couple	1.73	86	28.73	ESPAÑA	university	1º trimester	f	f		f		22	f		f	f		f	t	1	0	0	1	1001	t	t	25	t	41	41	continuous	EUT	f	1							t	clear	f	f	group 4a
26	with couple	1.62	61	23.24	ESPAÑA	primary	1º trimester	f	t	10	f		14	f		f	f		f	t	1	0	2	1	1021	t	t	0	t	1	37	continuous	EUT	f	1							f	clear	f	f	group 4a
26	with couple	1.62	61	23.24	ESPAÑA	primary	1º trimester	f	t	20	f		14	f		f	f		f	t	1	0	0	1	1001	t	f	0	t	1	37	continuous	EUT	f	1							f	clear	f	f	group 4a
36	with couple	1.51	50	21.93	PERU	university	1º trimester	f	f		f		19	f		f	f		f	f	0	0	0	0	0	t	f	4	t	45	39	continuous	EUT	f	1							t	stained +	f	f	group 2a
21	with couple	1.62	70	26.67	MARRUECOS	primary	1º trimester	f	f		f		16	f		f	f		f	f	0	0	0	0	0	f	f		t	5	41	continuous	EUT	f	1							t	clear	f	f	group 1
20	with couple	1.65	92	33.79	ESPAÑA	primary	2º trimester	f	f		f		10	f		f	f		f	f	1	0	0	1	1001	f	f		f	0	39	continuous	EUT	f	0							f	clear	f	f	group 3
28	with couple	1.53	65	27.77	ECUADOR	secondary	1º trimester	f	f		f		4	f		f	f		f	f	0	0	0	0	0	t	f	5	t	26	40	continuous	EUT	f	1							f	clear	f	f	group 2a
28	with couple	1.63	68	25.59	ESPAÑA	secondary	1º trimester	f	f		f		12	f		f	f		f	t	0	0	0	0	0	f	f		t	9	41	continuous	FORC	t	0	SPBF						t	stained ++	f	f	group 1
32	with couple	1.62	58.5	22.29	ESPAÑA	secondary	1º trimester	f	t	2	f		15	f		f	t	1	t	t	1	0	0	1	1001	f	f		t	6	40	continuous	emergency c-section				group 1. RPBF					f	clear	t	f	group 5	t
26	with couple	1.62	81	30.86	NIGERIA	primary	1º trimester	f	f		f		11	f		f	t	1	f	t	1	0	0	0	1000	f	f		t	0	41	NO	CES programmed					Casos Especiales				f	clear	f	f	group 5	t
24	with couple	1.67	91	32.63	MARRUECOS	Sin estudios	1º trimester	f	f		f		5	f		f	f		f	f	0	0	0	0	0	f	f		t	5	42	continuous	EUT	f	2							f	stained ++	f	f	group 1
26	with couple	1.62	55	20.96	ESPAÑA	secondary	1º trimester	f	f		f		18	f		f	t	1	f	t	1	0	0	1	1001	f	f		t	22	39	continuous	EUT	f	2							f	clear	f	f	group 5
28	with couple	1.7	95.8	33.15	MARRUECOS	secondary	1º trimester	f	f		f		10	f		f	f		f	t	2	0	0	2	2002	f	f		f	1	40	continuous	EUT	f	0							f	clear	f	f	group 3
34	with couple	1.53	98	41.86	ESPAÑA	primary	1º trimester	f	f		f		7	f		f	f		t	t	1	0	0	1	1001	t	t	0	t	7	38	continuous	EUT	f	2							t	clear	f	f	group 4a
34	with couple	1.6	66	25.78	MARRUECOS	primary	1º trimester	f	f		f		12	f		f	f		f	t	2	0	1	2	2012	f	f		f	0	38	continuous	EUT	f	0							t	clear	f	f	group 3
37	with couple	1.54	78	32.89	ITALIA	secondary	1º trimester	f	f		f		15	f		f	f		f	f	1	0	0	1	1001	f	f		f	1	38	continuous	EUT	f	0							f	clear	f	f	group 3
30	with couple	1.71	62	21.2	ESPAÑA	university	1º trimester	f	f		f		8	f		f	f		f	t	0	0	0	0	0	t	t	0	t	13	37	continuous	vacum	t	0	Agotamiento materno						t	clear	f	f	group 2a
29	with couple	1.63	90.8	34.18	MARRUECOS	Sin estudios	1º trimester	f	f		f		-1	f		f	f		f	f	2	0	0	2	2002	f	f		f	1	39	discontinuous	EUT	f	1							f	clear	f	f	group 3
41	with couple	1.65	58	21.3	ARGENTINA	university	1º trimester	f	f		f		23	f		f	f		f	f	2	1	1	4	2114	f	f		f	0	39	discontinuous	EUT	f	0							f	clear	f	f	group 3
35	with couple	1.7	79	27.34	ESPAÑA	primary	1º trimester	f	t	10	f		17	f		f	t	1	f	t	3	0	0	3	3003	f	f		t	2	40	continuous	EUT	f	0							f	clear	f	f	group 5
34	with couple	1.51	54	23.68	BOLIVIA	secondary	1º trimester	f	f		f		13	f		f	f		f	f	2	0	1	2	2012	f	f		t	0	38	continuous	EUT	f	1							f	stained ++	f	f	group 3
35	with couple	1.7	56	19.38	HUNGRIA	primary	1º trimester	f	f		f		7	f		f	f		f	f	2	0	0	2	2002	f	f		t	12	40	continuous	EUT	f	1							t	clear	f	f	group 3
35	with couple	1.65	65	23.88	ESPAÑA	Sin estudios	1º trimester	f	f		f		17	f		f	f		f	f	1	0	1	1	1011	t	t	0	t	4	41	continuous	EUT	f	2							t	clear	t	f	group 4a
36	without couple	1.56	68	27.94	REPUBLICA DOMINICANA	secondary	1º trimester	f	f		f		6	f		f	t	1	f	t	1	0	1	1	1011	f	f		t	5	40	continuous	FORC	t	0	Expulsivo prolongado						f	clear	t	f	group 5
28	with couple	1.58	70	28.04	MARRUECOS	Sin estudios	2º trimester	f	f		f		9	f		f	f		f	f	3	0	0	3	3003	f	f		f	5	41	discontinuous	EUT	f	0							t	stained +	f	f	group 3
25	with couple	1.59	65	25.71	ESPAÑA	secondary	1º trimester	f	t	5	f		15	f		f	t	1	f	t	1	0	0	1	1001	f	t	41	t	53	39	continuous	vacum	t	0	Agotamiento materno						t	stained +	f	f	group 5
18	with couple	1.65	58	21.3	BOLIVIA	primary	1º trimester	f	f		f		10	f		f	f		f	f	0	0	0	0	0	f	f		t	1	40	continuous	EUT	f	2							f	clear	f	f	group 1
24	with couple	1.55	43.5	18.11	ESPAÑA	primary	1º trimester	t	t	7	f		15	f		f	f		f	t	1	0	0	1	1001	f	t	0	t	2	37	continuous	vacum	t	0	Expulsivo prolongado						t	clear	f	f	group 4a
25	with couple	1.69	59	20.66	MARRUECOS	primary	1º trimester	f	f		f		14	f		f	f		f	f	1	0	0	1	1001	f	f		t	10	41	continuous	EUT	f	2							f	clear	f	f	group 3
24	with couple	1.6	67	26.17	ESPAÑA	primary	1º trimester	f	f		f		6	f		f	f		f	f	1	0	1	1	1011	f	f		t	1	41	continuous	EUT	f	1							f	clear	f	f	group 3
33	with couple	1.66	69.3	25.15	ESPAÑA	university	1º trimester	f	f		f		23	f		f	f		f	f	1	0	0	1	1001	t	f	30	t	32	38	continuous	EUT	f	2							f	clear	f	f	group 4a
39	with couple	1.62	68	25.91	ESPAÑA	secondary	1º trimester	f	f		f		4	f		f	f		f	f	2	0	0	1	2001	f	f		f	0	39	continuous	EUT	f	1							f	clear	f	f	group 3
23	with couple	1.67	63	22.59	MARRUECOS	primary	1º trimester	f	f		f		11	f		f	f		f	f	0	0	0	0	0	f	t	14	t	20	40	continuous	EUT	f	1							t	clear	f	f	group 2a
34	with couple	1.46	57	26.74	BOLIVIA	primary	1º trimester	f	f		f		13	f		f	f		f	t	0	0	1	0	10	t	t	0	t	17	42	continuous	EUT	f	2							t	stained ++	f	t	group 2a
22	with couple	1.6	71	27.73	PAKISTAN	primary	1º trimester	f	f		f		14	f		f	f		f	f	0	0	0	0	0	f	f		t	12	41	continuous	EUT	f	0							t	clear	f	f	group 1
28	with couple	1.58	51	20.43	MARRUECOS	primary	1º trimester	f	f		f		9	f		f	f		f	f	0	0	0	0	0	f	f		t	13	41	continuous	EUT	f	1							t	clear	f	f	group 1
33	with couple	1.63	57	21.45	ESPAÑA	university	1º trimester	f	f		f		10	f		f	f		f	f	1	0	0	1	1001	f	f		f	0	39	discontinuous	EUT	f	0							f	clear	f	f	group 3
31	with couple	1.58	58	23.23	ESPAÑA	university	1º trimester	f	f		f		5	f		f	f		f	f	0	0	2	0	20	f	f		t	0	39	NO	CES programmed					Presentación podalic				f	clear	f	f	group 6	t
28	with couple	1.64	55	20.45	ESPAÑA	primary	2º trimester	f	t	7	f		16	f		f	f		f	f	1	0	0	1	1001	f	f		f	3	40	continuous	EUT	f	1							f	stained +	f	f	group 3
25	with couple	1.5	70	31.11	MARRUECOS	primary	1º trimester	f	f		f		13	f		f	f		f	f	0	0	0	0	0	f	f		t	4	38	continuous	EUT	f	2							f	clear	f	f	group 1
32	with couple	1.48	59	26.94	ECUADOR	primary	1º trimester	f	f		f		13	f		f	t	1	f	t	0	2	3	2	232	f	t	0	t	5	37	continuous	EUT	f	1							t	stained +	t	f	group 5
27	with couple	1.67	65.5	23.49	ESPAÑA	secondary	1º trimester	f	f		f		12	f		f	f		f	f	0	0	0	0	0	f	f		t	0	39	continuous	EUT	f	2							f	clear	f	f	group 1
41	with couple	1.77	87	27.77	SENEGAL	primary	1º trimester	f	f		f		3	f		f	f		f	f	5	0	2	5	5025	f	f		f	11	37	continuous	EUT	f	0							f	clear	f	f	group 3
31	with couple	1.59	45.5	18	ESPAÑA	secondary	1º trimester	f	f		f		10	f		f	f		f	f	1	0	0	1	1001	f	f		t	0	39	NO	EUT	f	2							f	clear	f	f	group 3
33	with couple	1.64	68.5	25.47	ESPAÑA	secondary	1º trimester	f	f		f		12	f		f	f		f	t	2	0	2	2	2022	f	f		t	16	41	continuous	EUT	f	2							f	Hemorrágico	f	f	group 3
32	with couple	1.54	53	22.35	ARGENTINA	secondary	1º trimester	f	f		f		20	f		f	f		f	f	1	0	1	1	1011	f	f		f	9	38	discontinuous	EUT	f	0							f	clear	f	f	group 3
31	with couple	1.69	76	26.61	ESPAÑA	primary	1º trimester	f	f		f		19	t	IAD	f	f		f	f	0	0	0	0	0	f	t	0	t	2	40	continuous	EUT	t	0							t	stained ++	t	f	group 2a
39	with couple	1.67	83	29.76	CUBA	secondary	1º trimester	f	f		f		5	f		f	f		f	f	1	0	1	1	1011	f	t	0	t	3	41	continuous	EUT	f	1							t	stained ++	f	f	group 4a
28	with couple	1.5	47	20.89	ESPAÑA	secondary	1º trimester	f	f		f		15	f		f	f		f	t	0	0	0	0	0	f	t	0	t	11	41	continuous	emergency c-section				group 5. Miscelanea					t	stained +	t	f	group 2a	f
22	with couple	1.54	54.1	22.81	ESPAÑA	primary	1º trimester	f	f		f		12	f		f	f		t	t	0	0	0	0	0	f	f		t	3	37	continuous	CES programmed					Presentación podalic				f	clear	f	f	group 6	t
35	with couple	1.73	63.8	21.32	ESPAÑA	university	1º trimester	f	f		f		11	f		f	f		t	t	0	0	2	0	20	t	f	0	t	3	41	continuous	EUT	f	1							t	clear	f	f	group 2a
34	with couple	1.6	81	31.64	MARRUECOS	university	1º trimester	f	f		f		7	f		f	t	1	f	t	1	0	0	1	1001	f	t	1	t	15	40	continuous	emergency c-section				group 1. RPBF					t	stained +	t	f	group 5	t
30	with couple	1.53	44	18.8	ESPAÑA	university	1º trimester	f	f		f		13	f		f	f		f	t	1	0	1	1	1011	f	t	0	f	3	40	discontinuous	EUT	f	0							f	clear	f	f	group 4a
24	with couple	1.56	56	23.01	ESPAÑA	university	1º trimester	f	f		f		15	f		f	f		f	f	0	0	0	0	0	f	f		t	8	37	continuous	EUT	f	1							f	clear	f	f	group 1
29	with couple	1.61	102	39.35	MARRUECOS	primary	1º trimester	f	f		f		13	f		f	f		f	f	3	0	0	3	3003	f	f		f	17	39	discontinuous	EUT	f	0							f	clear	f	f	group 3
18	with couple	1.58	56	22.43	MARRUECOS	primary	2º trimester	f	f		f		7	f		f	f		f	f	0	0	0	0	0	f	f		f	0	40	continuous	EUT	f	0							f	clear	f	f	group 1
36	with couple	1.63	53.3	20.06	ESPAÑA	secondary	1º trimester	f	t	9	f		13	f		f	f		f	t	0	0	0	0	0	t	t	45	t	57	40	continuous	EUT	f	2							t	clear	f	f	group 2a
24	with couple	1.65	54.6	20.06	FRANCIA	secondary	1º trimester	f	f		f		14	f		f	f		f	f	0	0	1	0	10	f	f		t	0	39	continuous	EUT	f	2							f	clear	f	f	group 1
33	with couple	1.77	81	25.85	ESPAÑA	university	1º trimester	f	f		f		18	f		f	f		f	t	0	0	0	0	0	f	t	0	t	13	39	continuous	EUT	t	0							t	clear	t	f	group 2a
40	with couple	1.53	77	32.89	ECUADOR	secondary	1º trimester	f	f		f		6	f		f	t	1	f	t	3	0	2	3	3023	f	f		t	4	40	continuous	EUT	f	1							f	clear	f	f	group 5
31	with couple	1.59	45	17.8	ESPAÑA	primary	1º trimester	f	t	4	f		17	f		f	f		f	f	0	0	0	0	0	f	f		f	1	40	discontinuous	EUT	f	1							f	clear	f	f	group 1
28	with couple	1.65	70	25.71	ESPAÑA	Sin estudios	1º trimester	f	t	5	f		18	f		f	f		f	f	0	0	0	0	0	f	f		t	0	39	continuous	EUT	f	2							f	stained +	f	f	group 1
28	with couple	1.62	50	19.05	ESPAÑA	primary	1º trimester	f	t	12	f		10	f		f	t	1	t	t	0	1	1	1	111	f	t	36	t	47	39	continuous	EUT	t	0							t	clear	f	f	group 5
21	with couple	1.65	68	24.98	MARRUECOS	primary	1º trimester	f	f		f		10	f		f	f		f	f	1	0	0	1	1001	f	f		f	0	39	continuous	EUT	f	0							f	clear	f	f	group 3
38	with couple	1.63	60	22.58	ESPAÑA	university	1º trimester	f	f		f		15	f		f	f		f	f	2	0	0	2	2002	f	f		t	0	40	discontinuous	CES programmed					Presentación podalic				f	clear	f	f	group 7	t
37	with couple	1.58	52	20.83	ESPAÑA	university	1º trimester	f	f		f		7	f		f	t	1	f	t	1	0	1	1	1011	t	t	0	t	1	40	continuous	EUT	f	1							t	clear	f	f	group 5
40	with couple	1.63	73	27.48	ESPAÑA	university	1º trimester	f	f		f		11	f		f	f		f	f	1	0	4	1	1041	f	f		t	0	39	NO	EUT	f	1							f	clear	f	f	group 3
40	with couple	1.55	55	22.89	COLOMBIA	primary	1º trimester	f	f		f		11	f		f	f		f	t	2	0	2	2	2022	f	f		t	56	40	continuous	EUT	f	1							t	clear	f	f	group 3
24	with couple	1.66	85	30.85	ESPAÑA	secondary	1º trimester	f	f		f		15	f		f	f		f	f	2	0	1	2	2012	f	f		t	10	38	continuous	EUT	f	0							f	clear	f	f	group 3
32	with couple	1.56	56	23.01	ESPAÑA	secondary	1º trimester	f	t	10	f		11	f		f	f		f	t	1	0	1	1	1011	f	f		t	19	40	continuous	vacum	t	0	SPBF						f	clear	f	f	group 3
31	with couple	1.55	81	33.71	ESPAÑA	secondary	2º trimester	f	f		f		14	f		f	f		f	f	0	0	1	0	10	f	f		t	6	39	discontinuous	ESP	f	3B	SPBF						t	clear	f	f	group 1
34	with couple	1.73	80	26.73	MARRUECOS	university	1º trimester	f	f		f		12	f		t	f		f	f	1	0	0	1	1001	f	f		t	3	38	continuous	EUT	f	1							f	clear	f	f	group 3
37	with couple	1.61	78	30.09	ESPAÑA	secondary	1º trimester	f	t	6	f		12	f		f	f		f	f	1	0	0	1	1001	f	f		t	0	40	discontinuous	EUT	f	3A							f	stained ++	f	t	group 3
27	with couple	1.59	59	23.34	VENEZUELA	secondary	1º trimester	f	f		f		20	f		f	f		f	t	0	0	0	0	0	f	f		t	42	39	continuous	EUT	f	0							t	clear	f	f	group 1
17	with couple	1.62	75	28.58	ESPAÑA	primary	1º trimester	f	f		f		16	f		f	f		f	f	0	0	0	0	0	f	t	24	t	33	39	continuous	EUT	f	0							t	clear	f	f	group 2a
38	with couple	1.78	102	32.19	ESPAÑA	university	1º trimester	f	f		f		8	f		f	f		f	f	0	0	1	0	10	t	t	0	t	13	41	continuous	vacum	t	2	Agotamiento materno						t	stained +	t	f	group 2a
39	with couple	1.7	65	22.49	ECUADOR	secondary	1º trimester	f	f		f		13	f		f	f		f	t	0	0	0	0	0	f	f		t	8	41	continuous	vacum	t	2	Agotamiento materno						t	stained +++	f	f	group 1
33	with couple	1.5	71	31.56	ESPAÑA	secondary	1º trimester	f	f		f		16	f		f	f		f	f	0	0	2	0	20	t	t	0	t	10	37	continuous	vacum	t	0	Expulsivo prolongado						t	clear	t	f	group 2a
25	with couple	1.58	68	27.24	MARRUECOS	primary	2º trimester	f	f		f		10	f		f	f		f	t	0	0	0	0	0	f	t	2	t	15	41	continuous	FORC	t	2	Agotamiento materno						t	stained ++	t	f	group 2a
39	with couple	1.51	71	31.14	MARRUECOS	Sin estudios	1º trimester	f	f		f		11	f		f	f		f	t	0	0	0	0	0	f	t	21	t	60	41	continuous	emergency c-section				group 3. Parto estacionado					t	stained ++	t	t	group 2a	t
32	with couple	1.54	67	28.25	BOLIVIA	primary	1º trimester	f	f		f		15	f		f	f		f	t	1	0	0	1	1001	f	t	12	t	21	38	continuous	EUT	f	2							t	clear	f	t	group 4a
33	with couple	1.59	74.3	29.39	MARRUECOS	primary	2º trimester	f	f		f		2	f		f	t	1	f	t	1	0	0	1	1001	f	f		t	21	37	continuous	EUT	f	1							f	clear	f	f	group 5
37	with couple	1.71	74	25.31	ESPAÑA	primary	1º trimester	f	f		f		14	f		f	f		f	f	1	0	0	1	1001	f	f		t	0	39	continuous	EUT	f	2							f	clear	f	f	group 3
33	with couple	1.74	66	21.8	ESPAÑA	university	1º trimester	f	f		f		20	f		f	f		f	f	1	0	0	1	1001	f	f		f	7	40	discontinuous	EUT	f	0							f	clear	f	f	group 3
42	with couple	1.61	53.2	20.52	ESPAÑA	primary	1º trimester	f	f		f		17	f		f	f		f	f	0	0	2	0	20	f	f		t	4	39	continuous	EUT	f	1							t	clear	f	f	group 1
32	with couple	1.63	58	21.83	ESPAÑA	university	1º trimester	f	f		f		12	f		f	f		f	f	1	0	0	1	1001	t	t	0	t	5	41	continuous	EUT	f	2							t	clear	f	f	group 4a
41	with couple	1.63	98.1	36.92	ESPAÑA	primary	1º trimester	f	t	4	f		8	f		f	t	1	f	t	3	0	0	4	3004	f	f		t	0	41	continuous	EUT	f	2							f	clear	f	f	group 5
20	with couple	1.62	72.3	27.55	MARRUECOS	Sin estudios	1º trimester	f	f		f		6	f		f	f		f	f	0	0	1	0	10	f	f		f	7	38	continuous	EUT	f	1							f	clear	f	f	group 1
27	with couple	1.62	75	28.58	MARRUECOS	primary	3º trimester	f	f		f		5	f		f	f		f	t	1	0	0	1	1001	f	t	0	t	1	42	continuous	EUT	f	2							t	clear	f	f	group 4a
22	with couple	1.64	60	22.31	MARRUECOS	secondary	1º trimester	f	f		f		10	f		f	f		f	f	0	0	0	0	0	f	f		t	1	41	discontinuous	EUT	f	1							f	stained ++	f	f	group 1
33	with couple	1.5	65	28.89	ECUADOR	secondary	1º trimester	f	f		f		12	f		f	f		f	t	1	0	0	1	1001	f	f		f	3	39	continuous	EUT	f	0							f	clear	f	f	group 3
35	with couple	1.67	55.3	19.83	ESPAÑA	secondary	1º trimester	f	f		f		17	f		f	f		f	f	1	0	3	1	1031	f	f		t	0	41	continuous	vacum	t	0	SPBF						f	clear	f	f	group 3
37	with couple	1.63	70	26.35	ESPAÑA	secondary	1º trimester	f	f		f		17	f		f	t	1	f	f	1	0	0	1	1001	f	f		t	0	40	continuous	emergency c-section				group 1. RPBF					f	stained +++	f	f	group 5	t
40	with couple	1.6	58	22.66	MARRUECOS	Sin estudios	1º trimester	f	f		f		7	f		f	f		t	t	5	0	0	4	5004	t	f	0	f	2	38	continuous	EUT	f	0							f	clear	f	f	group 4a
35	with couple	1.6	59	23.05	RUMANIA	secondary	1º trimester	f	f		f		12	f		f	f		f	t	1	0	3	1	1031	t	t	0	t	10	41	NO	EUT	f	0							t	clear	f	f	group 4a
28	with couple	1.69	58	20.31	MARRUECOS	secondary	1º trimester	f	f		f		18	f		f	f		t	f	0	0	1	0	10	f	f		t	2	40	continuous	EUT	f	2							t	clear	f	f	group 1
24	with couple	1.58	65	26.04	MARRUECOS	secondary	1º trimester	f	f		f		8	f		f	f		f	t	2	0	0	2	2002	f	f		f	30	39	NO	EUT	f	0							f	clear	f	f	group 3
28	with couple	1.56	61	25.07	ESPAÑA	primary	1º trimester	f	f		f		10	f		f	f		f	t	1	0	0	1	1001	f	f		t	2	40	continuous	EUT	f	2							f	clear	f	f	group 3
28	with couple	1.63	65	24.46	ESPAÑA	primary	1º trimester	f	f		f		9	f		f	t	1	f	t	1	0	0	2	1002	t	t	0	t	4	42	continuous	EUT	f	1							t	clear	f	f	group 5
36	with couple	1.68	59	20.9	ESPAÑA	secondary	1º trimester	f	f		f		9	f		f	f		f	f	1	0	0	1	1001	t	t	0	t	1	41	continuous	EUT	f	1							t	clear	f	f	group 4a
34	with couple	1.67	82	29.4	TAILANDIA	secondary	1º trimester	f	f		f		10	f		f	t	1	f	t	1	0	0	1	1001	f	f		t	4	40	continuous	EUT	f	2							t	clear	f	f	group 5
33	with couple	1.68	83	29.41	ESPAÑA	university	1º trimester	f	f		f		15	f		f	t	1	f	f	2	0	0	1	2001	f	f		t	0	39	continuous	CES programmed					Presentación podalic				f	clear	f	f	group 7	t
30	with couple	1.63	54.8	20.63	ESPAÑA	university	1º trimester	f	f		f		12	f		f	f		f	t	0	0	0	0	0	f	f		t	24	40	continuous	EUT	f	1							t	stained ++	f	f	group 1
31	with couple	1.46	51	23.93	INDIA	Sin estudios	1º trimester	f	f		f		3	f		t	f		f	t	1	0	0	1	1001	t	t	0	t	1	38	continuous	EUT	f	2							f	clear	f	f	group 4a
33	with couple	1.58	64	25.64	ESPAÑA	university	1º trimester	f	f		f		24	f		f	f		f	t	0	0	0	0	0	f	f		t	14	37	continuous	EUT	f	2							f	clear	f	f	group 1
29	with couple	1.54	68	28.67	ESPAÑA	primary	1º trimester	f	f		f		21	f		f	f		f	f	0	0	1	0	10	f	f		t	6	38	continuous	EUT	f	1							t	clear	t	f	group 1
21	with couple	1.66	55	19.96	MARRUECOS	secondary	1º trimester	f	f		f		12	f		f	f		f	t	1	0	1	1	1011	f	f		t	1	40	continuous	EUT	f	2							f	stained +	f	f	group 3
29	with couple	1.74	60	19.82	REPUBLICA ESLOVACA	secondary	1º trimester	f	f		f		14	f		f	f		f	t	0	0	2	0	20	f	t	30	t	50	41	continuous	EUT	f	0							t	clear	t	f	group 2a
29	with couple	1.65	71	26.08	ESPAÑA	secondary	1º trimester	f	f		f		16	f		f	f		f	t	0	0	0	0	0	f	f		t	26	40	continuous	EUT	f	3A							t	stained +++	f	t	group 1
28	with couple	1.6	67	26.17	ESPAÑA	secondary	1º trimester	f	f		f		30	f		f	f		f	t	0	0	0	0	0	f	t	12	t	20	41	continuous	EUT	f	1							t	clear	f	f	group 2a
39	with couple	1.52	77	33.33	MARRUECOS	Sin estudios	1º trimester	f	f		f		6	f		f	f		f	f	3	0	0	3	3003	f	f		t	0	39	discontinuous	EUT	f	1							f	clear	f	f	group 3
30	with couple	1.55	52.7	21.94	ESPAÑA	university	1º trimester	f	f		f		14	f		f	f		f	t	0	0	1	0	10	t	f	0	t	17	42	continuous	EUT	f	1							t	clear	f	f	group 2a
25	with couple	1.53	55.3	23.62	PAISES BAJOS	university	1º trimester	f	f		f		16	f		f	f		f	f	0	0	0	0	0	f	f		t	28	40	continuous	emergency c-section				group 3. Parto estacionado					t	stained +	f	f	group 1	t
34	with couple	1.61	84	32.41	ESPAÑA	primary	1º trimester	f	f		f		17	f		f	f		t	t	0	0	0	0	0	t	t	0	t	16	39	continuous	EUT	f	2							t	clear	f	f	group 2a
33	with couple	1.56	64	26.3	MARRUECOS	Sin estudios	1º trimester	f	f		f		11	f		f	f		f	t	3	0	0	3	3003	f	t	0	f	6	42	continuous	EUT	f	1							t	clear	f	f	group 4a
23	with couple	1.52	46	19.91	ESPAÑA	secondary	1º trimester	f	f		f		13	f		f	f		f	f	0	0	1	0	10	f	f		t	8	40	continuous	EUT	f	1							t	clear	f	f	group 1
29	with couple	1.72	63	21.3	ESPAÑA	university	1º trimester	f	f		f		23	f		f	f		f	t	1	0	2	1	1021	f	f		t	0	39	continuous	CES programmed					Placenta previa oclusiva				t	clear	f	f	group 3	t
27	with couple	1.7	61	21.11	MARRUECOS	primary	1º trimester	f	f		f		15	f		f	f		f	f	1	0	1	1	1011	f	f		t	1	41	continuous	EUT	f	2							f	clear	f	f	group 3
22	with couple	1.72	68	22.99	ESPAÑA	secondary	1º trimester	f	t	6	f		17	f		f	f		f	f	0	0	0	0	0	f	f		t	10	41	continuous	EUT	f	0							t	stained +	f	f	group 1
32	with couple	1.62	89	33.91	MARRUECOS	Sin estudios	2º trimester	f	f		f		2	f		f	t	2	f	t	2	0	0	2	2002	f	t	1	t	13	41	continuous	EUT	t	2							t	stained ++	f	f	group 5
32	with couple	1.51	46	20.17	ECUADOR	primary	1º trimester	f	f		f		14	f		f	t	1	f	t	2	0	0	2	2002	f	f		t	17	41	continuous	emergency c-section				group 3. Parto estacionado					t	clear	f	f	group 5	t
37	with couple	1.58	92	36.85	ESPAÑA	university	1º trimester	f	f		f		11	f		f	t	1	f	t	1	0	1	1	1011	f	f		t	8	39	continuous	emergency c-section				group 4. Desproporción pelvifetal					f	clear	t	f	group 5	t
27	with couple	1.62	76	28.96	ESPAÑA	primary	1º trimester	f	f		f		15	f		f	f		f	t	0	0	0	0	0	f	f		t	13	39	continuous	EUT	f	2							f	Hemorrágico	f	f	group 1
27	with couple	1.66	52.6	19.09	RUMANIA	secondary	1º trimester	f	f		f		5	f		f	f		f	f	0	0	0	0	0	f	f		t	2	41	continuous	EUT	t	0							t	clear	f	f	group 1
32	with couple	1.6	69	26.95	ESPAÑA	university	1º trimester	f	f		f		16	f		f	f		f	t	1	0	1	1	1011	f	f		t	7	39	continuous	EUT	f	1							f	clear	f	t	group 3
33	with couple	1.63	57	21.45	MARRUECOS	primary	1º trimester	f	f		f		11	f		f	f		f	t	3	0	0	3	3003	f	f		f	0	41	continuous	EUT	f	0							f	stained +	f	f	group 3
27	with couple	1.54	51	21.5	MARRUECOS	Sin estudios	1º trimester	f	f		f		8	f		f	f		f	f	2	0	2	2	2022	f	f		f	0	39	discontinuous	EUT	f	0							f	clear	f	f	group 3
34	with couple	1.55	52	21.64	ESPAÑA	secondary	1º trimester	f	t	10	f		13	f		f	f		f	f	1	0	1	1	1011	f	f		t	8	40	continuous	EUT	f	1							f	clear	f	f	group 3
35	with couple	1.52	73	31.6	MARRUECOS	primary	1º trimester	f	f		f		6	f		f	f		t	f	3	0	2	3	3023	f	f		f	0	40	continuous	EUT	f	0							f	stained ++	f	f	group 3
26	with couple	1.62	82	31.25	MARRUECOS	primary	1º trimester	f	f		f		16	f		f	t	1	f	t	1	0	0	1	1001	f	t	0	t	11	41	continuous	EUT	f	2							t	stained ++	f	f	group 5
29	with couple	1.75	93	30.37	MARRUECOS	primary	2º trimester	f	f		f		17	f		f	f		f	t	0	0	0	0	0	f	t	6	t	18	39	continuous	EUT	t	0							t	clear	t	f	group 2a
25	with couple	1.61	80	30.86	MARRUECOS	primary	1º trimester	f	f		f		12	f		f	f		f	f	1	0	1	1	1011	f	f		f	0	41	discontinuous	EUT	f	0							f	clear	f	f	group 3
33	with couple	1.65	84.2	30.93	MARRUECOS	Sin estudios	2º trimester	f	f		f		-2	f		f	f		f	f	1	0	0	1	1001	f	f		f	9	40	continuous	EUT	f	1							f	clear	f	f	group 3
35	with couple	1.7	105	36.33	MARRUECOS	primary	2º trimester	f	f		f		7	f		f	f		f	t	5	1	0	5	5105	f	t	15	f	22	40	continuous	EUT	f	1							t	clear	f	f	group 4a
26	with couple	1.64	51	18.96	MARRUECOS	secondary	1º trimester	f	f		f		15	f		f	f		f	t	0	0	5	0	50	f	f		t	0	38	NO	CES programmed					Presentación podalic				f	clear	f	f	group 6	t
36	with couple	1.66	65	23.59	ESPAÑA	secondary	1º trimester	f	f		f		17	f		f	f		f	f	1	0	0	1	1001	f	f		t	3	41	discontinuous	EUT	t	0							f	clear	f	f	group 3
26	with couple	1.62	80	30.48	ESPAÑA	secondary	1º trimester	f	f		f		23	f		f	f		f	f	0	0	0	0	0	f	f		t	23	40	continuous	EUT	t	1							t	clear	f	f	group 1
34	with couple	1.58	78	31.24	MARRUECOS	secondary	2º trimester	f	f		f		4	f		f	f		f	f	2	0	0	2	2002	f	f		f	0	40	continuous	EUT	f	0							f	clear	f	f	group 3
28	with couple	1.62	47.6	18.14	ESPAÑA	university	1º trimester	f	f		f		13	f		f	f		f	f	0	0	0	0	0	f	f		t	2	39	continuous	EUT	f	2							t	clear	f	f	group 1
18	with couple	1.62	66	25.15	ESPAÑA	secondary	1º trimester	f	f		f		8	f		f	f		f	t	0	0	0	0	0	t	t	0	t	6	39	continuous	EUT	f	1							t	clear	f	f	group 2a
30	with couple	1.6	57	22.27	ESPAÑA	university	1º trimester	f	f		f		14	f		f	f		f	f	0	0	0	0	0	f	t	1	t	9	41	continuous	emergency c-section				group 5. Miscelanea					t	stained ++	t	f	group 2a	t
34	with couple	1.65	80	29.38	ESPAÑA	primary	1º trimester	f	f		f		6	f		f	f		f	t	1	0	0	1	1001	t	t	0	t	8	41	continuous	EUT	f	1							t	clear	f	f	group 4a
33	with couple	1.63	66	24.84	ESPAÑA	secondary	1º trimester	f	f		f		5	f		f	f		f	t	1	0	0	1	1001	f	t	0	t	6	38	continuous	EUT	f	0							t	clear	t	f	group 4a
32	with couple	1.7	63.55	21.99	ITALIA	secondary	1º trimester	f	f		f		17	f		f	f		f	t	0	0	2	0	20	t	f	0	t	0	41	continuous	EUT	f	2							f	clear	f	f	group 2a
23	with couple	1.61	57.5	22.18	MARRUECOS	Sin estudios	2º trimester	f	f		f		11	f		f	f		f	f	1	0	0	1	1001	f	f		t	26	41	continuous	EUT	f	1							f	clear	f	f	group 3
29	with couple	1.56	77	31.64	ESPAÑA	Sin estudios	1º trimester	f	f		f		7	f		t	f		f	f	1	0	0	1	1001	f	f		t	5	41	continuous	EUT	f	2							f	clear	f	f	group 3
31	with couple	1.62	75	28.58	MARRUECOS	primary	1º trimester	f	f		f		7	f		f	t	1	f	t	1	0	0	1	1001	f	f		t	17	39	continuous	EUT	f	2							f	clear	f	f	group 5
36	with couple	1.68	51	18.07	ESPAÑA	secondary	1º trimester	f	f		f		8	f		f	f		f	f	1	0	1	1	1011	f	f		f	9	39	continuous	EUT	f	0							f	clear	f	f	group 3
33	with couple	1.61	59	22.76	ESPAÑA	university	1º trimester	f	f		f		17	f		f	f		f	f	0	0	0	0	0	f	f		t	8	40	continuous	EUT	f	2							t	stained ++	f	f	group 1
36	with couple	1.63	58	21.83	ESPAÑA	university	1º trimester	f	f		f		17	f		f	f		f	f	1	0	0	1	1001	f	f		f	1	40	continuous	EUT	f	1							f	clear	f	f	group 3
34	with couple	1.62	60.8	23.17	ESPAÑA	university	1º trimester	f	f		f		15	f		f	f		f	f	1	0	0	1	1001	f	f		t	0	41	continuous	EUT	f	2							t	clear	f	f	group 3
36	with couple	1.58	58	23.23	INDIA	university	1º trimester	f	f		f		7	f		f	t	1	f	t	1	0	0	1	1001	f	f		t	22	37	continuous	EUT	t	0							t	clear	f	f	group 5
38	with couple	1.55	69	28.72	MARRUECOS	primary	1º trimester	f	f		f		3	f		f	f		f	t	3	0	0	3	3003	f	f		t	9	39	continuous	EUT	f	1							f	clear	f	f	group 3
38	with couple	1.58	53	21.23	MARRUECOS	secondary	1º trimester	f	f		f		14	f		f	f		f	t	1	0	2	1	1021	f	f		t	13	38	discontinuous	EUT	f	3B							f	clear	f	f	group 3
23	with couple	1.6	54	21.09	ESPAÑA	primary	1º trimester	f	f		f		18	f		f	f		f	t	0	0	0	0	0	t	t	0	t	7	42	continuous	FORC	t	1	SPBF						t	clear	t	f	group 2a
34	with couple	1.7	80.7	27.92	MARRUECOS	secondary	3º trimester	f	f		f		6	f		f	f		f	f	2	0	0	2	2002	f	f		f	10	39	continuous	EUT	f	0							f	clear	f	f	group 3
30	with couple	1.69	80	28.01	ESPAÑA	secondary	2º trimester	f	f		f		23	f		f	f		f	f	0	0	0	0	0	t	t	0	t	0	40	continuous	emergency c-section				group 1. RPBF					t	clear	f	f	group 2a	t
20	with couple	1.56	52	21.37	MARRUECOS	primary	1º trimester	f	f		f		18	f		f	f		f	t	0	0	0	0	0	t	t	0	t	2	39	continuous	EUT	f	1							t	clear	f	f	group 2a
20	with couple	1.55	50	20.81	COLOMBIA	secondary	1º trimester	f	f		f		5	f		f	f		f	f	0	0	0	0	0	f	f		t	7	39	continuous	EUT	f	0							t	stained ++	f	f	group 1
31	with couple	1.53	52	22.21	ESPAÑA	university	1º trimester	f	f		f		15	f		f	f		f	f	0	0	0	0	0	f	f		t	4	40	continuous	EUT	f	2							f	clear	f	f	group 1
34	with couple	1.54	70	29.52	ESPAÑA	primary	1º trimester	f	f		f		7	f		f	t	1	f	t	1	0	0	1	1001	f	f		t	22	38	continuous	FORC	t	0	Agotamiento materno						t	clear	f	f	group 5
32	with couple	1.61	68.2	26.31	CUBA	secondary	1º trimester	f	f		f		26	t	FIV	f	f		f	t	1	0	3	1	1031	f	t	0	t	4	38	continuous	EUT	f	2							t	clear	f	f	group 8
26	with couple	1.68	48	17.01	RUMANIA	primary	1º trimester	f	f		f		18	f		f	f		f	f	0	0	2	0	20	f	f		t	3	40	continuous	EUT	f	2							t	clear	t	f	group 1
29	with couple	1.57	63.2	25.64	ECUADOR	primary	1º trimester	f	f		f		9	f		f	f		f	f	1	0	0	1	1001	t	t	0	t	14	39	continuous	EUT	f	0							t	clear	f	f	group 4a
27	with couple	1.64	52	19.33	RUMANIA	secondary	1º trimester	f	f		f		16	f		f	f		f	f	1	0	0	1	1001	f	f		t	3	38	continuous	EUT	f	1							f	clear	f	f	group 3
27	with couple	1.6	80	31.25	ESPAÑA	secondary	1º trimester	f	f		f		27	f		f	f		t	f	1	0	0	1	1001	t	f	0	t	8	41	continuous	vacum	f	1	SPBF						t	clear	f	f	group 4a
20	with couple	1.72	65	21.97	ESPAÑA	secondary	1º trimester	f	f		f		15	f		f	f		f	f	0	0	0	0	0	f	f		t	7	39	continuous	FORC	t	2	Expulsivo prolongado						t	clear	f	f	group 1
23	with couple	1.65	55	20.2	PAKISTAN	primary	1º trimester	f	f		f		15	f		f	f		f	f	1	1	0	1	1101	f	f		t	0	40	continuous	EUT	f	2							f	stained ++	f	f	group 3
29	with couple	1.67	63	22.59	ESPAÑA	secondary	1º trimester	f	t	1	f		20	f		f	f		f	t	1	0	0	1	1001	f	f		t	64	38	discontinuous	EUT	f	1							f	clear	f	f	group 3
37	with couple	1.64	85	31.6	RUMANIA	primary	1º trimester	f	f		f		14	f		f	f		t	f	1	0	0	1	1001	f	f		t	7	41	continuous	FORC	t	0	Expulsivo prolongado						t	stained +++	f	f	group 3
31	with couple	1.69	53	18.56	ESPAÑA	university	1º trimester	f	f		f		16	f		f	f		f	f	0	0	0	0	0	f	f		f	3	41	continuous	EUT	f	1							f	stained +	f	f	group 1
27	with couple	1.62	68	25.91	ESPAÑA	Sin estudios	1º trimester	f	f		f		3	f		f	f		f	f	2	0	0	2	2002	f	f		t	2	40	continuous	EUT	f	1							f	clear	f	f	group 3
24	with couple	1.67	57.4	20.58	MARRUECOS	Sin estudios	2º trimester	f	f		f		10	f		f	f		f	f	1	0	0	1	1001	f	f		f	1	41	discontinuous	EUT	f	0							f	clear	f	f	group 3
22	with couple	1.61	79	30.48	ESPAÑA	primary	1º trimester	f	f		f		22	f		f	f		f	f	0	0	0	0	0	f	t	0	t	1	41	continuous	FORC	t	0	SPBF						t	stained ++	f	f	group 2a
24	with couple	1.53	71	30.33	ESPAÑA	primary	1º trimester	f	f		f		15	f		f	f		f	t	1	0	0	1	1001	f	f		t	2	40	continuous	EUT	f	0							f	stained +	f	f	group 3
29	with couple	1.65	55	20.2	REPUBLICA DOMINICANA	university	1º trimester	f	f		f		13	f		f	f		f	f	0	0	0	0	0	f	f		t	12	41	continuous	EUT	f	2							f	clear	f	f	group 1
28	with couple	1.6	57.5	22.46	ESPAÑA	secondary	1º trimester	f	f		f		7	f		f	t	1	f	t	1	0	0	1	1001	f	f		t	1	39	continuous	EUT	f	2							f	clear	f	f	group 5
35	with couple	1.6	77	30.08	ESPAÑA	university	1º trimester	f	f		f		6	f		f	f		f	t	1	0	0	1	1001	f	f		t	15	37	continuous	EUT	f	0							f	clear	f	f	group 3
16	with couple	1.55	55	22.89	ESPAÑA	primary	1º trimester	f	f		f		6	f		f	f		f	f	0	0	0	0	0	f	f		t	0	40	continuous	EUT	f	1							f	clear	f	f	group 1
34	with couple	1.7	65	22.49	REPUBLICA CHECA	secondary	1º trimester	f	t	8	f		18	f		f	f		f	f	0	0	0	0	0	f	f		t	4	41	continuous	EUT	f	1							f	clear	f	f	group 1
41	with couple	1.69	58.5	20.48	ESPAÑA	secondary	1º trimester	f	f		f		13	f		f	f		f	f	1	0	0	1	1001	f	f		t	5	40	continuous	EUT	f	1							f	clear	f	f	group 3
24	with couple	1.63	92	34.63	MARRUECOS	Sin estudios	1º trimester	f	f		f		8	f		f	f		f	t	1	0	0	1	1001	f	f		f	0	42	continuous	EUT	f	1							f	clear	t	f	group 3
26	with couple	1.55	64.6	26.89	ESPAÑA	primary	1º trimester	f	t	6	f		20	f		f	f		f	f	1	0	2	1	1021	f	f		t	1	39	continuous	EUT	f	1							f	stained +++	f	f	group 3
26	with couple	1.61	53.3	20.56	ESPAÑA	secondary	1º trimester	f	f		f		10	f		f	f		f	f	0	0	0	0	0	f	f		t	0	41	continuous	EUT	f	2							f	clear	f	f	group 1
33	with couple	1.75	58	18.94	ESPAÑA	primary	1º trimester	f	t	15	f		22	f		f	f		f	f	0	0	1	1	11	f	f		t	1	41	continuous	EUT	f	2							f	stained ++	f	f	group 1
21	with couple	1.56	57	23.42	ESPAÑA	primary	1º trimester	f	t	4	f		18	f		f	f		f	t	0	0	1	0	10	f	t	13	t	19	41	continuous	EUT	f	1							t	clear	f	f	group 2a
21	with couple	1.56	57	23.42	ESPAÑA	primary	1º trimester	f	t	4	f		18	f		f	f		f	t	0	0	1	0	10	f	t	13	t	19	41	continuous	EUT	f	1							t	clear	f	f	group 2a
33	with couple	1.6	89	34.77	ECUADOR	secondary	1º trimester	f	f		f		4	f		f	f		f	f	1	0	0	1	1001	f	f		t	0	40	continuous	EUT	f	0							f	stained ++	f	f	group 3
34	with couple	1.59	80	31.64	ESPAÑA	primary	2º trimester	f	f		f		14	f		f	f		f	f	2	0	0	2	2002	f	f		f	2	36	continuous	EUT	f	2							t	clear	f	f	group 10
26	with couple	1.54	77	32.47	ESPAÑA	primary	1º trimester	f	f		f		4	f		f	f		f	f	0	0	0	0	0	f	f		t	11	41	continuous	vacum	t	1	SPBF						t	clear	f	f	group 1
32	with couple	1.64	61	22.68	ESPAÑA	secondary	1º trimester	f	t	15	f		13	f		f	f		f	f	1	0	0	1	1001	f	f		t	0	39	NO	EUT	f	1							f	stained ++	f	f	group 3
32	with couple	1.71	60.5	20.69	ESPAÑA	secondary	1º trimester	f	f		f		4	f		f	f		t	f	0	0	0	0	0	f	f		t	2	38	continuous	EUT	f	0							f	clear	f	f	group 1
35	with couple	1.64	58	21.56	ESPAÑA	secondary	1º trimester	f	f		f		11	f		f	f		f	f	1	0	2	1	1021	f	f		f	0	41	discontinuous	EUT	f	1							f	clear	f	f	group 3
40	with couple	1.68	55	19.49	ESPAÑA	university	1º trimester	f	f		f		16	f		f	f		f	f	1	0	0	1	1001	f	f		t	2	39	continuous	EUT	f	2							t	clear	f	f	group 3
31	with couple	1.66	73	26.49	ESPAÑA	university	1º trimester	f	f		f		14	f		f	f		f	f	0	0	0	0	0	f	f		t	38	38	continuous	EUT	t	0							f	clear	f	f	group 1
25	with couple	1.78	68	21.46	ESPAÑA	secondary	1º trimester	f	f		f		12	f		f	f		f	f	0	0	0	0	0	f	t	0	t	5	41	continuous	EUT	f	1							t	clear	f	f	group 2a
42	with couple	1.62	80	30.48	MARRUECOS	Sin estudios	3º trimester	f	f		f		13	f		f	f		f	t	3	0	0	3	3003	f	t	0	f	3	40	continuous	EUT	f	1							t	clear	f	f	group 4a
31	with couple	1.54	54	22.77	MARRUECOS	primary	1º trimester	f	f		f		13	f		f	f		f	f	1	0	0	1	1001	f	f		t	11	39	continuous	EUT	f	1							f	clear	f	f	group 3
32	with couple	1.69	66.4	23.25	ESPAÑA	university	1º trimester	f	f		f		19	f		f	f		f	f	1	0	0	1	1001	f	f		t	6	40	NO	EUT	f	1							f	clear	f	f	group 3
24	with couple	1.63	60	22.58	MARRUECOS	primary	1º trimester	f	f		f		9	f		f	f		f	f	1	0	1	1	1011	f	f		f	0	38	continuous	EUT	f	0							f	clear	f	f	group 3
24	with couple	1.69	62	21.71	ESPAÑA	primary	1º trimester	f	f		f		16	f		f	f		f	f	1	0	1	1	1011	f	f		t	4	40	continuous	EUT	f	0							t	clear	f	f	group 3
25	with couple	1.53	56	23.92	MARRUECOS	Sin estudios	2º trimester	f	f		f		9	f		f	f		f	f	1	0	0	1	1001	f	f		f	0	40	continuous	EUT	f	1							f	clear	f	f	group 3
35	with couple	1.68	59.2	20.98	ESPAÑA	secondary	1º trimester	f	t	5	f		20	f		f	f		f	f	0	0	0	0	0	f	f		t	9	40	continuous	emergency c-section				group 1. RPBF					t	stained +++	t	f	group 1	t
34	with couple	1.7	69	23.88	ESPAÑA	university	1º trimester	f	f		f		7	f		f	f		f	f	1	0	1	1	1011	f	f		t	0	40	continuous	EUT	f	2							f	stained ++	f	f	group 3
36	with couple	1.71	67.7	23.15	ESPAÑA	secondary	1º trimester	f	t	7	f		9	f		f	f		f	f	1	0	0	1	1001	f	f		t	0	39	continuous	EUT	f	2							f	clear	f	f	group 3
25	with couple	1.59	97.4	38.53	ESPAÑA	primary	1º trimester	f	f		f		13	f		f	f		f	f	0	0	0	0	0	t	f	2	t	11	39	continuous	EUT	f	1							t	clear	f	f	group 2a
36	with couple	1.63	48	18.07	ESPAÑA	secondary	1º trimester	f	f		f		13	f		f	f		f	f	2	0	0	2	2002	f	f		t	1	39	continuous	EUT	f	2							f	clear	f	f	group 3
32	with couple	1.56	43	17.67	ESPAÑA	secondary	1º trimester	f	f		f		11	f		f	f		f	t	0	0	0	0	0	t	f	40	t	49	39	continuous	EUT	t	2							f	clear	f	f	group 2a
38	with couple	1.53	66	28.19	ESPAÑA	primary	1º trimester	f	f		f		13	f		f	f		f	f	0	0	1	0	10	f	f		t	3	40	continuous	EUT	f	2							t	clear	t	f	group 1
38	with couple	1.52	58	25.1	MARRUECOS	Sin estudios	1º trimester	f	f		f		5	f		f	t	2	f	t	2	0	0	2	2002	f	f		t	0	39	NO	CES programmed					2 previous c-sections				f	clear	f	f	group 5	t
37	with couple	1.7	57	19.72	ARGENTINA	university	1º trimester	f	f		f		11	f		f	f		f	f	1	0	2	1	1021	f	f		t	2	40	continuous	EUT	f	1							f	clear	f	f	group 3
35	with couple	1.56	54	22.19	ESPAÑA	primary	1º trimester	f	f		f		14	f		f	f		f	t	0	0	2	0	20	f	f		t	15	40	continuous	EUT	t	2							t	clear	f	f	group 1
26	with couple	1.65	58.7	21.56	ESPAÑA	secondary	1º trimester	f	f		f		18	f		t	f		f	t	1	0	1	1	1011	f	f		t	9	38	continuous	EUT	f	0							f	clear	f	f	group 3
34	with couple	1.57	53.3	21.62	ESPAÑA	primary	1º trimester	f	f		f		14	f		f	t	1	f	t	1	0	0	1	1001	f	f		t	32	36	continuous	EUT	t	0							f	clear	f	t	group 10
31	with couple	1.6	50	19.53	ESPAÑA	secondary	1º trimester	f	t	3	f		18	f		f	f		f	f	1	0	0	1	1001	f	f		t	2	40	continuous	EUT	f	2							f	clear	f	f	group 3
18	with couple	1.51	49	21.49	COLOMBIA	primary	1º trimester	f	f		f		4	f		f	f		f	f	0	0	0	0	0	f	f		f	5	38	discontinuous	EUT	f	0							f	clear	f	f	group 1
26	with couple	1.59	57	22.55	ESPAÑA	primary	1º trimester	f	f		f		7	f		f	f		f	f	0	0	2	0	20	f	f		f	0	40	NO	EUT	f	0							f	clear	f	t	group 1
28	with couple	1.67	63	22.59	ESPAÑA	secondary	1º trimester	f	f		f		10	f		f	f		f	t	0	0	0	0	0	f	t	33	t	37	39	continuous	EUT	f	2							t	clear	f	t	group 2a
34	with couple	1.59	69	27.29	ESPAÑA	secondary	1º trimester	f	f		f		9	f		f	f		f	t	0	0	0	0	0	t	t	0	t	6	40	continuous	vacum	t	2	Agotamiento materno						t	clear	t	f	group 2a
25	with couple	1.54	57	24.03	ECUADOR	secondary	1º trimester	f	f		f		13	f		f	t	1	f	t	1	0	0	1	1001	f	t	0	t	5	40	continuous	EUT	f	2							f	clear	f	f	group 5
24	with couple	1.67	57	20.44	ESPAÑA	university	1º trimester	f	f		f		14	f		f	f		f	t	0	0	0	0	0	f	f		t	14	40	continuous	EUT	t	0							f	clear	f	f	group 1
31	with couple	1.54	91.6	38.62	ESPAÑA	primary	1º trimester	f	f		f		16	f		f	f		f	t	2	0	2	2	2022	f	f		t	7	36	continuous	EUT	f	2							f	clear	f	f	group 10
32	with couple	1.63	62.4	23.49	MARRUECOS	primary	1º trimester	f	f		f		9	f		f	f		f	f	2	0	0	2	2002	f	f		t	0	40	continuous	EUT	f	1							f	clear	f	f	group 3
34	with couple	1.62	61	23.24	ESPAÑA	primary	1º trimester	f	f		f		11	f		f	f		f	f	1	0	1	1	1011	f	f		t	5	39	continuous	EUT	f	2							f	clear	f	f	group 3
34	with couple	1.61	61	23.53	ESPAÑA	secondary	1º trimester	f	f		f		9	f		f	f		t	f	1	0	0	1	1001	f	f		f	0	40	discontinuous	EUT	f	2							f	clear	f	f	group 3
28	with couple	1.62	60	22.86	ESPAÑA	secondary	1º trimester	f	f		f		21	f		f	f		f	t	0	0	0	0	0	f	f		t	12	41	continuous	vacum	t	0	Agotamiento materno						t	stained +++	f	f	group 1
23	with couple	1.64	66	24.54	MARRUECOS	primary	1º trimester	f	f		f		16	f		f	f		f	f	1	0	0	1	1001	f	f		t	5	40	discontinuous	EUT	f	3B							f	clear	f	t	group 3
39	with couple	1.6	78	30.47	MARRUECOS	Sin estudios	1º trimester	f	f		f		7	f		f	f		f	f	3	0	1	3	3013	f	f		f	0	39	discontinuous	EUT	f	0							f	clear	f	f	group 3
34	with couple	1.57	80	32.46	ESPAÑA	secondary	1º trimester	f	f		f		9	f		f	t	2	f	t	2	0	0	2	2002	f	f		t	0	39	discontinuous	CES programmed					2 previous c-sections				f	clear	f	f	group 5	t
32	with couple	1.68	91	32.24	REPUBLICA CHECA	primary	1º trimester	f	f		f		3	f		f	f		f	t	0	0	0	0	0	f	f		t	4	41	continuous	EUT	f	1							f	stained ++	f	f	group 1
34	with couple	1.7	65	22.49	REPUBLICA CHECA	secondary	1º trimester	f	f		f		18	f		f	f		f	f	0	0	0	0	0	f	f		t	5	41	continuous	EUT	f	1							f	clear	f	f	group 1
24	with couple	1.63	63	23.71	ESPAÑA	primary	1º trimester	f	t	5	f		23	f		f	f		f	f	0	0	0	0	0	f	f		t	9	41	continuous	vacum	t	3B	Agotamiento materno						t	clear	t	t	group 1
42	with couple	1.58	54	21.63	ESPAÑA	secondary	1º trimester	f	f		f		10	f		f	f		f	f	1	0	5	1	1051	f	f		t	0	39	continuous	EUT	f	2							f	clear	f	f	group 3
41	with couple	1.53	49	20.93	ESPAÑA	primary	1º trimester	f	f		f		6	t	Ovodón	f	f		f	t	0	0	2	0	20	f	t	0	t	9	41	continuous	emergency c-section				group 3. Parto estacionado					t	stained +++	f	f	group 2a	t
43	with couple	1.62	74.5	28.39	MARRUECOS	university	1º trimester	f	f		f		-2	f		f	f		f	t	1	0	3	1	1031	f	t	38	f	57	38	discontinuous	EUT	f	0							f	clear	f	f	group 4a
30	with couple	1.59	55.7	22.03	ESPAÑA	secondary	1º trimester	f	f		f		9	f		f	f		f	f	1	0	2	1	1021	f	f		f	0	39	continuous	EUT	f	1							f	clear	t	f	group 3
19	without couple	1.7	73	25.26	RUMANIA	primary	1º trimester	f	f		f		3	f		f	f		f	f	0	0	0	0	0	f	t	0	t	5	41	continuous	EUT	t	2							t	clear	t	f	group 2a
30	with couple	1.6	47	18.36	ARGENTINA	secondary	1º trimester	f	f		f		17	f		f	f		f	f	0	0	0	0	0	f	f		t	36	38	continuous	EUT	f	2							f	clear	f	f	group 1
32	with couple	1.6	69	26.95	MEXICO	secondary	1º trimester	f	f		f		0	f		f	f		f	f	2	0	0	2	2002	f	f		t	4	39	discontinuous	EUT	f	2							f	clear	f	f	group 3
29	with couple	1.65	58	21.3	ESPAÑA	primary	1º trimester	f	f		f		23	f		f	f		f	f	2	0	2	2	2022	f	f		t	2	40	continuous	EUT	f	1							f	clear	f	f	group 3
34	with couple	1.64	60	22.31	ESPAÑA	university	1º trimester	f	f		f		26	f		f	f		f	t	2	0	0	2	2002	f	f		t	9	40	continuous	EUT	f	2							f	clear	f	f	group 3
30	with couple	1.65	50	18.37	BULGARIA	university	1º trimester	f	f		f		12	f		f	f		f	f	0	0	0	0	0	f	f		t	9	41	continuous	EUT	f	2							t	clear	f	f	group 1
28	with couple	1.65	99	36.36	MARRUECOS	secondary	2º trimester	f	f		f		6	f		f	t	1	f	t	1	0	0	1	1001	f	f		t	0	41	continuous	CES programmed					Casos Especiales				f	Hemorrágico	f	f	group 5	t
29	with couple	1.63	73.1	27.51	MARRUECOS	secondary	1º trimester	f	f		f		11	f		f	f		f	f	2	0	0	2	2002	f	f		f	0	39	continuous	EUT	f	0							t	clear	f	f	group 3
28	with couple	1.75	62.1	20.28	CUBA	secondary	2º trimester	f	f		f		11	f		f	f		f	f	0	0	0	0	0	f	f		t	5	38	continuous	EUT	f	1							f	clear	f	f	group 1
26	with couple	1.6	70	27.34	ESPAÑA	primary	1º trimester	f	f		f		10	f		f	f		f	f	1	0	0	1	1001	f	f		f	2	40	continuous	EUT	f	0							f	clear	f	f	group 3
41	with couple	1.63	102.7	38.65	ESPAÑA	university	1º trimester	f	f		f		0	t	FIV	f	f		t	f	0	0	1	0	10	t	t	0	t	10	40	continuous	EUT	f	2							t	stained ++	f	f	group 2a
38	with couple	1.58	61.5	24.64	ESPAÑA	secondary	1º trimester	f	f		f		11	t	FIV	f	f		t	t	0	0	0	0	0	t	t	0	t	3	38	continuous	vacum	t	0	SPBF						t	clear	f	f	group 2a
30	with couple	1.64	64	23.8	URUGUAY	university	1º trimester	f	f		f		27	f		f	f		f	t	0	0	0	0	0	f	f		t	3	37	continuous	CES programmed					Primer gemelo no cefálica				f	clear	f	f	group 8	t
29	with couple	1.61	59	22.76	COLOMBIA	secondary	1º trimester	f	f		f		14	f		f	f		f	f	0	0	0	0	0	f	f		t	2	40	continuous	EUT	f	2							f	clear	f	f	group 1
30	with couple	1.53	58	24.78	ESPAÑA	secondary	1º trimester	f	f		f		15	f		f	f		f	f	1	0	0	1	1001	f	f		f	0	40	continuous	EUT	f	0							f	clear	f	f	group 3
23	with couple	1.61	58	22.38	ESPAÑA	secondary	1º trimester	f	f		f		12	f		f	f		f	f	0	0	1	0	10	f	f		t	4	39	continuous	EUT	t	0							f	stained ++	f	f	group 1
26	with couple	1.6	49	19.14	MARRUECOS	secondary	1º trimester	f	f		f		10	f		f	f		f	f	1	0	1	1	1011	f	f		t	12	41	continuous	EUT	f	2							f	clear	f	f	group 3
30	with couple	1.65	60	22.04	MARRUECOS	secondary	1º trimester	f	f		f		20	f		f	f		f	t	1	0	0	1	1001	f	f		t	1	41	continuous	EUT	f	2							f	clear	f	f	group 3
31	with couple	1.57	58.4	23.69	MARRUECOS	primary	2º trimester	f	f		f		10	f		f	t	2	f	t	2	0	0	2	2002	f	f		t	1	41	continuous	EUT	f	2							f	clear	f	f	group 5
30	with couple	1.7	70	24.22	MARRUECOS	primary	1º trimester	f	f		f		19	f		f	f		f	f	2	0	0	2	2002	f	f		t	1	40	continuous	EUT	f	2							f	clear	f	f	group 3
35	with couple	1.65	66	24.24	ESPAÑA	secondary	1º trimester	f	f		f		12	t	IAD	f	f		f	f	0	0	0	0	0	f	f		t	1	39	continuous	FORC	t	0	SPBF						f	stained +++	f	f	group 1
35	with couple	1.56	68	27.94	ESPAÑA	secondary	Desconocido	f	f		f		5	f		f	f		f	t	0	2	1	2	212	f	f		t	0	38	continuous	EUT	f	1							f	clear	f	f	group 3
35	with couple	1.55	72	29.97	ESPAÑA	university	1º trimester	f	f		f		11	f		f	f		f	f	1	0	1	1	1011	f	f		t	2	41	continuous	EUT	f	2							f	clear	f	f	group 3
31	with couple	1.63	62	23.34	ESPAÑA	secondary	1º trimester	f	f		f		22	t	IAD	f	f		f	t	0	0	0	0	0	t	f	49	f	70	36	continuous	EUT	f	1							f	clear	f	f	group 10
28	with couple	1.64	74	27.51	ESPAÑA	secondary	1º trimester	f	f		f		8	f		f	f		f	t	1	0	0	1	1001	f	t	4	t	8	38	continuous	EUT	f	1							t	stained +	f	f	group 4a
32	with couple	1.61	69	26.62	ESPAÑA	primary	1º trimester	f	f		f		12	f		f	f		f	f	2	0	1	2	2012	f	f		f	0	39	discontinuous	EUT	f	1							f	clear	f	f	group 3
22	with couple	1.56	59	24.24	ESPAÑA	secondary	1º trimester	f	f		f		16	f		f	f		f	t	0	0	1	0	10	f	f		t	1	40	continuous	EUT	f	2							t	clear	f	f	group 1
27	with couple	1.68	76	26.93	ESPAÑA	primary	1º trimester	f	f		f		12	f		f	f		f	f	1	0	0	1	1001	f	f		t	0	39	continuous	EUT	f	2							f	clear	f	f	group 3
22	with couple	1.67	65	23.31	ESPAÑA	secondary	1º trimester	f	f		f		13	f		f	f		f	f	0	0	0	0	0	f	f		t	3	39	continuous	EUT	f	1							f	clear	f	f	group 1
33	with couple	1.63	54	20.32	ESPAÑA	secondary	1º trimester	f	f		f		15	f		f	f		f	f	0	0	0	0	0	f	t	0	t	10	42	continuous	vacum	t	0	Expulsivo prolongado						f	stained ++	f	f	group 2a
27	with couple	1.7	67	23.18	ESPAÑA	secondary	1º trimester	f	f		f		8	f		f	f		f	t	0	0	0	0	0	t	t	0	t	12	42	continuous	EUT	f	2							t	clear	t	f	group 2a
25	with couple	1.63	66	24.84	ESPAÑA	secondary	1º trimester	f	f		f		30	f		f	f		f	f	0	0	1	0	10	f	f		t	0	39	NO	CES programmed					Presentación podalic				f	clear	f	t	group 6	t
27	with couple	1.64	77.8	28.93	ESPAÑA	secondary	1º trimester	f	f		f		12	f		f	f		f	t	0	0	0	0	0	t	t	46	t	55	39	continuous	EUT	f	2							t	clear	f	f	group 2a
30	with couple	1.58	50	20.03	ESPAÑA	university	1º trimester	f	f		f		19	f		f	f		f	t	0	0	0	0	0	f	t	0	t	11	38	continuous	EUT	f	1							t	clear	t	f	group 2a
28	with couple	1.6	56	21.87	ESPAÑA	secondary	1º trimester	f	f		f		21	f		f	f		f	t	0	0	0	0	0	f	f		t	16	41	continuous	EUT	f	2							f	clear	f	f	group 1
38	with couple	1.5	64	28.44	ESPAÑA	secondary	1º trimester	f	f		f		9	f		t	f		f	t	0	0	2	0	20	f	t	0	t	2	42	continuous	emergency c-section				group 1. RPBF					t	stained ++	f	t	group 2a	t
25	with couple	1.68	109.5	38.8	ESPAÑA	secondary	1º trimester	f	f		f		18	f		f	f		f	t	0	0	1	0	10	f	f		t	28	38	continuous	EUT	f	2							f	clear	f	f	group 1
22	with couple	1.62	61.7	23.51	ESPAÑA	primary	1º trimester	f	f		f		16	f		f	f		f	f	0	0	1	0	10	f	f		t	2	39	continuous	EUT	f	1							f	clear	f	f	group 1
25	with couple	1.65	60	22.04	ESPAÑA	secondary	1º trimester	f	t	2	f		18	f		f	f		f	f	0	0	0	0	0	f	f		t	0	38	NO	CES programmed					Casos Especiales				f	clear	f	f	group 1	t
30	with couple	1.69	57	19.96	ESPAÑA	secondary	2º trimester	f	t	4	f		23	f		f	f		f	f	0	0	2	0	20	t	t	0	t	0	40	continuous	emergency c-section				group 1. RPBF					f	clear	f	f	group 2a	t
20	with couple	1.55	47	19.56	COLOMBIA	secondary	1º trimester	f	f		f		14	f		f	f		f	f	0	0	0	0	0	f	f		t	4	34	continuous	EUT	f	1							f	clear	f	f	group 10
36	without couple	1.38	46.2	24.26	ESPAÑA	primary	1º trimester	t	f		f		11	f		f	f		f	t	0	0	1	0	10	t	t	0	t	10	38	continuous	emergency c-section				group 1. RPBF					t	clear	t	f	group 2a	t
28	with couple	1.7	88	30.45	MARRUECOS	primary	1º trimester	f	f		f		6	f		f	f		f	f	2	0	0	2	2002	f	f		t	0	40	continuous	EUT	f	2							f	clear	f	f	group 3
37	with couple	1.67	75	26.89	ESPAÑA	primary	1º trimester	f	f		f		10	f		f	f		f	t	0	0	1	0	10	f	f		t	14	39	continuous	FORC	t	3B	Expulsivo prolongado						t	stained +++	f	t	group 1
25	with couple	1.55	60.5	25.18	POLONIA	secondary	2º trimester	f	f		f		12	f		f	f		f	t	0	0	0	0	0	f	f		t	5	40	continuous	EUT	f	2							f	stained ++	f	f	group 1
45	with couple	1.57	71	28.8	ESPAÑA	primary	1º trimester	f	f		f		3	t	Ovodón	f	t	1	f	t	2	0	0	2	2002	f	f		t	0	38	NO	CES programmed					Casos Especiales				f	clear	f	f	group 5	t
36	with couple	1.62	53	20.2	ESPAÑA	primary	2º trimester	f	f		f		15	f		f	f		f	f	3	0	3	3	3033	t	t	48	t	>72	41	continuous	emergency c-section				group 3. Parto estacionado					t	stained +	f	f	group 4a	t
26	with couple	1.54	75	31.62	MARRUECOS	Sin estudios	1º trimester	f	f		f		6	f		f	f		f	f	2	0	0	2	2002	f	f		f	0	41	continuous	EUT	f	0							f	clear	f	f	group 3
38	with couple	1.54	52	21.93	ESPAÑA	university	1º trimester	f	f		f		19	f		f	t	1	f	t	1	0	0	1	1001	f	f		t	16	40	continuous	EUT	f	0							t	stained +	f	f	group 5
32	with couple	1.65	82	30.12	ESPAÑA	secondary	1º trimester	f	f		f		9	f		f	f		f	f	1	0	1	1	1011	f	f		t	0	40	continuous	EUT	f	1							f	clear	f	f	group 3
37	with couple	1.6	53	20.7	ARGENTINA	secondary	1º trimester	f	f		f		27	f		f	f		f	t	0	0	0	0	0	t	t	21	t	56	39	continuous	EUT	f	2							t	clear	f	t	group 2a
36	with couple	1.62	87.3	33.26	ESPAÑA	secondary	1º trimester	f	f		f		2	f		f	f		f	t	0	0	0	0	0	t	t	0	t	2	37	continuous	emergency c-section				group 1. RPBF					t	clear	f	f	group 2a	f
29	with couple	1.66	57	20.69	ESPAÑA	university	1º trimester	f	f		f		17	f		f	f		f	f	0	0	0	0	0	f	f		t	5	39	continuous	EUT	t	0							t	stained ++	f	f	group 1
32	with couple	1.6	83.2	32.5	MARRUECOS	Sin estudios	2º trimester	f	f		f		0	f		f	f		f	f	4	0	1	3	4013	f	f		t	2	40	continuous	EUT	f	0							f	clear	f	f	group 3
26	with couple	1.72	85	28.73	ESPAÑA	primary	1º trimester	t	t	15	f		23	f		f	f		f	f	2	0	0	2	2002	f	f		t	0	39	continuous	EUT	f	0							f	clear	f	f	group 3
22	without couple	1.62	60	22.86	COLOMBIA	secondary	1º trimester	f	f		f		21	f		f	f		f	t	0	0	1	0	10	f	t	13	t	27	40	continuous	emergency c-section				group 3. Parto estacionado					t	clear	f	f	group 2a	t
26	with couple	1.43	45	22.01	COLOMBIA	university	2º trimester	f	f		f		17	f		f	f		f	f	1	0	0	1	1001	f	f		f	1	40	discontinuous	EUT	f	0							f	clear	f	f	group 3
39	with couple	1.55	63.5	26.43	ESPAÑA	university	1º trimester	f	f		f		8	f		f	f		f	f	1	0	0	1	1001	f	f		t	0	41	continuous	EUT	f	2							f	clear	f	f	group 3
38	with couple	1.67	45	16.14	POLONIA	university	1º trimester	f	f		f		14	f		f	f		f	f	1	0	2	1	1021	f	f		t	4	41	continuous	EUT	f	1							f	clear	f	f	group 3
41	with couple	1.52	50	21.64	ESPAÑA	university	1º trimester	f	f		f		11	f		f	f		f	t	2	0	6	2	2062	f	f		t	4	39	continuous	EUT	f	2							f	clear	f	f	group 3
26	with couple	1.61	67	25.85	ESPAÑA	secondary	1º trimester	f	f		f		10	f		f	f		f	f	1	0	0	1	1001	f	f		f	0	39	discontinuous	EUT	f	1							f	clear	f	f	group 3
34	with couple	1.6	63	24.61	ESPAÑA	university	1º trimester	f	f		f		11	f		f	t	1	f	t	1	0	0	1	1001	f	f		t	6	41	continuous	EUT	f	2							t	clear	f	f	group 5
22	with couple	1.65	68	24.98	MARRUECOS	primary	3º trimester	f	f		f		4	f		f	f		f	f	0	0	0	0	0	f	t	0	t	0	41	continuous	EUT	t	0							t	stained ++	f	f	group 2a
27	with couple	1.57	56.4	22.88	ESPAÑA	secondary	1º trimester	f	f		f		13	f		f	f		f	t	0	0	0	0	0	f	t	18	t	27	40	continuous	EUT	t	0							t	stained ++	f	t	group 2a
37	with couple	1.67	77	27.61	ESPAÑA	secondary	1º trimester	f	f		f		10	f		f	f		f	t	1	0	0	1	1001	f	f		t	8	40	continuous	EUT	f	1							t	stained +	f	f	group 3
24	with couple	1.71	62	21.2	ALEMANIA	secondary	1º trimester	f	f		f		13	f		f	f		f	t	0	0	0	0	0	f	f		t	15	40	continuous	EUT	f	3C							f	clear	f	t	group 1
36	with couple	1.66	77	27.94	ESPAÑA	secondary	1º trimester	f	t	6	f		4	t	IAC	f	f		f	t	0	0	0	0	0	f	f		t	0	38	NO	CES programmed					Presentación podalic				f	clear	f	f	group 6	t
28	with couple	1.69	81	28.36	COLOMBIA	secondary	1º trimester	f	f		f		13	f		f	f		f	f	1	0	0	1	1001	f	f		t	5	39	continuous	EUT	f	0							f	clear	f	f	group 3
28	with couple	1.65	63	23.14	MARRUECOS	primary	1º trimester	f	f		f		10	f		f	f		f	f	0	0	0	0	0	f	f		t	6	39	continuous	EUT	t	3A							t	clear	f	f	group 1
28	with couple	1.61	69	26.62	MARRUECOS	secondary	1º trimester	f	f		f		5	t	FIV	f	f		f	f	0	0	1	0	10	f	f		t	11	39	continuous	EUT	f	1							f	clear	f	f	group 1
31	with couple	1.69	72	25.21	MARRUECOS	secondary	1º trimester	f	f		f		12	f		f	f		f	f	2	0	0	2	2002	f	f		f	0	41	continuous	EUT	f	2							f	clear	f	f	group 3
29	with couple	1.6	63.6	24.84	MARRUECOS	secondary	1º trimester	f	f		f		12	f		f	f		f	f	1	0	0	1	1001	f	f		f	0	40	continuous	EUT	f	2							f	clear	f	f	group 3
24	with couple	1.51	50	21.93	MARRUECOS	university	2º trimester	f	f		f		5	f		f	f		f	t	0	0	0	0	0	t	t	0	t	17	41	continuous	vacum	t	0	Expulsivo prolongado						t	clear	f	f	group 2a
19	with couple	1.57	56	22.72	ESPAÑA	primary	2º trimester	f	f		f		12	f		f	f		f	f	0	0	0	0	0	f	t	1	t	6	40	continuous	EUT	f	1							t	clear	f	t	group 2a
39	with couple	1.57	72	29.21	ESPAÑA	secondary	1º trimester	f	t	5	f		8	f		t	f		t	t	1	0	0	1	1001	f	f		t	5	40	continuous	EUT	f	2							f	clear	f	f	group 3
28	with couple	1.61	101.5	39.16	ESPAÑA	secondary	1º trimester	f	f		f		10	f		f	f		f	t	1	0	1	1	1011	f	f		t	1	41	continuous	EUT	f	1							f	clear	f	f	group 3
32	with couple	1.64	66	24.54	RUMANIA	secondary	1º trimester	f	f		f		22	f		f	f		f	t	0	0	1	0	10	f	t	54	t	62	38	continuous	EUT	f	2							t	clear	f	f	group 2a
35	with couple	1.57	69	27.99	RUMANIA	secondary	1º trimester	f	f		f		9	f		f	f		f	f	1	0	1	1	1011	f	f		t	6	40	continuous	EUT	f	2							f	clear	f	f	group 3
33	with couple	1.69	61	21.36	ESPAÑA	secondary	1º trimester	f	f		f		15	f		f	f		f	f	0	0	0	0	0	f	f		t	24	40	continuous	vacum	t	2	Expulsivo prolongado						t	clear	f	t	group 1
27	with couple	1.57	48	19.47	EGIPTO	secondary	1º trimester	f	t	5	f		17	f		f	f		f	f	1	0	0	1	1001	f	f		t	1	38	continuous	EUT	f	0							f	clear	f	f	group 3
27	with couple	1.62	86	32.77	ESPAÑA	primary	1º trimester	f	t	2	f		13	f		f	f		f	t	1	0	0	1	1001	t	t	0	t	5	41	continuous	EUT	f	1							t	stained ++	f	f	group 4a
36	with couple	1.61	70.6	27.24	PARAGUAY	secondary	1º trimester	f	f		f		11	f		f	f		f	t	0	0	0	0	0	t	t	52	t	58	42	continuous	EUT	f	2							t	clear	t	f	group 2a
32	with couple	1.53	73	31.18	MARRUECOS	Sin estudios	3º trimester	f	f		f		3	f		f	f		f	t	2	0	0	2	2002	t	f	0	t	2	41	continuous	EUT	f	0							f	clear	f	t	group 4a
25	with couple	1.56	75	30.82	ESPAÑA	primary	1º trimester	f	f		f		7	f		f	f		f	t	0	0	0	0	0	f	f		f	4	40	continuous	EUT	f	1							f	clear	f	f	group 1
36	with couple	1.72	71	24	ESPAÑA	university	1º trimester	f	f		f		21	f		f	f		f	f	1	0	1	1	1011	f	f		f	0	40	NO	EUT	f	1							f	clear	f	f	group 3
34	with couple	1.59	70	27.69	ESPAÑA	secondary	1º trimester	f	f		f		15	f		t	f		f	f	1	0	3	1	1031	f	f		t	0	35	continuous	emergency c-section				group 5. Miscelanea					f	clear	f	f	group 7	t
28	with couple	1.7	60.5	20.93	ALEMANIA	university	1º trimester	f	f		f		13	f		f	t	1	f	t	1	0	0	1	1001	f	f		t	4	40	continuous	emergency c-section				group 3. Parto estacionado					t	stained ++	t	f	group 5	t
25	with couple	1.65	70	25.71	MARRUECOS	primary	2º trimester	f	f		f		11	f		f	f		f	f	0	0	0	0	0	f	f		t	5	40	continuous	EUT	f	2							t	clear	f	f	group 1
26	with couple	1.63	56.5	21.27	ESPAÑA	secondary	1º trimester	f	f		f		17	f		f	f		f	f	0	0	0	0	0	f	f		f	3	39	continuous	EUT	f	2							f	clear	f	f	group 1
28	with couple	1.47	78	36.1	ESPAÑA	primary	1º trimester	f	f		f		5	f		f	f		f	t	3	0	1	3	3013	f	f		f	0	28	NO	NALGAS VAGINAL	f	0							f	clear	f	f	group 7
25	without couple	1.68	78	27.64	ESPAÑA	secondary	1º trimester	f	f		f		16	f		f	f		f	t	0	0	0	0	0	f	t	35	t	41	37	continuous	EUT	f	2							t	clear	f	f	group 2a
29	with couple	1.57	60	24.34	ESPAÑA	secondary	1º trimester	f	t	10	f		10	f		f	f		f	f	1	0	0	1	1001	f	f		t	9	40	continuous	EUT	f	1							f	clear	f	f	group 3
34	with couple	1.51	56.6	24.82	ESPAÑA	secondary	1º trimester	f	f		f		11	f		f	f		f	f	3	0	0	3	3003	f	f		f	0	40	discontinuous	EUT	f	0							f	clear	t	f	group 3
23	without couple	1.61	79	30.48	ESPAÑA	secondary	2º trimester	f	f		f		5	f		f	f		t	t	1	0	0	1	1001	f	f		t	4	39	continuous	EUT	f	2							f	clear	f	f	group 3
31	with couple	1.69	68	23.81	ESPAÑA	secondary	1º trimester	f	t	3	f		14	f		f	f		f	f	1	0	0	1	1001	f	f		t	3	40	continuous	EUT	f	2							f	clear	f	t	group 3
26	with couple	1.81	75	22.89	SENEGAL	university	1º trimester	f	f		f		7	f		f	f		f	t	0	0	0	0	0	t	t	25	t	35	39	continuous	EUT	f	2							t	clear	f	f	group 2a
38	with couple	1.55	80	33.3	MARRUECOS	Sin estudios	2º trimester	f	f		f		3	f		f	f		f	f	5	0	0	5	5005	f	f		f	0	40	continuous	EUT	f	1							f	clear	f	f	group 3
33	with couple	1.65	62	22.77	MARRUECOS	Sin estudios	1º trimester	f	f		f		7	f		f	f		f	f	3	0	0	3	3003	f	f		f	2	40	continuous	EUT	f	1							f	clear	f	f	group 3
38	without couple	1.57	54	21.91	ESPAÑA	university	1º trimester	f	f		f		16	t	IAD	f	f		f	f	0	0	1	0	10	f	f		t	6	39	continuous	EUT	f	1							t	stained ++	f	f	group 1
26	with couple	1.61	81	31.25	ESPAÑA	primary	2º trimester	f	t	5	f		7	f		f	f		f	f	2	0	2	2	2022	f	f		t	0	40	continuous	EUT	f	1							f	clear	f	f	group 3
24	with couple	1.55	42	17.48	ESPAÑA	primary	1º trimester	f	f		f		25	f		f	f		f	f	0	0	1	0	10	f	t	0	t	12	40	continuous	EUT	f	2							f	clear	f	f	group 2a
24	with couple	1.55	42	17.48	ESPAÑA	primary	1º trimester	f	f		f		24	f		f	f		f	f	0	0	1	0	10	f	f		t	12	40	continuous	EUT	f	2							f	clear	f	f	group 1
34	with couple	1.74	77	25.43	POLONIA	university	1º trimester	f	f		f		3	f		f	f		f	f	1	0	0	1	1001	f	f		t	0	41	NO	EUT	f	1							f	stained ++	f	f	group 3
29	with couple	1.63	66	24.84	ESPAÑA	secondary	1º trimester	f	f		f		12	f		f	f		f	f	2	0	0	2	2002	f	f		t	0	41	continuous	EUT	f	2							f	clear	f	f	group 3
37	with couple	1.6	50	19.53	ESPAÑA	primary	1º trimester	f	f		f		11	f		f	t	1	f	t	0	1	0	3	103	f	f		t	9	35	continuous	EUT	t	0							f	clear	f	f	group 10
14	without couple	1.64	48	17.85	ESPAÑA	primary	3º trimester	f	f		f		11	f		f	f		f	f	0	0	0	0	0	f	f		t	0	38	continuous	EUT	f	1							f	clear	f	f	group 1
29	with couple	1.64	80	29.74	REPUBLICA DOMINICANA	primary	2º trimester	f	f		f		5	f		f	f		f	f	0	1	0	0	100	f	f		t	1	40	continuous	EUT	f	2							f	clear	f	f	group 3
37	with couple	1.63	66	24.84	ESPAÑA	university	1º trimester	f	f		f		5	f		f	f		f	t	1	0	0	1	1001	f	f		t	6	38	continuous	EUT	f	1							f	clear	f	f	group 3
22	with couple	1.65	63	23.14	MARRUECOS	primary	1º trimester	f	f		f		10	f		f	f		f	f	1	0	0	1	1001	t	f	0	f	3	41	continuous	EUT	f	2							f	clear	f	f	group 4a
32	with couple	1.67	79	28.33	ESPAÑA	primary	1º trimester	f	t	20	f		9	f		f	f		f	f	1	0	1	1	1011	f	f		t	1	39	continuous	EUT	f	0							f	clear	f	f	group 3
29	with couple	1.55	70	29.14	ESPAÑA	primary	1º trimester	f	f		f		14	f		f	t	1	f	t	1	0	0	1	1001	f	t	0	t	16	41	continuous	FORC	t	3A	Expulsivo prolongado						t	clear	f	t	group 5
40	with couple	1.73	68	22.72	ESPAÑA	secondary	1º trimester	f	f		f		10	f		f	f		f	f	3	0	2	3	3023	f	f		f	0	41	discontinuous	EUT	f	0							f	clear	f	f	group 3
32	with couple	1.64	62.3	23.16	ESPAÑA	secondary	1º trimester	f	f		f		11	f		f	f		f	f	0	0	0	0	0	f	f		t	5	40	discontinuous	EUT	f	3A							f	clear	f	t	group 1
24	with couple	1.61	50	19.29	MARRUECOS	primary	1º trimester	f	f		f		14	f		f	f		f	f	2	0	0	2	2002	f	f		f	0	41	continuous	EUT	f	1							f	clear	f	f	group 3
38	with couple	1.63	79	29.73	BULGARIA	primary	1º trimester	f	f		f		14	f		f	f		f	f	1	0	1	1	1011	f	f		f	3	39	continuous	vacum	f	1	SPBF						f	clear	f	f	group 3
31	with couple	1.65	67	24.61	ESPAÑA	secondary	1º trimester	f	f		f		13	f		f	t	1	f	t	1	0	0	1	1001	f	f		t	4	40	continuous	vacum	t	1	Agotamiento materno						f	clear	f	f	group 5
29	with couple	1.65	65	23.88	ESPAÑA	secondary	1º trimester	f	f		f		12	f		f	f		f	f	0	0	1	0	10	f	f		t	5	39	continuous	vacum	t	2	SPBF						f	clear	f	f	group 1
29	with couple	1.59	66	26.11	MARRUECOS	primary	1º trimester	f	f		f		0	f		f	t	1	f	f	1	0	0	1	1001	f	f		t	3	41	continuous	EUT	f	2							f	clear	f	f	group 5
37	without couple	1.58	83.8	33.57	ESPAÑA	university	1º trimester	f	f		f		8	t	Ovodón	f	f		f	f	0	0	0	0	0	f	f		t	11	40	continuous	EUT	t	0							t	clear	f	f	group 1
27	with couple	1.54	70	29.52	ESPAÑA	secondary	1º trimester	f	t	10	f		27	f		f	f		f	f	0	1	0	0	100	f	t	9	t	15	38	continuous	EUT	f	1							t	clear	f	f	group 4a
23	with couple	1.62	96.5	36.77	TUNEZ	Sin estudios	1º trimester	f	f		f		5	f		f	f		f	f	1	0	0	1	1001	f	f		f	7	40	discontinuous	EUT	f	2							f	clear	f	t	group 3
31	with couple	1.52	56	24.24	ECUADOR	secondary	1º trimester	f	f		f		12	f		f	t	1	f	t	1	0	1	1	1011	f	f		t	0	41	continuous	CES programmed					Casos Especiales				f	stained +++	f	f	group 5	t
39	with couple	1.67	66	23.67	ESPAÑA	secondary	1º trimester	f	f		f		8	f		f	f		f	f	1	0	0	1	1001	f	f		f	3	34	continuous	ESP	f	2	SPBF						t	clear	f	f	group 10
39	with couple	1.59	72.5	28.68	ESPAÑA	secondary	1º trimester	f	f		f		12	f		f	t	1	f	f	1	0	0	1	1001	f	f		t	23	39	continuous	emergency c-section				group 3. Parto estacionado					t	clear	f	f	group 5	t
35	with couple	1.59	56	22.15	ESPAÑA	university	2º trimester	f	f		f		10	f		f	t	1	f	f	1	0	0	1	1001	f	f		t	10	39	continuous	EUT	f	0							t	clear	f	f	group 5
25	with couple	1.6	55	21.48	MARRUECOS	secondary	1º trimester	f	f		f		16	f		f	f		f	f	1	0	0	1	1001	f	f		t	0	41	continuous	EUT	f	2							f	clear	f	f	group 3
34	with couple	1.59	54	21.36	ESPAÑA	secondary	1º trimester	f	f		f		15	f		f	f		f	f	0	0	0	0	0	t	t	0	t	0	41	continuous	EUT	f	3A							f	clear	f	f	group 2a
28	with couple	1.62	87.4	33.3	MARRUECOS	secondary	1º trimester	f	f		f		4	f		f	f		f	t	0	1	1	0	110	f	f		t	2	40	discontinuous	EUT	f	3A							f	clear	f	f	group 3
25	with couple	1.59	107.2	42.4	BOLIVIA	secondary	1º trimester	f	f		f		15	f		f	f		t	f	1	0	2	1	1021	f	f		t	1	39	continuous	EUT	f	2							f	clear	f	f	group 3
33	with couple	1.6	65	25.39	ESPAÑA	university	1º trimester	f	f		f		11	f		f	f		f	f	1	0	0	1	1001	f	f		t	0	41	continuous	EUT	f	2							f	stained ++	f	f	group 3
37	without couple	1.53	67.5	28.84	ECUADOR	university	2º trimester	f	f		f		6	f		f	f		f	f	1	0	2	1	1021	f	f		f	0	40	continuous	EUT	f	2							f	clear	f	f	group 3
24	with couple	1.61	64	24.69	MARRUECOS	primary	1º trimester	f	f		f		18	f		f	f		f	f	0	0	1	0	10	f	f		t	3	41	continuous	ESP	t	0	SPBF						f	clear	f	f	group 1
31	with couple	1.57	48	19.47	ESPAÑA	university	1º trimester	f	f		f		14	f		f	f		f	f	0	0	0	0	0	f	f		t	12	41	continuous	EUT	f	1							t	stained ++	f	f	group 1
26	with couple	1.57	57	23.12	ECUADOR	secondary	1º trimester	f	f		f		14	f		f	f		f	f	1	0	0	1	1001	f	f		f	0	38	discontinuous	EUT	f	0							f	stained +	f	f	group 3
26	with couple	1.6	72.9	28.48	PAKISTAN	primary	2º trimester	f	f		f		8	f		f	t	1	f	t	1	0	0	1	1001	f	t	0	t	11	41	continuous	EUT	f	2							t	clear	f	f	group 5
30	with couple	1.65	84	30.85	ESPAÑA	secondary	1º trimester	f	f		f		7	f		f	f		f	f	2	0	0	2	2002	f	f		f	0	39	continuous	EUT	f	0							f	clear	f	f	group 3
29	with couple	1.78	71.2	22.47	ESPAÑA	primary	1º trimester	f	t	15	f		11	f		f	f		f	f	0	0	1	0	10	f	f		t	6	37	continuous	ESP	f	1	SPBF						t	stained ++	f	f	group 1
31	with couple	1.6	57.5	22.46	ESPAÑA	university	1º trimester	f	t	3	f		13	f		f	f		f	t	0	0	0	0	0	f	f		t	4	39	continuous	ESP	f	2	SPBF						t	stained +	f	f	group 1
27	with couple	1.59	61	24.13	MARRUECOS	primary	1º trimester	f	f		f		7	f		f	f		f	f	3	0	0	3	3003	f	f		f	1	40	continuous	EUT	f	0							f	clear	f	f	group 3
36	with couple	1.61	91.5	35.3	MARRUECOS	Sin estudios	1º trimester	f	f		f		-4	f		f	f		f	t	4	0	0	4	4004	t	t	4	f	4	37	continuous	EUT	f	0							t	clear	f	f	group 4a
28	with couple	1.72	67	22.65	MARRUECOS	primary	1º trimester	f	f		f		19	f		f	f		f	f	1	0	0	1	1001	f	f		f	0	40	continuous	EUT	f	0							f	clear	f	f	group 3
25	with couple	1.46	54	25.33	ESPAÑA	primary	1º trimester	f	f		f		11	f		f	f		f	f	0	0	0	0	0	f	f		t	9	40	continuous	EUT	f	1							t	clear	f	f	group 1
35	with couple	1.65	72.7	26.7	ESPAÑA	primary	1º trimester	f	f		f		9	f		f	t	2	f	t	2	0	2	2	2022	f	f		t	0	38	discontinuous	CES programmed					2 previous c-sections				t	clear	f	t	group 5	t
27	with couple	1.63	58	21.83	ESPAÑA	secondary	1º trimester	f	f		f		21	f		f	f		f	f	0	0	0	0	0	f	t	17	t	24	40	continuous	EUT	f	2							t	clear	f	f	group 2a
36	with couple	1.62	63	24.01	MARRUECOS	Sin estudios	1º trimester	f	f		f		12	f		f	f		f	f	3	0	0	3	3003	f	f		f	1	40	continuous	EUT	f	0							f	clear	f	f	group 3
30	with couple	1.55	55	22.89	ESPAÑA	primary	1º trimester	f	t	2	f		21	f		f	f		f	f	0	0	0	0	0	f	f		t	1	39	continuous	EUT	f	1							f	clear	f	f	group 1
27	with couple	1.65	55.2	20.28	ESPAÑA	primary	1º trimester	f	t	30	f		14	f		f	f		f	f	1	0	0	1	1001	f	t	0	t	8	41	continuous	EUT	f	2							t	clear	f	f	group 4a
30	with couple	1.58	49	19.63	ESPAÑA	primary	1º trimester	f	f		f		14	f		f	f		f	f	0	0	0	0	0	f	f		t	13	40	continuous	vacum	t	2	Agotamiento materno						t	stained +	f	f	group 1
25	with couple	1.68	86	30.47	ESPAÑA	primary	1º trimester	f	f		f		10	f		f	f		f	f	1	0	0	1	1001	f	f		t	22	38	continuous	EUT	f	1							t	clear	f	f	group 3
29	with couple	1.6	81	31.64	MARRUECOS	secondary	1º trimester	f	f		f		12	f		f	f		f	t	1	0	0	1	1001	f	t	0	t	7	36	continuous	EUT	f	0							t	clear	f	f	group 10
21	with couple	1.63	68	25.59	MARRUECOS	primary	2º trimester	f	f		f		12	f		f	f		f	t	1	0	2	1	1021	f	f		f	24	39	continuous	EUT	f	0							f	clear	f	f	group 3
24	with couple	1.5	73	32.44	MARRUECOS	primary	1º trimester	f	f		f		8	f		f	f		f	f	1	0	1	1	1011	f	f		t	4	40	continuous	EUT	f	0							t	clear	f	f	group 3
37	with couple	1.58	71	28.44	ESPAÑA	secondary	1º trimester	f	f		f		11	f		f	f		t	t	0	0	0	0	0	t	t	23	t	38	39	continuous	EUT	f	2							t	clear	t	f	group 2a
36	with couple	1.67	105	37.65	ESPAÑA	secondary	1º trimester	f	f		f		16	f		f	f		f	f	0	0	0	0	0	f	f		t	3	40	continuous	EUT	f	2							t	stained +	f	f	group 1
39	with couple	1.76	73	23.57	ESPAÑA	secondary	1º trimester	f	f		f		11	f		f	f		f	f	1	0	2	1	1021	t	t	11	t	16	41	continuous	EUT	f	2							t	clear	f	f	group 4a
34	with couple	1.65	60	22.04	ESPAÑA	university	1º trimester	f	f		f		16	f		f	f		f	f	0	0	0	0	0	f	f		t	7	41	continuous	EUT	f	2							t	clear	f	f	group 1
29	with couple	1.75	75	24.49	UCRANIA	university	1º trimester	f	f		f		24	f		f	f		f	t	0	0	0	0	0	t	t	0	t	2	38	continuous	EUT	f	1							t	clear	f	f	group 2a
29	with couple	1.64	61	22.68	MARRUECOS	primary	1º trimester	f	f		f		14	f		f	f		f	f	0	0	0	0	0	f	f		t	2	40	continuous	EUT	f	3B							t	stained +	f	t	group 1
36	with couple	1.65	68	24.98	ESPAÑA	university	1º trimester	f	f		f		13	f		f	t	1	f	t	1	0	0	1	1001	f	t	29	t	40	39	continuous	emergency c-section				group 2. Fracaso de inducción					t	clear	f	f	group 5	t
32	with couple	1.55	51	21.23	ESPAÑA	university	1º trimester	f	f		f		10	f		f	f		f	t	0	0	0	0	0	f	f		t	1	39	continuous	vacum	t	0	Expulsivo prolongado						t	clear	f	f	group 1
29	with couple	1.63	60	22.58	ESPAÑA	secondary	1º trimester	f	f		f		7	f		f	f		f	f	0	0	0	0	0	f	f		t	0	40	continuous	EUT	f	2							f	clear	f	f	group 1
26	with couple	1.63	55	20.7	LITUANIA	university	1º trimester	f	f		f		16	f		f	f		f	f	0	0	0	0	0	f	f		t	4	38	continuous	EUT	f	2							f	clear	f	f	group 1
26	with couple	1.62	52	19.81	ESPAÑA	primary	1º trimester	f	t	10	f		5	f		f	f		f	f	1	0	0	1	1001	f	t	48	t	57	41	continuous	EUT	f	0							t	clear	f	f	group 4a
31	with couple	1.65	73	26.81	MARRUECOS	secondary	Desconocido	f	t	10	f		0	f		f	f		f	f	2	0	4	2	2042	f	f		t	0	37	continuous	EUT	f	0							f	clear	f	f	group 3
33	with couple	1.6	57	22.27	COLOMBIA	university	1º trimester	f	f		f		9	f		f	f		t	t	0	0	1	0	10	f	f		t	0	37	NO	CES programmed					Presentación podalic				f	clear	f	f	group 6	t
28	with couple	1.7	78.5	27.16	SENEGAL	secondary	2º trimester	f	f		f		10	f		f	f		f	t	2	0	0	2	2002	f	f		f	5	38	continuous	EUT	f	0							t	stained +++	f	f	group 3
19	with couple	1.59	54	21.36	ESPAÑA	primary	1º trimester	f	f		f		9	f		f	f		f	f	0	0	0	0	0	f	f		t	17	41	continuous	EUT	f	2							t	stained ++	f	f	group 1
24	with couple	1.52	63	27.27	ESPAÑA	primary	1º trimester	f	f		f		15	f		f	f		f	t	0	0	0	0	0	f	t	10	t	24	39	continuous	ESP	t	1	SPBF						t	clear	f	f	group 2a
27	with couple	1.64	53	19.71	ESPAÑA	university	1º trimester	f	f		f		17	f		f	f		f	t	0	0	0	0	0	f	f		t	16	39	continuous	EUT	f	1							f	clear	f	f	group 1
31	with couple	1.6	49	19.14	ESPAÑA	secondary	1º trimester	f	f		f		11	f		f	f		f	t	0	0	0	0	0	f	f		t	0	37	NO	CES programmed					Presentación podalic				f	clear	f	f	group 6	podalic + oligoamnios
34	with couple	1.68	53	18.78	POLONIA	secondary	1º trimester	f	f		f		11	f		f	f		t	f	1	0	0	1	1001	f	f		t	0	40	continuous	EUT	f	2							f	stained ++	f	f	group 3
27	with couple	1.57	56	22.72	MARRUECOS	primary	2º trimester	f	f		f		7	f		f	f		f	f	1	0	0	1	1001	f	f		f	8	39	discontinuous	EUT	f	0							f	clear	f	f	group 3
23	with couple	1.52	50	21.64	ESPAÑA	primary	1º trimester	f	f		f		7	f		f	f		f	t	0	0	0	0	0	t	t	0	f	2	40	continuous	EUT	f	0							t	Hemorrágico	f	f	group 2a
25	with couple	1.62	60	22.86	ARGENTINA	primary	1º trimester	f	t	10	f		6	f		f	f		f	f	0	0	0	0	0	f	f		t	7	38	continuous	EUT	f	2							f	clear	f	f	group 1
33	with couple	1.68	60	21.26	RUMANIA	secondary	1º trimester	f	t	10	f		14	f		f	f		f	t	1	0	2	1	1021	t	f	0	t	3	41	continuous	EUT	f	3A							f	clear	f	t	group 4a
29	with couple	1.67	56.2	20.15	ESPAÑA	university	1º trimester	f	f		f		19	f		f	f		f	t	1	0	0	1	1001	f	t	0	t	7	40	continuous	EUT	f	2							t	stained ++	f	f	group 4a
27	with couple	1.63	60	22.58	MARRUECOS	secondary	2º trimester	f	f		f		3	f		f	f		f	f	2	0	0	2	2002	f	f		f	0	38	discontinuous	EUT	f	0							f	clear	f	f	group 3
35	with couple	1.63	55	20.7	ESPAÑA	university	1º trimester	f	f		f		17	f		f	f		f	t	0	0	0	0	0	f	f		t	12	40	continuous	EUT	t	0							t	stained +	f	f	group 1
32	with couple	1.76	83	26.79	ESPAÑA	secondary	1º trimester	f	f		f		28	f		f	t	1	f	t	1	0	0	1	1001	f	f		t	2	38	discontinuous	emergency c-section				group 5. Miscelanea					f	clear	f	f	group 7	t
32	with couple	1.66	76	27.58	MARRUECOS	primary	1º trimester	f	f		f		20	f		f	f		f	t	2	0	2	1	2021	t	t	0	t	8	37	continuous	EUT	f	2							t	clear	f	f	group 4a
27	with couple	1.58	57.3	22.95	MARRUECOS	primary	1º trimester	f	f		f		7	f		f	f		f	f	2	0	0	2	2002	f	f		t	0	39	discontinuous	EUT	f	2							f	stained ++	f	f	group 3
26	with couple	1.65	76	27.92	ESPAÑA	university	1º trimester	f	f		f		18	f		f	f		t	t	0	0	0	0	0	t	t	5	t	12	39	continuous	EUT	f	2							t	clear	f	f	group 2a
27	with couple	1.6	54	21.09	REPUBLICA DOMINICANA	primary	1º trimester	f	f		f		16	f		f	f		f	f	1	0	0	1	1001	f	f		f	0	40	NO	EUT	f	1							f	clear	f	f	group 3
28	with couple	1.67	75	26.89	ESPAÑA	secondary	1º trimester	f	f		f		26	f		f	f		f	f	0	0	0	0	0	f	f		f	0	38	discontinuous	EUT	f	1							f	clear	f	f	group 1
30	with couple	1.64	100.3	37.29	ECUADOR	secondary	1º trimester	f	f		f		7	f		f	f		f	f	1	0	0	1	1001	f	f		f	1	40	continuous	EUT	f	0							f	clear	f	f	group 3
26	with couple	1.55	52	21.64	ESPAÑA	secondary	1º trimester	f	t	10	f		10	f		f	f		f	f	3	0	0	3	3003	t	t	0	f	2	39	continuous	EUT	f	0							t	clear	f	f	group 4a
30	with couple	1.56	67	27.53	ESPAÑA	primary	1º trimester	f	t	10	f		10	f		f	f		f	f	1	0	0	1	1001	t	f	0	t	2	41	continuous	EUT	f	2							f	clear	f	f	group 4a
37	with couple	1.51	95.6	41.93	ECUADOR	primary	1º trimester	f	f		f		9	f		t	f		f	f	3	0	1	3	3013	f	t	0	f	3	37	continuous	EUT	f	1							t	clear	t	t	group 4a
34	with couple	1.59	64.2	25.39	ECUADOR	secondary	1º trimester	f	f		f		14	f		f	f		f	f	2	0	0	2	2002	f	f		t	2	39	discontinuous	EUT	f	1							f	clear	f	f	group 3
27	with couple	1.6	53	20.7	ESPAÑA	university	1º trimester	f	f		f		15	f		f	f		t	t	0	0	0	0	0	t	t	0	t	7	41	continuous	EUT	f	2							t	clear	f	f	group 2a
32	with couple	1.59	50	19.78	MARRUECOS	secondary	2º trimester	f	f		f		9	f		f	f		f	f	1	0	1	1	1011	f	f		t	1	39	continuous	EUT	f	2							f	clear	f	f	group 3
30	with couple	1.59	52	20.57	ESPAÑA	secondary	1º trimester	f	f		f		16	f		f	f		f	f	1	0	1	1	1011	f	f		t	1	39	continuous	EUT	f	0							f	clear	f	f	group 3
26	with couple	1.54	79.3	33.44	BOLIVIA	primary	1º trimester	f	f		f		9	f		f	f		f	f	1	1	1	2	1112	f	f		f	0	40	discontinuous	EUT	f	0							f	stained ++	f	f	group 3
29	with couple	1.64	85	31.6	ESPAÑA	secondary	1º trimester	f	f		f		5	f		f	f		f	t	2	0	0	2	2002	f	f		f	4	39	continuous	EUT	f	0							f	clear	f	f	group 3
32	with couple	1.62	84	32.01	MARRUECOS	Sin estudios	2º trimester	f	f		f		-4	f		f	t	1	f	t	3	0	0	3	3003	f	f		t	0	39	NO	CES programmed					Presentación podalic				f	clear	f	f	group 7	t
20	with couple	1.7	57.4	19.86	MARRUECOS	primary	1º trimester	f	f		f		15	f		f	f		f	t	0	0	0	0	0	f	f		f	14	41	continuous	EUT	f	1							f	clear	f	f	group 1
27	with couple	1.72	64.5	21.8	MARRUECOS	secondary	1º trimester	f	f		f		11	f		f	f		f	f	0	1	0	1	101	f	f		t	3	39	continuous	EUT	f	1							f	clear	f	f	group 3
28	with couple	1.59	66	26.11	MARRUECOS	primary	1º trimester	f	f		f		6	f		f	f		f	t	4	0	1	4	4014	f	f		t	0	39	continuous	EUT	f	1							f	clear	f	t	group 3
23	with couple	1.57	59	23.94	ESPAÑA	secondary	1º trimester	f	f		f		19	f		f	f		f	t	0	0	0	0	0	f	f		t	6	40	continuous	FORC	t	0	SPBF						t	clear	f	f	group 1
34	with couple	1.68	72	25.51	FINLANDIA	secondary	1º trimester	f	f		f		14	f		f	f		f	t	0	0	0	0	0	t	f	43	t	55	40	continuous	EUT	f	2							f	clear	f	f	group 2a
26	with couple	1.58	57	22.83	ESPAÑA	secondary	1º trimester	f	f		f		10	f		f	f		f	f	0	0	0	0	0	f	f		t	0	40	continuous	EUT	f	2							t	clear	f	f	group 1
32	with couple	1.81	70	21.37	ESPAÑA	secondary	1º trimester	f	f		f		11	f		f	f		f	f	0	0	0	0	0	f	f		t	8	39	continuous	FORC	t	1	SPBF						t	clear	t	f	group 1
22	with couple	1.58	62.7	25.12	MARRUECOS	primary	1º trimester	f	f		f		8	f		f	f		f	t	0	0	1	0	10	f	f		t	8	41	continuous	EUT	f	2							t	clear	f	f	group 1
28	with couple	1.55	42	17.48	ESPAÑA	secondary	1º trimester	f	t	5	f		7	f		f	f		f	f	2	0	2	2	2022	f	f		t	2	40	continuous	EUT	f	0							t	clear	f	f	group 3
24	with couple	1.58	60	24.03	ESPAÑA	secondary	1º trimester	f	f		f		8	f		f	f		f	f	1	0	2	1	1021	t	f	0	t	4	41	continuous	EUT	f	2							t	clear	f	f	group 4a
24	with couple	1.5	53.8	23.91	MARRUECOS	primary	2º trimester	f	f		f		12	f		f	f		f	f	3	0	0	3	3003	f	f		t	0	40	continuous	EUT	f	0							t	clear	t	f	group 3
30	with couple	1.64	72	26.77	MARRUECOS	secondary	1º trimester	f	f		f		11	f		f	f		f	f	2	0	2	2	2022	f	f		t	0	41	continuous	EUT	f	1							f	stained +	f	f	group 3
21	with couple	1.71	78	26.67	MARRUECOS	primary	1º trimester	f	f		f		5	f		f	f		f	t	1	0	0	1	1001	f	t	4	f	7	38	continuous	EUT	f	1							t	stained ++	f	f	group 4a
33	with couple	1.65	57	20.94	MARRUECOS	Sin estudios	1º trimester	f	f		f		10	f		f	f		f	f	1	0	0	0	1000	f	t	0	t	5	39	continuous	EUT	f	1							t	stained +	t	f	group 4a
38	with couple	1.58	83	33.25	MARRUECOS	university	1º trimester	f	f		f		-8	f		f	t	1	f	t	2	0	0	3	2003	f	f		t	13	40	continuous	EUT	f	2							t	clear	f	f	group 5
33	with couple	1.56	72.1	29.63	ARGENTINA	primary	2º trimester	f	f		f		8	f		f	f		f	f	4	0	0	4	4004	f	f		f	0	40	continuous	EUT	f	1							f	clear	f	f	group 3
20	with couple	1.74	63	20.81	ESPAÑA	secondary	1º trimester	f	f		f		8	f		f	f		f	f	0	0	0	0	0	f	t	27	t	27	40	continuous	EUT	f	2							t	clear	f	f	group 2a
36	with couple	1.65	55	20.2	ESPAÑA	secondary	1º trimester	f	t	7	f		6	f		f	f		f	f	1	0	0	1	1001	f	f		t	0	40	continuous	EUT	f	1							f	clear	f	f	group 3
32	with couple	1.6	54	21.09	ESPAÑA	secondary	1º trimester	f	t	2	f		20	f		f	f		f	t	1	0	0	1	1001	f	f		f	0	40	discontinuous	EUT	f	0							f	stained +	f	f	group 3
33	with couple	1.62	58	22.1	ESPAÑA	university	1º trimester	f	f		f		13	f		f	f		f	f	0	0	0	0	0	f	f		t	6	41	continuous	vacum	t	2	SPBF						t	clear	f	f	group 1
33	with couple	1.62	59.8	22.79	ESPAÑA	secondary	1º trimester	f	f		f		11	f		f	f		f	t	1	0	0	1	1001	f	f		f	7	39	continuous	EUT	f	1							f	clear	f	f	group 3
39	with couple	1.69	70	24.51	MARRUECOS	primary	1º trimester	f	f		f		1	f		f	f		t	t	4	0	0	4	4004	t	f	0	f	0	40	continuous	EUT	f	1							f	clear	f	f	group 4a
32	with couple	1.62	79.4	30.25	MARRUECOS	primary	1º trimester	f	f		f		0	f		f	f		f	f	1	0	1	1	1011	f	f		t	26	40	continuous	EUT	f	1							f	clear	f	f	group 3
38	with couple	1.63	86	32.37	MARRUECOS	secondary	1º trimester	f	f		f		11	f		f	f		f	f	0	0	1	0	10	f	f		t	2	40	continuous	EUT	f	2							f	stained ++	f	f	group 1
25	with couple	1.62	66.9	25.49	ESPAÑA	primary	1º trimester	f	f		f		17	f		f	f		f	f	0	0	1	0	10	f	f		t	16	41	continuous	EUT	t	0							t	clear	f	f	group 1
31	with couple	1.53	69.2	29.56	MARRUECOS	secondary	1º trimester	f	f		f		5	f		f	f		f	f	2	0	0	2	2002	f	f		f	0	41	discontinuous	EUT	f	2							f	clear	f	f	group 3
29	with couple	1.62	60	22.86	ESPAÑA	university	1º trimester	f	f		f		20	f		f	f		f	f	0	0	0	0	0	f	f		t	26	40	continuous	EUT	f	2							f	clear	f	f	group 1
23	with couple	1.56	50	20.55	ESPAÑA	secondary	1º trimester	f	f		f		10	f		f	f		f	t	1	0	0	1	1001	f	f		t	15	39	continuous	EUT	f	0							t	clear	f	f	group 3
34	with couple	1.5	52	23.11	BOLIVIA	primary	1º trimester	f	t	2	f		15	f		f	f		f	t	0	0	1	0	10	t	t	0	t	0	36	continuous	emergency c-section				group 2. Fracaso de inducción					t	clear	f	f	group 10	t
26	with couple	1.65	84	30.85	ESPAÑA	secondary	1º trimester	f	f		f		11	f		f	f		f	t	0	0	1	0	10	f	t	46	t	53	38	continuous	EUT	f	1							t	clear	t	f	group 2a
31	with couple	1.5	52	23.11	ESPAÑA	secondary	1º trimester	f	f		f		10	f		t	f		t	t	1	0	2	1	1021	t	f	48	t	63	40	continuous	EUT	f	1							f	clear	f	f	group 4a
37	with couple	1.6	66	25.78	ESPAÑA	university	1º trimester	f	f		f		5	f		f	f		f	f	2	0	0	2	2002	t	f	0	f	0	41	continuous	EUT	f	2							f	clear	f	f	group 4a
32	with couple	1.62	52	19.81	ARGENTINA	secondary	1º trimester	f	t	3	f		13	f		f	f		f	f	1	0	1	1	1011	f	f		t	4	39	continuous	EUT	f	1							t	clear	f	f	group 3
32	with couple	1.63	51	19.2	ESPAÑA	secondary	1º trimester	f	f		f		19	f		f	f		f	f	0	0	0	0	0	f	f		f	9	40	continuous	EUT	f	1							f	clear	f	f	group 1
28	with couple	1.63	57	21.45	ESPAÑA	primary	1º trimester	f	f		f		6	f		f	f		f	f	1	0	1	1	1011	f	f		t	1	41	continuous	EUT	f	1							f	clear	f	f	group 3
20	with couple	1.53	50	21.36	ECUADOR	secondary	1º trimester	f	f		f		12	f		f	f		f	f	0	0	1	0	10	f	t	22	t	38	41	continuous	EUT	t	2							t	clear	t	t	group 2a
36	with couple	1.64	70	26.03	MARRUECOS	primary	1º trimester	f	f		f		12	f		f	f		f	f	1	0	0	1	1001	f	f		t	7	40	continuous	EUT	f	1							t	clear	f	f	group 3
32	with couple	1.63	52	19.57	ESPAÑA	secondary	1º trimester	f	f		f		16	f		f	f		f	t	0	0	1	0	10	t	t	60	t	>72	41	continuous	EUT	f	1							t	stained +	t	f	group 2a
26	with couple	1.56	59	24.24	ESPAÑA	primary	1º trimester	f	f		f		12	f		f	f		f	f	1	0	1	1	1011	t	f	24	t	41	40	continuous	EUT	f	2							t	clear	f	t	group 4a
32	with couple	1.65	79.8	29.31	MARRUECOS	primary	3º trimester	f	f		f		2	f		f	f		f	f	4	0	0	4	4004	f	f		f	0	41	discontinuous	EUT	f	1							f	clear	f	f	group 3
28	with couple	1.7	83	28.72	REPUBLICA DOMINICANA	primary	3º trimester	f	f		f		2	f		f	t	1	t	f	1	0	0	1	1001	f	f		t	0	41	NO	CES programmed					Casos Especiales				f	clear	f	f	group 5	t
31	with couple	1.55	55	22.89	ESPAÑA	secondary	1º trimester	f	f		f		12	f		f	f		f	f	0	0	0	0	0	f	f		t	47	37	continuous	EUT	f	1							t	clear	f	f	group 1
26	with couple	1.63	53	19.95	ESPAÑA	primary	1º trimester	f	t	10	f		15	f		f	f		f	f	0	0	0	0	0	f	f		t	4	40	continuous	EUT	f	2							f	clear	f	f	group 1
37	with couple	1.65	63	23.14	MARRUECOS	primary	1º trimester	f	f		f		9	f		f	f		f	t	3	0	1	3	3013	f	f		f	0	39	continuous	EUT	f	0							f	stained ++	f	f	group 3
36	with couple	1.7	57	19.72	PAISES BAJOS	university	1º trimester	f	f		f		11	t	ICSI	f	f		f	f	0	0	1	0	10	f	f		t	0	38	continuous	CES programmed					Presentación podalic				f	clear	f	f	group 6	t
23	with couple	1.63	73	27.48	ESPAÑA	primary	1º trimester	f	t	15	f		8	f		f	f		f	f	1	0	2	1	1021	f	f		t	4	40	continuous	EUT	f	0							t	clear	f	f	group 3
39	with couple	1.68	59	20.9	BRASIL	university	1º trimester	f	t	5	f		16	f		t	f		f	t	1	0	1	1	1011	f	f		f	38	38	continuous	EUT	f	2							f	clear	f	f	group 3
38	with couple	1.57	81	32.86	ESPAÑA	secondary	1º trimester	f	f		f		9	f		f	f		t	f	0	0	0	0	0	f	f		t	9	38	discontinuous	CES programmed					Presentación podalic				f	clear	f	f	group 6	t
38	without couple	1.69	78	27.31	BRASIL	secondary	1º trimester	f	f		f		10	f		f	t	2	f	t	2	0	0	2	2002	f	f		t	0	39	discontinuous	CES programmed					2 previous c-sections				f	clear	f	f	group 5	t
34	with couple	1.55	46	19.15	ESPAÑA	secondary	1º trimester	f	f		f		8	f		f	f		f	t	0	0	0	0	0	f	f		t	36	40	continuous	vacum	t	0	Expulsivo prolongado						f	clear	f	f	group 1
19	with couple	1.53	52.6	22.47	MARRUECOS	primary	2º trimester	f	f		f		12	f		f	f		f	f	1	0	0	1	1001	f	f		f	2	40	discontinuous	EUT	f	0							f	clear	f	f	group 3
40	with couple	1.6	70	27.34	MARRUECOS	primary	1º trimester	f	f		f		12	f		f	t	1	f	t	1	0	1	1	1011	f	f		t	0	39	continuous	CES programmed					Casos Especiales				f	clear	f	f	group 5	t
19	with couple	1.64	50	18.59	MARRUECOS	secondary	2º trimester	f	f		f		8	f		f	f		f	f	0	0	0	0	0	f	t	0	f	7	42	continuous	EUT	f	2							t	clear	f	f	group 2a
39	with couple	1.67	50	17.93	ESPAÑA	secondary	1º trimester	f	f		f		7	f		f	f		f	f	0	0	0	0	0	f	t	0	t	8	41	continuous	EUT	t	0							f	Hemorrágico	f	f	group 2a
23	with couple	1.72	67	22.65	ESPAÑA	secondary	1º trimester	f	t	20	f		26	f		f	f		f	t	0	0	0	0	0	f	t	12	t	24	41	continuous	EUT	f	2							t	clear	f	f	group 2a
25	with couple	1.65	66	24.24	MARRUECOS	primary	1º trimester	f	f		f		10	f		f	f		f	f	1	0	0	1	1001	f	f		t	4	41	continuous	EUT	f	2							f	clear	f	f	group 3
35	with couple	1.63	60.4	22.73	ESPAÑA	primary	1º trimester	f	f		f		11	f		f	t	1	f	t	1	0	0	1	1001	f	f		t	11	39	continuous	EUT	f	2							t	stained +	f	f	group 5
31	with couple	1.5	67	29.78	ECUADOR	secondary	1º trimester	f	f		f		7	f		f	f		f	f	1	0	0	1	1001	f	f		f	2	38	discontinuous	EUT	f	0							f	clear	f	f	group 3
21	with couple	1.63	58	21.83	ESPAÑA	primary	1º trimester	f	t	2	f		20	f		f	f		f	t	0	0	1	0	10	f	f		t	59	41	continuous	EUT	f	2							t	clear	f	t	group 1
28	with couple	1.71	60.9	20.83	ESPAÑA	secondary	1º trimester	f	f		f		11	f		f	f		f	t	0	0	0	0	0	f	f		t	15	40	continuous	EUT	f	2							t	clear	f	f	group 1
42	without couple	1.6	70	27.34	ESPAÑA	primary	Desconocido	f	t	20	f		0	f		f	t	1	f	t	3	0	1	3	3013	f	f		f	0	36	NO	EUT	f	0							f	clear	f	f	group 10
28	with couple	1.74	72	23.78	MARRUECOS	secondary	1º trimester	f	f		f		10	f		f	f		f	t	1	0	0	1	1001	f	f		t	8	41	continuous	EUT	f	2							t	clear	f	f	group 3
30	with couple	1.63	72	27.1	MARRUECOS	primary	2º trimester	f	f		f		8	f		f	f		f	t	2	0	0	2	2002	f	f		f	0	39	continuous	EUT	f	0							f	clear	f	f	group 3
25	with couple	1.58	51.5	20.63	ESPAÑA	primary	1º trimester	f	f		f		14	f		f	f		f	f	1	0	2	1	1021	f	f		t	44	39	continuous	EUT	f	1							f	clear	f	f	group 3
33	with couple	1.68	57	20.2	ESPAÑA	primary	1º trimester	f	f		f		17	f		f	f		f	f	0	0	0	0	0	f	f		t	7	39	continuous	EUT	t	0							t	stained ++	f	f	group 1
34	with couple	1.66	101	36.65	ESPAÑA	primary	1º trimester	f	t	5	f		8	f		f	f		f	t	1	0	0	1	1001	f	f		t	0	40	continuous	EUT	f	2							f	stained +	f	f	group 3
27	with couple	1.58	48	19.23	ESPAÑA	university	1º trimester	f	f		f		15	f		f	f		f	t	0	0	0	0	0	t	f	48	t	58	41	continuous	EUT	f	2							f	clear	f	f	group 2a
38	with couple	1.63	58	21.83	ESPAÑA	university	1º trimester	f	f		f		10	f		f	f		f	f	1	0	0	1	1001	f	f		t	3	38	discontinuous	EUT	t	0							f	clear	f	f	group 3
34	with couple	1.59	69	27.29	ESPAÑA	primary	1º trimester	f	f		f		22	f		f	f		f	f	1	0	1	1	1011	f	f		t	5	39	continuous	EUT	f	0							f	clear	f	f	group 3
41	with couple	1.58	51	20.43	ESPAÑA	university	1º trimester	f	f		f		7	f		f	f		f	f	0	0	1	0	10	f	f		t	7	40	continuous	EUT	t	1							t	clear	f	f	group 1
31	with couple	1.61	54	20.83	REPUBLICA DOMINICANA	primary	1º trimester	f	f		f		19	f		f	f		f	f	1	0	0	1	1001	f	f		f	0	39	discontinuous	EUT	f	0							f	clear	f	f	group 3
26	with couple	1.67	79	28.33	ESPAÑA	secondary	1º trimester	f	f		f		13	f		f	f		f	t	0	0	0	0	0	f	f		t	6	40	continuous	EUT	f	2							f	clear	f	f	group 1
21	with couple	1.6	55	21.48	CHINA	secondary	2º trimester	f	f		f		15	f		f	f		f	f	0	0	0	0	0	f	f		t	7	40	discontinuous	emergency c-section				group 4. Desproporción pelvifetal					t	clear	f	f	group 1	f
28	with couple	1.62	105	40.01	ESPAÑA	primary	1º trimester	f	f		f		27	f		f	f		f	f	0	0	0	0	0	f	f		t	11	39	continuous	EUT	f	2							f	clear	f	f	group 1
20	with couple	1.62	82.2	31.32	ESPAÑA	primary	1º trimester	f	f		f		3	f		f	f		f	f	1	0	0	1	1001	f	f		f	4	39	continuous	EUT	f	0							f	stained +	f	f	group 3
36	with couple	1.67	105	37.65	ESPAÑA	primary	1º trimester	f	f		f		10	f		f	f		t	f	0	0	0	0	0	f	f		t	0	37	NO	emergency c-section				group 5. Miscelanea					f	clear	f	t	group 1	t
27	with couple	1.63	50	18.82	ESPAÑA	university	1º trimester	f	f		f		15	f		f	f		f	f	0	0	0	0	0	f	f		t	6	40	discontinuous	EUT	t	0							f	stained +	f	f	group 1
24	with couple	1.6	47	18.36	ESPAÑA	primary	1º trimester	t	t	20	f		5	f		f	f		f	t	1	2	4	3	1243	f	f		f	0	37	discontinuous	EUT	f	0							f	stained +	f	f	group 3
34	with couple	1.65	102	37.47	ESPAÑA	primary	1º trimester	f	f		f		6	f		f	f		f	f	3	0	0	3	3003	f	f		t	3	41	continuous	EUT	f	0							t	stained ++	f	f	group 3
39	with couple	1.53	81	34.6	MARRUECOS	Sin estudios	1º trimester	f	f		f		2	f		f	f		f	t	1	0	2	1	1021	f	t	6	f	18	23	NO	EUT	f	0							t	clear	f	t	group 10
35	without couple	1.54	71	29.94	COLOMBIA	secondary	1º trimester	f	f		f		5	f		f	f		f	f	1	0	0	1	1001	f	f		t	10	37	discontinuous	EUT	f	2							f	clear	f	f	group 3
30	with couple	1.68	68	24.09	ESPAÑA	university	1º trimester	f	f		f		16	f		f	f		f	f	0	0	0	0	0	f	f		t	40	39	continuous	ESP	t	0	SPBF						f	clear	f	f	group 1
30	with couple	1.53	70	29.9	MACEDONIA	secondary	1º trimester	f	f		f		16	f		f	f		f	f	0	0	0	0	0	t	f	17	t	24	37	discontinuous	EUT	t	0							f	clear	f	t	group 2a
27	with couple	1.55	60	24.97	ESPAÑA	university	1º trimester	f	f		f		8	f		f	f		f	f	0	0	0	0	0	f	f		t	0	39	discontinuous	CES programmed					Presentación podalic				f	clear	f	f	group 6	t
31	with couple	1.64	60	22.31	ESPAÑA	secondary	1º trimester	f	f		f		15	f		f	f		f	f	0	0	0	0	0	f	f		t	10	40	continuous	vacum	t	0	Agotamiento materno						t	Hemorrágico	t	f	group 1
18	with couple	1.53	50	21.36	REPUBLICA DOMINICANA	primary	2º trimester	f	f		f		6	f		f	f		f	f	0	0	0	0	0	t	f	0	t	2	39	NO	EUT	f	0							f	stained ++	f	f	group 2a
35	with couple	1.65	80	29.38	SENEGAL	secondary	2º trimester	f	f		f		9	f		f	t	1	t	t	1	0	2	1	1021	f	f		t	13	40	continuous	emergency c-section				group 3. Parto estacionado					t	clear	f	f	group 5	t
28	with couple	1.64	58	21.56	ESPAÑA	primary	1º trimester	f	t	10	f		15	f		f	f		f	f	0	0	1	0	10	f	f		t	0	41	continuous	EUT	f	0							t	clear	f	f	group 1
26	with couple	1.66	65	23.59	ESPAÑA	secondary	1º trimester	f	f		f		13	f		f	f		f	f	0	0	0	0	0	f	f		t	6	40	continuous	EUT	f	2							t	stained +	f	f	group 1
33	without couple	1.52	65	28.13	ESPAÑA	primary	1º trimester	f	f		f		12	f		f	f		f	f	0	0	0	0	0	f	f		t	2	38	continuous	EUT	f	2							f	clear	f	f	group 1
40	with couple	1.67	58	20.8	ESPAÑA	university	1º trimester	f	f		f		11	f		f	f		f	f	1	0	0	2	1002	f	t	0	t	6	41	continuous	FORC	t	0	SPBF						t	stained ++	t	f	group 4a
28	with couple	1.56	48.5	19.93	ESPAÑA	primary	1º trimester	f	f		f		11	f		f	f		f	f	1	0	0	1	1001	f	f		t	0	40	continuous	EUT	f	0							f	clear	f	f	group 3
34	with couple	1.66	58.3	21.16	ESPAÑA	university	1º trimester	f	f		f		15	f		f	f		f	f	0	0	0	0	0	f	f		f	9	38	discontinuous	EUT	f	1							f	clear	f	f	group 1
42	with couple	1.55	76.4	31.8	MARRUECOS	Sin estudios	1º trimester	f	f		f		-2	f		f	f		f	f	6	0	0	6	6006	f	f		f	0	41	continuous	EUT	f	1							f	stained +++	f	f	group 3
28	with couple	1.63	67.2	25.29	ESPAÑA	secondary	1º trimester	f	f		f		9	f		f	f		f	f	0	0	4	0	40	t	f	0	t	5	41	continuous	EUT	f	1							f	clear	f	f	group 2a
31	with couple	1.65	92	33.79	ESPAÑA	secondary	1º trimester	f	t	10	f		9	t	ICSI	f	f		f	f	1	0	0	1	1001	f	f		t	9	37	continuous	EUT	f	1							f	clear	f	f	group 3
33	with couple	1.65	86.1	31.63	ESPAÑA	primary	1º trimester	f	f		f		3	f		f	f		f	t	3	0	1	3	3013	f	f		f	1	40	continuous	EUT	f	0							t	stained ++	f	f	group 3
22	with couple	1.57	69	27.99	MARRUECOS	primary	3º trimester	f	f		f		5	f		f	f		f	f	0	0	0	0	0	f	f		t	24	38	continuous	EUT	f	2							f	clear	f	f	group 1
20	with couple	1.65	53.5	19.65	MARRUECOS	primary	1º trimester	f	f		f		7	f		f	f		f	t	1	0	0	1	1001	f	f		t	10	40	continuous	EUT	f	1							f	clear	f	f	group 3
29	with couple	1.64	59	21.94	ESPAÑA	secondary	1º trimester	f	f		f		10	f		f	f		f	f	0	0	0	0	0	f	f		t	11	40	continuous	EUT	f	2							t	clear	f	f	group 1
29	with couple	1.55	53	22.06	ESPAÑA	secondary	1º trimester	f	f		f		10	f		f	f		f	f	1	0	0	1	1001	f	f		t	5	39	continuous	EUT	f	0							f	clear	f	f	group 3
29	with couple	1.52	47	20.34	ESPAÑA	university	1º trimester	f	f		f		8	f		f	f		f	f	0	0	0	0	0	f	f		f	5	38	discontinuous	EUT	f	1							f	clear	f	f	group 1
25	with couple	1.73	85	28.4	ESPAÑA	secondary	1º trimester	f	t	4	f		15	f		f	f		f	f	0	0	0	0	0	f	f		t	1	39	continuous	EUT	f	2							f	clear	f	f	group 1
42	with couple	1.55	48	19.98	ESPAÑA	university	1º trimester	f	f		f		10	f		t	f		f	f	1	0	1	1	1011	f	f		t	0	39	continuous	EUT	f	2							f	stained ++	f	f	group 3
26	with couple	1.6	50	19.53	MARRUECOS	primary	1º trimester	f	f		f		14	f		f	t	1	f	t	1	0	0	1	1001	t	t	0	t	5	42	continuous	vacum	f	3B	Expulsivo prolongado						t	stained ++	f	t	group 5
36	with couple	1.54	63	26.56	ESPAÑA	university	1º trimester	f	f		f		13	f		f	t	1	f	t	0	1	1	1	111	f	f		t	4	37	continuous	EUT	f	2							f	clear	f	f	group 5
41	with couple	1.57	75	30.43	MARRUECOS	Sin estudios	1º trimester	f	f		f		4	f		f	f		f	f	3	0	1	3	3013	f	f		t	0	41	discontinuous	EUT	f	1							f	clear	f	f	group 3
34	with couple	1.64	65.6	24.39	ESPAÑA	secondary	1º trimester	f	f		f		16	f		f	f		f	t	1	0	0	1	1001	f	f		t	12	41	continuous	EUT	f	1							t	clear	f	f	group 3
44	with couple	1.65	82	30.12	MARRUECOS	primary	1º trimester	f	f		f		8	f		f	f		f	f	4	0	2	4	4024	f	f		f	2	40	continuous	EUT	f	0							f	clear	f	f	group 3
27	with couple	1.51	63	27.63	MARRUECOS	primary	1º trimester	f	f		f		12	f		f	f		f	f	1	0	0	1	1001	f	f		f	3	41	continuous	EUT	f	0							f	clear	f	f	group 3
28	with couple	1.57	63	25.56	RUMANIA	secondary	1º trimester	f	f		f		14	f		f	f		f	f	0	0	1	0	10	f	f		t	10	39	continuous	EUT	f	1							t	stained +	f	f	group 1
34	with couple	1.67	55	19.72	REPUBLICA ESLOVACA	secondary	1º trimester	f	f		f		26	f		f	f		f	f	1	0	0	1	1001	f	f		f	33	39	continuous	EUT	f	0							f	clear	f	f	group 3
40	with couple	1.55	60	24.97	ESPAÑA	primary	1º trimester	f	f		f		12	f		f	f		f	f	0	0	0	0	0	t	t	0	t	23	41	continuous	emergency c-section				group 3. Parto estacionado					t	stained ++	f	f	group 2a	t
37	with couple	1.61	68	26.23	MARRUECOS	primary	1º trimester	f	f		f		3	f		f	t	1	f	t	0	1	0	1	101	t	t	0	t	6	41	continuous	FORC	t	2	Expulsivo prolongado						t	clear	f	f	group 5
35	with couple	1.67	58	20.8	ESPAÑA	secondary	2º trimester	f	f		f		3	f		f	f		t	t	1	0	0	1	1001	t	f	0	f	0	42	continuous	EUT	f	1							f	clear	f	f	group 4a
29	with couple	1.53	45	19.22	MARRUECOS	secondary	1º trimester	f	f		f		13	f		f	f		f	t	1	1	0	2	1102	f	t	0	t	13	37	continuous	emergency c-section				group 1. RPBF					t	clear	f	f	group 4a	t
27	with couple	1.6	61	23.83	ESPAÑA	secondary	1º trimester	f	f		f		13	t	FIV	f	f		f	t	0	0	0	0	0	f	t	0	t	6	37	continuous	EUT	t	0							t	clear	f	f	group 2a
24	with couple	1.61	60	23.15	MARRUECOS	primary	1º trimester	f	f		f		13	f		f	f		f	t	1	0	0	1	1001	f	f		f	0	41	continuous	EUT	f	1							f	clear	f	f	group 3
38	with couple	1.66	78	28.31	ESPAÑA	university	1º trimester	f	f		f		11	f		f	f		f	f	0	0	0	0	0	f	f		t	11	40	continuous	EUT	f	1							t	clear	f	t	group 1
23	with couple	1.6	48	18.75	ESPAÑA	secondary	1º trimester	f	t	7	f		12	f		f	f		f	t	0	0	1	0	10	f	f		t	15	40	continuous	EUT	f	1							f	stained ++	f	f	group 1
32	with couple	1.58	54.5	21.83	ESPAÑA	secondary	1º trimester	f	f		f		19	f		f	t	1	f	t	1	0	1	1	1011	f	f		t	7	41	continuous	EUT	f	2							t	clear	f	f	group 5
44	with couple	1.63	59	22.21	ESPAÑA	secondary	1º trimester	f	f		f		13	f		f	f		f	f	5	0	5	5	5055	t	f	0	t	1	41	continuous	EUT	f	0							f	clear	f	f	group 4a
23	with couple	1.64	99.1	36.85	MARRUECOS	primary	3º trimester	f	f		f		-7	f		f	f		f	t	0	0	0	0	0	f	f		t	19	38	continuous	EUT	f	2							t	clear	f	f	group 1
28	with couple	1.63	101	38.01	ESPAÑA	secondary	1º trimester	f	f		f		-2	f		f	t	2	f	t	2	0	1	2	2012	f	f		t	0	36	NO	CES programmed					2 previous c-sections				f	clear	f	f	group 10	t
39	with couple	1.69	61	21.36	ESPAÑA	university	1º trimester	f	f		f		9	f		f	t	1	f	t	1	0	0	1	1001	f	f		t	0	42	NO	CES programmed					Casos Especiales				f	clear	f	f	group 5	t
30	with couple	1.53	50	21.36	ESPAÑA	secondary	1º trimester	f	f		f		14	f		f	f		f	f	0	0	1	0	10	f	f		t	6	41	continuous	vacum	t	0	Expulsivo prolongado						t	clear	t	f	group 1
34	with couple	1.63	55.4	20.85	ESPAÑA	secondary	1º trimester	f	t	4	f		12	f		f	f		f	f	0	0	0	0	0	f	f		t	17	39	continuous	emergency c-section				group 1. RPBF					t	clear	t	f	group 1	t
34	with couple	1.6	59	23.05	MARRUECOS	primary	1º trimester	f	f		f		17	f		f	f		f	t	4	0	0	4	4004	f	t	0	f	0	41	continuous	EUT	f	1							t	clear	f	f	group 4a
28	with couple	1.58	58	23.23	SENEGAL	secondary	2º trimester	f	f		f		13	f		f	t	2	f	t	2	0	0	2	2002	f	f		t	0	41	NO	CES programmed					2 previous c-sections				f	clear	f	f	group 5	t
42	with couple	1.71	84	28.73	SENEGAL	primary	2º trimester	f	f		f		15	f		f	f		f	t	0	0	0	0	0	t	f	0	t	0	39	continuous	emergency c-section				group 1. RPBF					f	clear	f	f	group 2a	t
29	with couple	1.56	53	21.78	ARGENTINA	secondary	1º trimester	f	f		f		15	f		f	f		f	f	0	1	0	0	100	f	f		t	12	38	continuous	EUT	f	2							t	clear	f	f	group 3
30	with couple	1.59	72.7	28.76	POLONIA	university	1º trimester	f	f		f		20	f		f	f		f	f	0	0	1	0	10	f	f		t	9	41	continuous	vacum	t	0	Agotamiento materno						t	stained +++	f	f	group 1
22	with couple	1.62	57	21.72	ESPAÑA	primary	1º trimester	f	t	6	f		14	f		f	f		f	f	0	0	1	0	10	f	f		t	0	38	NO	CES programmed					Presentación podalic				f	clear	f	f	group 6	t
32	with couple	1.69	70	24.51	CHILE	secondary	1º trimester	f	f		f		14	f		f	f		t	f	1	0	0	1	1001	f	f		t	9	36	continuous	vacum	f	1	SPBF						t	clear	t	f	group 10
40	with couple	1.66	64	23.23	SENEGAL	primary	1º trimester	f	f		f		3	f		f	t	1	f	t	2	0	0	3	2003	f	f		t	9	40	continuous	emergency c-section				group 3. Parto estacionado					t	clear	f	f	group 5	t
27	with couple	1.68	58	20.55	URUGUAY	secondary	1º trimester	f	f		f		16	f		f	f		f	f	0	0	0	0	0	f	f		t	7	39	continuous	EUT	f	2							f	stained +	f	f	group 1
31	with couple	1.64	64	23.8	SENEGAL	primary	1º trimester	f	f		f		4	f		f	f		f	t	3	0	1	3	3013	f	f		f	0	37	continuous	EUT	f	1							f	clear	f	f	group 3
32	without couple	1.39	49	25.36	NICARAGUA	secondary	1º trimester	f	f		f		9	f		f	f		f	t	0	0	0	0	0	f	t	4	t	10	37	continuous	EUT	f	3A							t	clear	t	f	group 2a
38	with couple	1.58	64	25.64	ESPAÑA	university	1º trimester	f	f		f		18	f		f	f		f	t	1	0	0	1	1001	f	f		t	4	39	continuous	EUT	f	2							t	stained ++	f	f	group 3
35	with couple	1.58	58	23.23	ESPAÑA	secondary	1º trimester	f	t	20	f		13	f		f	f		f	f	2	0	2	2	2022	t	t	26	t	58	38	continuous	EUT	f	0							t	clear	f	f	group 4a
31	with couple	1.61	68.2	26.31	MARRUECOS	secondary	1º trimester	f	f		f		1	f		f	f		f	f	3	0	0	3	3003	f	f		f	0	30	continuous	EUT	f	0							f	clear	f	f	group 7
27	with couple	1.64	54.4	20.23	ESPAÑA	secondary	1º trimester	f	f		f		11	f		f	f		f	t	0	0	0	0	0	f	f		t	40	40	continuous	EUT	f	1							f	clear	f	f	group 1
22	with couple	1.6	59	23.05	ESPAÑA	primary	1º trimester	f	f		f		15	f		f	f		f	f	1	0	1	1	1011	f	f		t	7	41	continuous	EUT	f	0							f	clear	f	f	group 3
25	with couple	1.56	56.7	23.3	MARRUECOS	secondary	1º trimester	f	f		f		12	f		f	f		f	f	0	0	0	0	0	f	f		t	15	38	continuous	EUT	f	1							t	clear	f	f	group 1
26	with couple	1.6	89.4	34.92	ESPAÑA	primary	2º trimester	f	f		f		2	f		f	t	1	f	t	1	0	0	1	1001	f	t	11	t	36	39	continuous	vacum	t	2	Agotamiento materno						t	clear	t	f	group 5
31	with couple	1.65	85	31.22	MARRUECOS	primary	1º trimester	f	f		f		2	f		f	f		f	t	2	0	0	2	2002	f	f		t	0	40	continuous	EUT	f	2							f	stained +	f	f	group 3
37	with couple	1.51	64.8	28.42	MARRUECOS	primary	1º trimester	f	f		f		10	f		f	f		f	t	1	0	1	1	1011	f	t	27	f	30	37	continuous	EUT	f	1							t	clear	f	f	group 4a
32	with couple	1.62	64	24.39	MARRUECOS	primary	2º trimester	f	f		f		18	f		f	f		f	t	0	0	0	0	0	f	f		t	0	39	NO	CES programmed					Placenta previa oclusiva				f	clear	f	f	group 6	t
20	with couple	1.65	61	22.41	MARRUECOS	primary	1º trimester	f	f		f		14	f		f	f		f	f	0	0	0	0	0	f	f		t	0	40	continuous	EUT	f	2							t	stained +	f	f	group 1
28	with couple	1.63	68.2	25.67	ESPAÑA	secondary	1º trimester	f	f		f		25	f		f	f		f	f	0	0	0	0	0	f	f		t	12	41	continuous	EUT	f	2							t	clear	f	f	group 1
35	with couple	1.68	65	23.03	REPUBLICA ESLOVACA	primary	2º trimester	f	f		f		12	f		f	f		f	t	3	0	0	3	3003	f	f		t	3	40	NO	EUT	f	2							f	clear	f	f	group 3
35	with couple	1.55	55	22.89	BULGARIA	secondary	1º trimester	f	f		f		21	f		f	f		f	f	2	0	1	2	2012	f	f		f	2	41	continuous	EUT	t	0							f	clear	f	f	group 3
35	with couple	1.56	61	25.07	MARRUECOS	primary	3º trimester	f	f		f		11	f		f	f		f	f	1	0	1	1	1011	f	f		t	6	38	continuous	EUT	f	0							f	stained +	f	f	group 3
36	with couple	1.56	60	24.65	MARRUECOS	university	1º trimester	f	f		f		17	f		f	f		f	f	1	0	1	1	1011	f	f		t	5	39	continuous	EUT	f	2							f	clear	f	f	group 3
30	with couple	1.58	72.5	29.04	GAMBIA	Sin estudios	1º trimester	f	f		f		5	f		f	f		f	t	2	0	0	2	2002	f	t	0	t	14	36	continuous	EUT	f	1							t	clear	f	f	group 10
33	with couple	1.69	84	29.41	URUGUAY	university	2º trimester	f	f		f		9	f		f	t	1	f	t	1	0	0	1	1001	f	f		t	4	39	continuous	EUT	f	2							f	clear	f	f	group 5
31	with couple	1.65	56	20.57	ESPAÑA	university	1º trimester	f	f		f		10	f		f	f		t	f	1	0	1	1	1011	f	f		t	7	40	continuous	EUT	f	0							f	clear	f	f	group 3
36	with couple	1.55	45	18.73	ESPAÑA	university	1º trimester	f	f		f		9	f		f	f		f	t	0	1	0	1	101	f	f		t	18	38	continuous	EUT	f	1							f	clear	f	f	group 3
25	with couple	1.65	58	21.3	RUMANIA	secondary	1º trimester	f	f		f		9	f		f	f		t	f	0	0	1	0	10	f	f		t	7	39	continuous	EUT	f	1							t	clear	f	f	group 1
37	with couple	1.65	57	20.94	ESPAÑA	primary	2º trimester	f	f		f		2	f		t	f		t	f	1	0	0	1	1001	f	f		f	7	38	continuous	EUT	f	0							t	clear	f	f	group 3
39	with couple	1.67	62	22.23	CHINA	primary	1º trimester	f	f		f		10	f		f	f		f	f	1	0	0	1	1001	f	f		t	4	39	continuous	EUT	f	2							f	clear	f	f	group 3
30	with couple	1.61	66	25.46	MARRUECOS	secondary	1º trimester	f	f		f		15	f		f	t	2	f	t	2	0	0	2	2002	f	f		t	0	39	NO	CES programmed					2 previous c-sections				f	clear	f	f	group 5	t
37	with couple	1.56	51	20.96	ESPAÑA	primary	1º trimester	f	t	20	f		16	f		f	f		f	t	1	0	0	1	1001	f	t	0	t	4	40	continuous	EUT	f	0							t	clear	f	f	group 4a
37	with couple	1.55	51	21.23	ESPAÑA	primary	1º trimester	f	t	20	f		16	f		f	f		f	t	1	0	0	1	1001	f	t	0	t	4	40	continuous	EUT	f	0							t	clear	f	f	group 4a
26	with couple	1.62	52	19.81	MARRUECOS	primary	3º trimester	f	f		f		5	f		f	f		f	t	2	0	0	2	2002	f	t	0	t	5	38	continuous	EUT	f	0							t	clear	f	f	group 4a
35	with couple	1.62	85	32.39	MARRUECOS	primary	1º trimester	f	f		f		4	f		f	f		f	t	2	0	0	2	2002	f	f		f	0	39	NO	EUT	f	0							f	clear	f	f	group 3
39	with couple	1.62	124	47.25	ESPAÑA	primary	1º trimester	f	f		f		6	f		f	f		t	f	1	0	0	1	1001	f	f		f	10	37	continuous	EUT	f	1							t	clear	f	f	group 3
37	with couple	1.65	76	27.92	ARGENTINA	secondary	1º trimester	f	f		f		5	f		f	f		f	f	2	0	2	2	2022	f	f		f	0	39	discontinuous	EUT	f	0							f	clear	f	f	group 3
28	with couple	1.64	61	22.68	ESPAÑA	secondary	1º trimester	f	t	3	f		5	f		f	t	1	f	t	1	0	0	1	1001	f	f		t	5	41	continuous	vacum	t	0	Expulsivo prolongado						t	stained ++	f	f	group 5
30	with couple	1.57	55	22.31	ESPAÑA	secondary	1º trimester	f	t	10	f		8	f		f	f		f	t	1	0	0	1	1001	t	t	0	t	2	39	continuous	EUT	f	0							t	clear	f	f	group 4a
37	with couple	1.68	60	21.26	ESPAÑA	university	1º trimester	f	f		f		10	f		f	f		f	t	1	0	0	1	1001	f	f		f	4	35	continuous	EUT	f	1							f	Hemorrágico	f	f	group 10
33	with couple	1.59	82	32.44	MARRUECOS	Sin estudios	1º trimester	f	f		f		2	f		f	f		f	t	2	1	1	3	2113	t	f	0	f	0	41	continuous	EUT	f	1							f	clear	f	f	group 4a
32	with couple	1.76	102.5	33.09	ESPAÑA	secondary	1º trimester	f	f		f		12	f		f	f		f	f	0	0	0	0	0	f	t	41	t	48	39	continuous	FORC	t	2	Expulsivo prolongado						t	clear	f	f	group 2a
24	with couple	1.68	81	28.7	ESPAÑA	university	1º trimester	f	f		f		12	f		f	f		f	f	0	0	0	0	0	f	t	0	t	6	40	continuous	emergency c-section				group 1. RPBF					t	clear	t	f	group 2a	t
31	with couple	1.6	107	41.8	ESPAÑA	secondary	1º trimester	f	f		f		-2	f		f	f		f	t	1	0	0	1	1001	t	f	0	t	1	40	continuous	EUT	f	1							f	clear	f	f	group 4a
26	with couple	1.61	71	27.39	ESPAÑA	secondary	1º trimester	f	t	5	f		20	f		f	f		f	f	0	0	0	0	0	t	t	0	t	10	41	continuous	EUT	f	2							t	clear	f	f	group 2a
22	with couple	1.7	56	19.38	ESPAÑA	primary	1º trimester	f	t	6	f		16	f		f	f		f	t	0	0	0	0	0	f	f		f	19	39	continuous	EUT	f	0							f	clear	f	f	group 1
25	with couple	1.68	57.7	20.44	CHINA	secondary	1º trimester	f	f		f		6	f		f	f		f	f	1	0	0	1	1001	f	f		t	4	39	continuous	EUT	f	1							f	clear	f	f	group 3
25	with couple	1.69	64	22.41	ESPAÑA	primary	1º trimester	f	t	20	f		7	f		f	f		f	f	0	0	1	0	10	f	f		t	4	40	continuous	EUT	f	1							f	clear	f	f	group 1
24	with couple	1.71	91	31.12	ESPAÑA	primary	1º trimester	f	t	10	f		11	t	IAC	f	f		f	t	0	0	2	0	20	t	t	0	t	25	41	continuous	EUT	f	1							t	clear	f	f	group 2a
31	with couple	1.65	68.3	25.09	ESPAÑA	primary	1º trimester	f	f		f		8	f		f	f		f	f	3	0	1	3	3013	f	t	0	t	5	41	continuous	EUT	f	0							t	clear	f	f	group 4a
25	with couple	1.7	62	21.45	ESPAÑA	primary	1º trimester	f	f		f		15	f		f	f		f	f	1	0	0	1	1001	f	f		f	2	40	discontinuous	EUT	f	1							f	clear	f	f	group 3
22	with couple	1.56	89.5	36.78	MARRUECOS	primary	1º trimester	f	f		f		5	f		f	f		f	f	1	0	0	1	1001	f	t	0	f	2	41	continuous	EUT	f	0							f	clear	f	f	group 4a
29	with couple	1.72	64	21.63	ESPAÑA	secondary	1º trimester	t	t	15	t	Moderado	11	f		f	f		f	f	1	0	1	2	1012	f	t	0	t	2	39	continuous	emergency c-section				group 1. RPBF					t	stained +	f	f	group 4a	t
34	with couple	1.57	87.7	35.58	REPUBLICA DOMINICANA	university	1º trimester	f	f		f		9	f		f	f		f	f	1	0	1	1	1011	f	f		t	9	40	continuous	EUT	t	0							t	clear	f	f	group 3
32	with couple	1.6	86	33.59	MARRUECOS	primary	1º trimester	f	f		f		15	f		f	t	1	f	t	3	0	0	3	3003	f	f		t	4	40	continuous	emergency c-section				group 4. Desproporción pelvifetal					f	clear	f	f	group 5	t
22	with couple	1.6	60	23.44	ECUADOR	secondary	1º trimester	f	f		f		14	f		f	f		f	f	0	0	0	0	0	f	f		t	13	40	continuous	EUT	f	2							t	clear	f	f	group 1
34	with couple	1.59	65	25.71	ESPAÑA	secondary	1º trimester	f	f		f		14	f		f	f		f	f	0	0	0	0	0	f	t	3	t	26	38	continuous	EUT	f	2							t	clear	f	f	group 2a
34	with couple	1.6	61	23.83	ESPAÑA	secondary	1º trimester	f	f		f		7	f		f	f		f	t	2	1	3	3	2133	f	f		t	7	38	continuous	EUT	f	1							t	clear	f	f	group 3
24	with couple	1.63	54	20.32	ESPAÑA	secondary	1º trimester	f	f		t	Leve	16	f		f	f		f	f	0	0	1	0	10	f	f		t	2	40	discontinuous	EUT	f	1							f	clear	f	f	group 1
27	with couple	1.6	51.9	20.27	PORTUGAL	university	1º trimester	f	f		f		8	f		f	f		f	f	0	0	0	0	0	f	f		t	5	41	continuous	EUT	f	0							t	clear	f	f	group 1
35	without couple	1.66	64	23.23	ESPAÑA	primary	1º trimester	f	f		f		4	f		f	f		f	f	0	0	1	0	10	f	f		t	0	41	continuous	EUT	f	2							f	clear	f	f	group 1
33	with couple	1.59	56	22.15	ESPAÑA	secondary	1º trimester	f	t	3	f		11	f		f	f		f	t	1	0	0	1	1001	f	f		t	2	38	NO	emergency c-section				group 5. Miscelanea					f	clear	f	f	group 7	t
35	with couple	1.62	71.8	27.36	ESPAÑA	university	1º trimester	f	f		f		6	f		f	f		f	t	1	0	0	1	1001	f	f		t	1	40	continuous	EUT	f	1							f	stained +	f	f	group 3
25	with couple	1.54	56	23.61	CHINA	primary	2º trimester	f	f		f		9	f		f	f		f	f	0	0	0	0	0	f	t	0	t	8	40	continuous	EUT	f	2							t	clear	f	t	group 2a
32	with couple	1.53	63	26.91	MARRUECOS	primary	1º trimester	f	f		f		7	f		f	f		f	t	2	0	0	2	2002	f	f		f	0	40	continuous	EUT	f	1							f	clear	f	f	group 3
30	with couple	1.49	60.5	27.25	MARRUECOS	Sin estudios	1º trimester	f	f		f		3	f		f	t	1	f	t	2	0	0	2	2002	f	f		t	0	40	NO	CES programmed					Presentación podalic				f	clear	f	f	group 7	t
36	with couple	1.68	70	24.8	URUGUAY	secondary	1º trimester	f	f		f		5	f		f	f		f	t	0	0	2	0	20	f	f		t	1	40	continuous	EUT	f	2							f	stained +	f	f	group 1
23	with couple	1.47	48.5	22.44	ESPAÑA	secondary	1º trimester	f	t	10	f		20	f		f	f		f	t	0	0	0	0	0	t	t	4	t	17	37	continuous	emergency c-section				group 1. RPBF					t	clear	t	f	group 2a	f
30	with couple	1.68	68	24.09	ESPAÑA	university	1º trimester	f	f		f		15	f		f	f		f	f	1	0	0	1	1001	f	f		t	13	41	discontinuous	EUT	f	2							f	clear	f	f	group 3
34	with couple	1.63	87	32.74	ESPAÑA	secondary	1º trimester	f	f		f		10	f		f	f		f	f	1	0	1	1	1011	f	f		t	7	41	continuous	EUT	f	1							t	clear	f	f	group 3
23	with couple	1.65	76	27.92	MARRUECOS	primary	1º trimester	f	f		f		4	f		f	f		f	t	1	0	1	1	1011	f	t	0	t	4	41	continuous	NALGAS VAGINAL	t	2							t	clear	f	f	group 7
39	with couple	1.6	70	27.34	MARRUECOS	Sin estudios	3º trimester	f	f		f		5	f		f	f		f	t	4	0	0	4	4004	f	f		t	16	40	continuous	EUT	f	1							f	clear	f	f	group 3
34	with couple	1.69	68	23.81	BOLIVIA	secondary	1º trimester	f	f		f		10	f		f	f		f	f	1	0	0	1	1001	f	f		t	1	40	continuous	EUT	f	2							f	Hemorrágico	f	f	group 3
22	with couple	1.74	82	27.08	ESPAÑA	secondary	1º trimester	f	f		f		18	f		f	f		f	t	0	0	4	0	40	f	f		t	55	38	continuous	EUT	f	2							t	clear	f	f	group 1
20	with couple	1.63	59	22.21	ESPAÑA	primary	1º trimester	f	f		f		14	f		f	f		f	t	0	0	0	0	0	f	f		t	13	39	continuous	EUT	f	1							f	clear	f	f	group 1
32	with couple	1.73	62.3	20.82	ESPAÑA	primary	1º trimester	f	f		f		12	f		f	f		f	f	1	0	0	0	1000	f	f		f	7	39	continuous	EUT	f	0							t	clear	f	f	group 3
33	with couple	1.53	54.9	23.45	ESPAÑA	secondary	1º trimester	f	f		f		10	f		f	t	1	f	t	1	0	1	1	1011	f	f		t	15	41	NO	emergency c-section				group 5. Miscelanea					f	Hemorrágico	f	f	group 5	t
39	with couple	1.6	68	26.56	MARRUECOS	university	1º trimester	f	f		f		9	f		f	f		f	f	1	1	1	1	1111	f	f		t	6	40	continuous	EUT	f	2							t	clear	f	t	group 3
31	with couple	1.62	90	34.29	MARRUECOS	primary	1º trimester	f	f		f		5	f		f	f		f	t	2	0	0	2	2002	f	f		f	12	40	continuous	EUT	f	0							f	clear	f	f	group 3
31	with couple	1.61	60	23.15	MARRUECOS	primary	1º trimester	f	f		f		5	f		f	t	1	f	t	0	1	0	0	100	f	f		t	8	40	continuous	EUT	f	2							f	clear	f	f	group 5
37	with couple	1.68	70	24.8	ESPAÑA	university	1º trimester	f	f		f		11	f		f	f		f	f	1	0	0	1	1001	f	f		t	12	40	NO	EUT	f	1							f	clear	f	f	group 3
26	with couple	1.55	54	22.48	COLOMBIA	secondary	1º trimester	f	f		f		20	f		f	t	1	t	t	1	0	0	1	1001	f	t	55	t	67	40	continuous	emergency c-section				group 2. Fracaso de inducción					t	clear	f	f	group 5	t
38	with couple	1.65	62	22.77	ESPAÑA	primary	1º trimester	f	f		f		21	f		f	f		f	t	2	0	0	2	2002	f	f		f	11	38	continuous	EUT	f	1							f	clear	f	f	group 3
32	with couple	1.6	64.9	25.35	ESPAÑA	secondary	1º trimester	f	f		f		10	f		f	f		f	t	0	1	0	0	100	f	f		t	23	40	continuous	EUT	f	0							f	clear	f	f	group 3
32	with couple	1.61	65.5	25.27	ESPAÑA	primary	1º trimester	f	f		f		9	f		f	f		f	f	2	0	0	2	2002	f	f		f	1	40	continuous	EUT	f	1							f	stained ++	f	f	group 3
34	with couple	1.55	50	20.81	ESPAÑA	Sin estudios	1º trimester	f	f		f		6	f		f	f		f	t	0	0	0	0	0	f	f		t	6	39	continuous	EUT	f	2							f	clear	f	f	group 1
27	with couple	1.66	64	23.23	ESPAÑA	university	1º trimester	f	f		f		19	f		f	f		f	f	0	0	0	0	0	f	f		f	20	39	continuous	EUT	f	0							f	clear	f	t	group 1
36	with couple	1.68	74	26.22	ESPAÑA	university	1º trimester	f	f		f		10	f		f	f		f	t	1	0	0	1	1001	t	t	0	t	2	39	continuous	EUT	f	1							t	clear	f	f	group 4a
42	with couple	1.66	62	22.5	ESPAÑA	secondary	1º trimester	f	f		f		10	f		f	f		f	t	0	0	0	0	0	f	f		t	36	39	continuous	vacum	t	3A	Agotamiento materno						t	clear	f	f	group 1
38	with couple	1.64	81	30.12	ESPAÑA	secondary	1º trimester	f	f		f		8	f		f	f		f	f	1	0	0	1	1001	f	f		f	2	39	continuous	EUT	f	2							f	clear	f	f	group 3
33	with couple	1.69	59	20.66	ESPAÑA	primary	1º trimester	f	f		f		14	f		f	f		f	f	0	0	0	0	0	f	f		t	12	39	continuous	vacum	t	0	Agotamiento materno						t	clear	f	f	group 1
31	with couple	1.6	64.2	25.08	ESPAÑA	primary	1º trimester	f	f		f		5	f		f	f		f	f	1	0	0	1	1001	f	f		t	2	38	continuous	EUT	f	2							f	clear	f	f	group 3
27	with couple	1.6	67	26.17	MARRUECOS	primary	1º trimester	f	f		f		7	f		f	t	2	t	f	2	0	0	2	2002	t	f	0	t	0	41	continuous	emergency c-section				group 5. Miscelanea					f	clear	f	t	group 5	t
30	with couple	1.68	54	19.13	MARRUECOS	primary	1º trimester	f	f		f		10	f		f	f		f	f	1	0	1	1	1011	f	f		t	0	41	continuous	EUT	f	1							f	clear	f	f	group 3
36	with couple	1.65	84	30.85	MARRUECOS	primary	1º trimester	f	f		f		9	f		f	f		t	f	2	0	0	3	2003	t	t	0	t	15	39	continuous	emergency c-section				group 1. RPBF					t	clear	f	f	group 4a	t
41	with couple	1.63	55	20.7	VENEZUELA	university	1º trimester	f	f		f		15	f		f	f		f	f	0	0	2	0	20	t	t	12	t	55	39	continuous	EUT	f	2							t	clear	f	f	group 2a
27	with couple	1.63	60	22.58	ESPAÑA	primary	1º trimester	f	t	12	f		15	f		f	f		f	t	0	0	0	0	0	t	f	12	t	19	39	continuous	EUT	f	2							f	clear	f	f	group 2a
31	with couple	1.64	66.3	24.65	ESPAÑA	secondary	1º trimester	f	f		f		16	f		f	f		f	t	0	0	0	0	0	f	t	22	t	34	41	continuous	vacum	t	2	Expulsivo prolongado						t	stained ++	f	f	group 2a
38	with couple	1.5	50	22.22	ESPAÑA	university	1º trimester	f	f		f		7	f		f	f		f	t	0	0	0	0	0	f	t	38	t	60	40	continuous	ESP	t	1	Agotamiento materno						t	clear	f	f	group 2a
35	with couple	1.6	49.3	19.26	ESPAÑA	university	1º trimester	f	f		f		10	f		f	f		f	f	1	0	1	1	1011	f	f		t	3	39	continuous	EUT	f	0							f	clear	f	f	group 3
26	with couple	1.53	55	23.5	ESPAÑA	primary	1º trimester	f	f		f		8	f		f	f		f	f	2	0	1	2	2012	f	f		f	2	40	continuous	EUT	f	0							f	clear	f	f	group 3
25	with couple	1.63	70	26.35	MACEDONIA	primary	1º trimester	f	f		f		9	f		f	t	1	f	t	1	0	0	1	1001	f	f		t	35	40	continuous	vacum	t	2	SPBF						f	clear	f	f	group 5
26	with couple	1.7	59	20.42	ESPAÑA	primary	1º trimester	f	t	4	f		21	f		f	f		f	f	0	0	0	0	0	f	f		t	0	40	discontinuous	EUT	f	2							f	stained ++	f	f	group 1
29	with couple	1.69	58	20.31	MARRUECOS	Sin estudios	1º trimester	f	f		f		7	f		f	f		f	f	2	0	0	2	2002	f	f		f	0	41	continuous	EUT	f	0							f	clear	f	f	group 3
35	with couple	1.63	60	22.58	IRLANDA	secondary	1º trimester	f	f		f		4	f		f	f		f	t	1	0	1	1	1011	f	t	0	t	4	41	continuous	EUT	f	2							f	clear	f	f	group 4a
20	with couple	1.58	82.5	33.05	PAKISTAN	primary	1º trimester	f	f		f		7	f		f	f		f	f	0	0	0	0	0	f	f		t	14	41	continuous	EUT	t	0							f	clear	f	f	group 1
32	with couple	1.72	78	26.37	BULGARIA	secondary	1º trimester	f	f		f		19	f		f	t	1	f	t	1	0	1	1	1011	f	f		t	3	41	continuous	emergency c-section				group 4. Desproporción pelvifetal					t	clear	f	f	group 5	t
40	with couple	1.54	68.3	28.8	ESPAÑA	primary	1º trimester	f	t	10	f		12	f		f	t	1	f	t	1	1	3	2	1132	f	f		t	0	40	continuous	EUT	f	2							f	stained +	f	f	group 5
27	with couple	1.63	61	22.96	ESPAÑA	university	1º trimester	f	f		f		20	f		f	f		f	f	0	0	0	0	0	f	f		t	5	40	continuous	EUT	f	2							f	clear	f	f	group 1
27	with couple	1.64	73.9	27.48	ESPAÑA	secondary	1º trimester	f	f		f		8	f		f	f		f	f	1	0	0	1	1001	f	f		t	0	39	continuous	EUT	f	2							f	stained ++	f	f	group 3
34	with couple	1.61	52	20.06	ESPAÑA	secondary	1º trimester	f	f		f		9	f		f	f		f	t	1	0	1	1	1011	f	t	25	t	30	38	continuous	EUT	f	1							t	clear	f	f	group 4a
16	without couple	1.59	85.5	33.82	ECUADOR	primary	2º trimester	f	f		f		7	f		f	f		f	t	0	0	0	0	0	f	f		f	22	38	continuous	EUT	f	2							f	clear	f	f	group 1
32	with couple	1.72	70.5	23.83	MARRUECOS	secondary	1º trimester	f	f		f		15	f		f	f		f	t	1	0	0	1	1001	f	f		t	36	38	continuous	EUT	f	1							f	clear	f	f	group 3
35	with couple	1.55	59	24.56	COLOMBIA	secondary	1º trimester	f	f		f		11	f		f	f		f	f	1	0	0	1	1001	f	f		f	0	40	continuous	EUT	f	1							f	clear	f	f	group 3
22	with couple	1.67	61	21.87	MARRUECOS	Sin estudios	2º trimester	f	f		f		22	f		f	t	1	f	t	0	1	0	1	101	f	f		t	72	38	NO	CES programmed					2 previous c-sections				f	clear	f	f	group 5	t
41	with couple	1.65	68	24.98	ESPAÑA	university	1º trimester	f	f		f		2	f		f	f		f	f	1	0	4	1	1041	f	f		f	0	38	NO	EUT	f	0							f	stained +	f	f	group 3
32	with couple	1.63	72	27.1	ESPAÑA	primary	1º trimester	f	f		f		16	f		f	f		f	t	1	0	2	1	1021	f	f		t	54	40	continuous	EUT	f	0							f	clear	f	f	group 3
36	with couple	1.53	60	25.63	ESPAÑA	primary	1º trimester	f	f		f		11	f		f	f		f	f	0	0	1	0	10	f	f		t	5	37	continuous	emergency c-section				group 3. Parto estacionado					t	stained ++	t	f	group 1	t
38	with couple	1.6	90	35.16	ESPAÑA	primary	1º trimester	f	t	10	f		17	f		f	f		f	f	2	0	1	2	2012	f	f		f	0	40	continuous	EUT	f	0							f	clear	f	f	group 3
38	with couple	1.6	62.8	24.53	ESPAÑA	university	1º trimester	f	f		f		12	f		f	t	1	f	f	1	0	1	1	1011	f	f		t	0	41	discontinuous	CES programmed					Casos Especiales				f	clear	f	f	group 5	t
32	with couple	1.66	82	29.76	URUGUAY	secondary	1º trimester	f	f		f		15	f		f	f		f	t	0	0	0	0	0	f	f		t	11	39	continuous	EUT	f	2							f	clear	f	f	group 1
37	with couple	1.62	76.2	29.04	ESPAÑA	primary	1º trimester	f	f		f		16	f		f	f		f	t	0	0	0	0	0	f	t	64	t	>72	38	continuous	EUT	f	1							t	clear	f	f	group 2a
38	with couple	1.53	46	19.65	URUGUAY	secondary	1º trimester	f	t	4	f		15	f		f	f		f	f	1	0	3	1	1031	f	f		f	36	41	continuous	EUT	f	2							t	clear	f	f	group 3
27	with couple	1.63	69	25.97	MARRUECOS	Sin estudios	1º trimester	f	f		f		7	f		f	f		f	f	1	0	0	1	1001	f	f		t	3	41	continuous	EUT	t	0							f	clear	f	f	group 3
27	with couple	1.59	81	32.04	MARRUECOS	secondary	1º trimester	f	f		f		5	f		f	f		f	t	2	0	0	2	2002	f	t	0	t	7	41	continuous	EUT	f	0							t	clear	f	f	group 4a
29	with couple	1.58	51.3	20.55	ESPAÑA	university	1º trimester	f	f		f		16	f		f	f		f	f	0	0	0	0	0	f	f		t	6	40	continuous	EUT	f	1							t	clear	f	f	group 1
35	with couple	1.63	69	25.97	ESPAÑA	university	1º trimester	f	f		f		-1	f		f	f		f	t	0	0	1	0	10	t	t	0	t	0	41	continuous	emergency c-section				group 1. RPBF					t	clear	t	f	group 2a	t
28	with couple	1.57	62	25.15	ESPAÑA	secondary	1º trimester	f	f		f		15	f		f	f		f	f	0	0	0	0	0	f	f		t	0	39	NO	CES programmed					Presentación transversa				f	clear	f	f	group 9	t
30	with couple	1.65	51	18.73	ESPAÑA	university	1º trimester	f	f		f		12	t	IAC	f	f		f	f	0	0	2	0	20	f	f		t	2	40	continuous	EUT	f	1							f	clear	f	f	group 1
27	with couple	1.68	67	23.74	ESPAÑA	primary	1º trimester	f	f		f		24	t	IAC	f	f		f	t	0	0	0	0	0	f	f		t	2	39	continuous	FORC	t	1	Expulsivo prolongado						t	stained +	f	f	group 1
28	with couple	1.58	60	24.03	ESPAÑA	secondary	1º trimester	f	f		f		14	f		f	f		f	f	0	0	0	0	0	f	f		t	2	37	continuous	EUT	f	2							t	clear	f	f	group 1
33	with couple	1.55	58	24.14	ESPAÑA	university	1º trimester	f	f		f		9	f		f	f		f	f	1	1	2	2	1122	f	f		f	39	37	continuous	EUT	f	0							t	clear	f	f	group 3
25	with couple	1.64	58	21.56	MARRUECOS	primary	1º trimester	f	f		f		16	f		f	f		f	t	0	0	1	0	10	t	t	24	t	36	41	continuous	EUT	t	1							t	clear	f	f	group 2a
26	with couple	1.54	61	25.72	MARRUECOS	primary	2º trimester	f	f		f		-1	f		f	f		f	f	1	0	0	1	1001	f	f		t	17	40	continuous	EUT	f	2							f	clear	f	f	group 3
28	with couple	1.64	86	31.98	MARRUECOS	primary	1º trimester	f	f		f		6	f		f	f		f	f	3	0	0	3	3003	f	f		t	0	41	continuous	EUT	f	2							f	stained +	f	f	group 3
39	with couple	1.57	53	21.5	ESPAÑA	secondary	2º trimester	f	f		f		15	f		t	f		f	f	1	0	0	1	1001	f	f		f	4	38	continuous	EUT	f	1							f	clear	f	f	group 3
27	with couple	1.69	65	22.76	MARRUECOS	primary	Desconocido	f	f		f		3	f		f	f		f	f	3	0	0	3	3003	f	f		f	0	41	continuous	EUT	f	0							f	clear	f	f	group 3
36	with couple	1.61	69.6	26.85	BOLIVIA	secondary	1º trimester	f	f		f		11	f		f	f		f	f	1	0	2	1	1021	f	f		t	0	40	continuous	EUT	f	1							f	clear	f	f	group 3
32	with couple	1.6	55	21.48	ESPAÑA	university	1º trimester	f	f		f		10	f		f	f		f	t	0	0	0	0	0	f	f		t	22	38	continuous	vacum	t	0	SPBF						t	clear	t	f	group 1
26	with couple	1.65	82	30.12	MARRUECOS	Sin estudios	1º trimester	f	f		f		8	f		f	f		f	f	1	0	0	1	1001	f	f		f	17	40	continuous	EUT	f	0							t	clear	f	t	group 3	eir 2n rotació de HSLl
22	with couple	1.54	50	21.08	ESPAÑA	primary	1º trimester	f	t	6	f		10	f		f	f		f	f	0	0	0	0	0	f	f		t	6	39	continuous	EUT	f	1							t	clear	f	f	group 1
31	with couple	1.65	53	19.47	MARRUECOS	primary	1º trimester	f	f		f		13	f		f	f		f	f	2	0	0	2	2002	f	f		f	0	39	continuous	EUT	f	0							f	clear	f	f	group 3
27	with couple	1.55	57	23.73	BOLIVIA	primary	1º trimester	f	f		f		14	f		f	f		f	t	0	0	1	0	10	f	f		t	23	38	continuous	EUT	f	1							f	clear	f	f	group 1
29	with couple	1.61	60.5	23.34	MARRUECOS	secondary	2º trimester	f	f		f		13	f		f	f		f	f	1	0	0	1	1001	f	f		t	0	41	discontinuous	EUT	f	2							f	stained ++	f	f	group 3
38	with couple	1.67	66.5	23.84	ESPAÑA	university	1º trimester	f	f		f		9	f		f	f		t	t	0	0	1	0	10	f	f		t	11	39	continuous	EUT	f	1							f	clear	f	f	group 1
36	with couple	1.62	59	22.48	ALEMANIA	university	1º trimester	f	f		f		9	f		f	f		f	f	0	0	0	0	0	f	f		t	13	41	continuous	EUT	t	0							t	clear	f	f	group 1
35	with couple	1.69	81.5	28.54	MARRUECOS	Sin estudios	3º trimester	f	f		f		0	f		f	f		f	f	5	0	0	5	5005	f	f		f	0	40	continuous	EUT	f	0							f	clear	f	f	group 3
24	with couple	1.5	47	20.89	ESPAÑA	primary	1º trimester	f	t	5	f		16	f		f	f		f	f	0	0	0	0	0	f	f		t	0	39	continuous	CES programmed					Presentación podalic				f	clear	f	f	group 6	t
19	with couple	1.66	72.5	26.31	ESPAÑA	primary	1º trimester	f	f		f		18	f		f	f		f	f	0	0	0	0	0	f	f		t	10	41	continuous	EUT	t	0							t	clear	f	f	group 1
27	with couple	1.52	45	19.48	ESPAÑA	secondary	1º trimester	f	t	7	f		9	f		f	t	1	f	t	0	1	0	1	101	f	f		t	2	39	continuous	EUT	f	2							f	clear	f	f	group 5
33	with couple	1.76	71	22.92	ESPAÑA	secondary	1º trimester	f	t	4	f		14	f		f	f		f	t	1	0	2	1	1021	t	f	0	t	2	41	continuous	emergency c-section				group 1. RPBF					f	stained ++	f	f	group 4a	t
34	with couple	1.57	59	23.94	BRASIL	primary	1º trimester	f	f		f		14	f		f	t	1	f	t	1	0	2	1	1021	f	f		t	17	36	continuous	FORC	t	1	SPBF						t	clear	f	f	group 10
37	with couple	1.6	85	33.2	MARRUECOS	primary	1º trimester	f	f		f		5	f		f	t	1	f	t	2	0	0	2	2002	t	t	0	t	5	42	continuous	EUT	t	0							t	clear	f	f	group 5
32	with couple	1.64	64	23.8	ESPAÑA	secondary	1º trimester	f	t	3	f		16	f		f	f		f	t	0	0	0	0	0	f	f		t	5	39	continuous	vacum	t	3A	SPBF						f	clear	f	f	group 1
27	with couple	1.7	61.2	21.18	ESPAÑA	secondary	1º trimester	f	f		f		11	f		f	f		f	t	0	0	0	0	0	f	f		t	7	40	continuous	emergency c-section				group 1. RPBF					f	stained ++	t	f	group 1	f
26	with couple	1.57	52.7	21.38	ESPAÑA	university	1º trimester	f	t	10	f		12	f		f	f		f	f	0	0	0	0	0	f	f		f	5	41	continuous	EUT	t	2							f	clear	f	f	group 1
32	with couple	1.57	76	30.83	ESPAÑA	secondary	1º trimester	f	f		f		4	f		f	f		f	t	0	0	0	0	0	t	t	0	t	24	38	continuous	EUT	f	1							t	clear	f	f	group 2a
39	with couple	1.57	68	27.59	BOLIVIA	secondary	1º trimester	f	f		f		11	f		f	f		f	f	1	0	0	1	1001	f	f		t	0	40	continuous	EUT	f	2							f	clear	f	f	group 3
34	with couple	1.72	67.8	22.92	ESPAÑA	secondary	1º trimester	f	f		f		9	f		f	t	1	f	t	1	0	0	1	1001	f	t	36	t	43	39	continuous	EUT	f	0							t	clear	f	f	group 5
27	with couple	1.65	58	21.3	ESPAÑA	university	1º trimester	f	f		f		12	f		f	f		f	t	0	0	0	0	0	t	t	0	f	0	39	continuous	emergency c-section				group 1. RPBF					t	clear	f	f	group 2a	t
35	with couple	1.67	72	25.82	ESPAÑA	secondary	1º trimester	f	f		f		5	f		f	f		f	t	2	0	2	2	2022	f	f		t	1	41	continuous	EUT	f	1							f	stained ++	f	f	group 3
32	with couple	1.53	55	23.5	ESPAÑA	primary	1º trimester	f	f		f		6	t	IAC	f	f		f	f	0	0	1	0	10	f	f		t	2	40	continuous	EUT	f	2							f	clear	f	f	group 1
39	with couple	1.65	61	22.41	ESPAÑA	university	1º trimester	f	f		f		14	f		f	t	1	f	t	1	0	1	1	1011	f	f		t	17	40	continuous	EUT	f	2							t	clear	f	f	group 5
40	with couple	1.58	72	28.84	REPUBLICA ESLOVACA	secondary	1º trimester	f	f		f		8	f		f	f		f	t	0	0	0	0	0	t	t	0	t	0	41	continuous	emergency c-section				group 1. RPBF					t	stained +	t	f	group 2a	t
23	with couple	1.65	73	26.81	MARRUECOS	secondary	1º trimester	f	f		f		16	f		f	f		f	t	0	0	2	0	20	f	t	2	t	9	40	continuous	EUT	f	2							t	stained +	f	f	group 2a
32	with couple	1.7	80	27.68	MARRUECOS	primary	1º trimester	f	f		f		7	f		f	f		f	t	2	0	0	2	2002	f	f		f	22	40	continuous	EUT	f	0							f	clear	f	f	group 3
24	with couple	1.55	42	17.48	ESPAÑA	secondary	1º trimester	f	f		f		14	f		f	f		f	t	0	0	0	0	0	f	f		t	18	40	continuous	FORC	t	2	Expulsivo prolongado						t	clear	f	f	group 1
33	with couple	1.64	65	24.17	ESPAÑA	secondary	1º trimester	f	f		f		20	f		f	f		f	f	2	0	1	2	2012	f	f		f	3	39	continuous	EUT	f	0							t	clear	f	f	group 3
37	with couple	1.62	73	27.82	MARRUECOS	secondary	2º trimester	f	f		f		8	f		f	f		t	t	3	0	1	3	3013	f	t	0	t	2	37	continuous	emergency c-section				group 5. Miscelanea					t	clear	t	f	group 4a	t
32	with couple	1.66	72	26.13	ESPAÑA	secondary	1º trimester	f	f		f		20	f		f	f		f	f	0	0	1	0	10	f	f		t	10	39	continuous	EUT	f	2							t	clear	f	f	group 1
34	with couple	1.67	58	20.8	ESPAÑA	secondary	1º trimester	f	t	8	f		12	f		f	f		f	f	0	0	0	0	0	f	f		t	3	41	continuous	FORC	t	0	SPBF						t	stained +++	f	f	group 1
35	with couple	1.7	90	31.14	SENEGAL	primary	1º trimester	f	f		f		6	f		f	f		f	f	0	0	0	0	0	f	f		f	>72	39	continuous	EUT	f	2							t	clear	f	f	group 1
26	with couple	1.74	78	25.76	ESPAÑA	primary	1º trimester	f	f		f		20	f		f	f		f	f	0	0	0	0	0	f	f		t	2	40	discontinuous	EUT	f	2							f	clear	f	f	group 1
40	with couple	1.55	82	34.13	ESPAÑA	primary	1º trimester	f	f		f		12	f		f	f		f	t	1	0	0	1	1001	t	f	0	t	48	41	continuous	EUT	f	2							f	stained +	f	f	group 4a
30	with couple	1.73	97	32.41	ESPAÑA	university	1º trimester	f	f		f		14	f		f	f		f	t	0	0	0	0	0	f	f		t	19	39	continuous	EUT	f	1							t	clear	f	t	group 1
32	with couple	1.69	70	24.51	ESPAÑA	primary	1º trimester	f	f		f		9	f		f	f		f	f	1	0	0	1	1001	f	f		f	0	41	NO	EUT	f	0							f	clear	f	f	group 3
25	with couple	1.52	45.8	19.82	ECUADOR	primary	1º trimester	f	f		f		11	f		f	f		f	f	0	0	0	0	0	f	f		t	8	38	continuous	EUT	f	2							f	clear	f	f	group 1
30	with couple	1.59	57	22.55	MARRUECOS	primary	1º trimester	f	f		f		13	f		f	f		f	t	3	0	0	3	3003	f	f		t	0	38	continuous	EUT	f	Cervical							t	clear	f	f	group 3
31	with couple	1.56	56	23.01	ESPAÑA	primary	1º trimester	f	f		f		13	f		f	f		f	f	1	0	1	1	1011	f	f		t	0	39	continuous	EUT	f	1							f	clear	f	f	group 3
43	with couple	1.62	80	30.48	MARRUECOS	primary	1º trimester	f	f		f		5	f		f	f		f	f	2	0	0	2	2002	f	f		t	1	41	continuous	EUT	f	1							f	clear	f	f	group 3
25	with couple	1.65	58	21.3	ARGENTINA	secondary	1º trimester	f	f		f		8	f		f	f		f	t	0	0	0	0	0	f	f		t	19	40	continuous	EUT	f	0							f	stained ++	f	f	group 1
24	with couple	1.6	78	30.47	ESPAÑA	primary	1º trimester	f	f		f		14	f		f	f		t	f	1	0	0	1	1001	f	f		t	7	38	continuous	EUT	f	2							f	clear	f	f	group 3
27	with couple	1.63	60	22.58	ESPAÑA	primary	1º trimester	f	t	5	f		13	f		f	f		f	t	0	0	0	0	0	t	t	12	t	28	40	continuous	EUT	f	1							t	clear	f	f	group 2a
37	with couple	1.53	50.5	21.57	BULGARIA	secondary	1º trimester	f	f		f		22	f		f	f		f	t	1	0	1	1	1011	f	f		t	14	41	continuous	EUT	f	2							f	clear	f	t	group 3
31	with couple	1.6	80	31.25	MARRUECOS	secondary	1º trimester	f	f		f		7	f		f	f		f	f	2	0	1	2	2012	f	f		f	0	41	continuous	EUT	f	0							f	clear	f	f	group 3
35	with couple	1.66	54	19.6	ESPAÑA	secondary	1º trimester	f	f		f		24	f		f	f		f	f	1	0	0	1	1001	f	f		t	3	38	continuous	EUT	f	0							f	Hemorrágico	f	f	group 3
32	with couple	1.61	58	22.38	ESPAÑA	secondary	1º trimester	f	f		f		15	f		f	t	1	f	t	1	0	0	1	1001	f	t	30	t	40	39	continuous	emergency c-section				group 3. Parto estacionado					t	clear	f	f	group 5	t
40	with couple	1.62	62	23.62	ESPAÑA	secondary	1º trimester	f	f		f		20	f		f	f		f	t	1	0	1	0	1010	t	t	0	t	23	42	continuous	vacum	t	2	Expulsivo prolongado						t	clear	f	f	group 4a
26	with couple	1.83	77	22.99	POLONIA	university	1º trimester	f	f		f		12	f		f	f		f	f	0	0	0	0	0	f	f		t	0	38	discontinuous	EUT	f	2							f	clear	f	f	group 1
30	with couple	1.58	51	20.43	ESPAÑA	secondary	1º trimester	f	f		f		3	f		f	f		f	f	0	0	1	0	10	f	f		t	7	41	continuous	EUT	f	1							f	clear	f	f	group 1
23	with couple	1.68	64	22.68	ESPAÑA	primary	1º trimester	f	f		f		12	f		f	f		t	t	0	0	0	0	0	t	t	27	t	38	39	continuous	EUT	f	1							t	clear	f	f	group 2a
27	with couple	1.54	54	22.77	ESPAÑA	secondary	1º trimester	f	f		f		12	f		f	f		f	t	0	0	1	0	10	f	t	41	t	55	40	continuous	EUT	t	0							t	clear	t	f	group 2a
30	with couple	1.66	82	29.76	MARRUECOS	primary	1º trimester	f	f		f		1	f		f	f		f	f	2	0	1	2	2012	f	f		f	0	41	continuous	EUT	f	0							f	clear	f	f	group 3
41	with couple	1.63	74	27.85	MARRUECOS	Sin estudios	2º trimester	f	f		f		2	f		f	f		f	f	5	0	0	5	5005	f	f		f	2	40	continuous	EUT	f	0							f	clear	f	f	group 3
36	with couple	1.5	58	25.78	ECUADOR	secondary	1º trimester	f	f		f		8	f		f	f		f	t	2	0	1	2	2012	f	f		f	18	38	continuous	EUT	f	0							f	clear	f	f	group 3
17	with couple	1.64	67.5	25.1	MARRUECOS	primary	1º trimester	f	f		f		11	f		f	f		f	f	0	0	0	0	0	f	f		t	4	41	continuous	EUT	f	2							t	clear	f	f	group 1
24	with couple	1.62	59	22.48	ESPAÑA	secondary	2º trimester	f	f		f		14	f		f	f		f	t	1	0	0	1	1001	t	t	0	f	0	41	continuous	EUT	f	1							f	clear	f	f	group 4a
27	with couple	1.62	54	20.58	ESPAÑA	university	1º trimester	f	f		f		15	f		f	f		f	f	0	0	0	0	0	f	f		t	7	38	continuous	EUT	f	1							t	clear	f	f	group 1
36	with couple	1.73	58	19.38	ESPAÑA	university	1º trimester	f	f		f		12	f		f	f		f	t	0	0	0	0	0	f	f		t	36	39	continuous	vacum	t	0	Agotamiento materno						t	clear	f	f	group 1
22	with couple	1.53	50	21.36	ESPAÑA	primary	1º trimester	f	t	5	f		6	f		f	f		f	f	0	0	1	0	10	t	t	2	t	11	42	continuous	EUT	f	2							t	clear	t	f	group 2a
33	with couple	1.59	70	27.69	ESPAÑA	secondary	1º trimester	f	t	7	f		17	f		f	f		f	f	1	0	0	1	1001	f	f		t	40	40	continuous	EUT	f	0							t	clear	f	f	group 3
29	with couple	1.69	169	59.17	BOLIVIA	secondary	1º trimester	f	f		f		6	f		f	f		t	t	0	0	1	0	10	f	f		t	10	39	continuous	EUT	f	1							t	clear	f	f	group 1
31	with couple	1.7	65	22.49	ESPAÑA	secondary	1º trimester	f	f		f		11	f		f	f		f	f	0	0	0	0	0	f	f		t	19	39	continuous	EUT	f	1							t	clear	f	t	group 1
27	with couple	1.51	48	21.05	RUSIA	secondary	1º trimester	f	f		f		14	f		f	f		f	t	0	0	1	0	10	f	t	0	t	0	39	continuous	EUT	f	0							t	stained +	f	f	group 2a
41	with couple	1.68	53	18.78	ALEMANIA	university	1º trimester	f	f		f		18	f		f	f		f	t	0	0	0	0	0	f	f		f	10	41	continuous	EUT	f	1							t	clear	f	f	group 1
37	with couple	1.64	68	25.28	MARRUECOS	primary	1º trimester	f	f		f		1	f		f	f		f	f	1	0	1	1	1011	f	f		f	1	39	NO	EUT	f	1							f	clear	f	f	group 3
29	with couple	1.49	52	23.42	ARGENTINA	secondary	1º trimester	f	f		f		14	f		f	t	1	f	t	1	0	0	1	1001	f	f		t	16	38	continuous	EUT	f	2							t	clear	f	f	group 5
37	with couple	1.56	63	25.89	COLOMBIA	secondary	1º trimester	f	f		f		22	f		f	t	1	f	t	2	0	2	2	2022	f	f		t	1	38	continuous	EUT	f	0							f	clear	f	f	group 5
31	with couple	1.71	84	28.73	ESPAÑA	primary	2º trimester	f	t	10	f		20	f		f	f		f	t	0	0	0	0	0	f	f		t	10	39	continuous	EUT	f	2							t	clear	f	f	group 1
27	with couple	1.66	60	21.77	ESPAÑA	primary	2º trimester	t	t	10	f		7	f		f	f		t	f	1	0	1	1	1011	t	t	26	t	36	37	continuous	EUT	f	1							t	clear	f	f	group 4a
29	with couple	1.66	76	27.58	ESPAÑA	university	1º trimester	f	f		f		10	f		f	f		f	f	1	0	1	1	1011	f	f		t	1	40	continuous	EUT	f	2							f	clear	f	f	group 3
37	with couple	1.59	65	25.71	ESPAÑA	secondary	1º trimester	f	t	15	f		5	f		f	f		f	f	2	0	0	2	2002	f	f		f	0	40	discontinuous	EUT	f	0							f	clear	f	f	group 3
34	with couple	1.45	89	42.33	MARRUECOS	primary	1º trimester	f	f		f		10	f		f	t	1	f	t	3	0	1	3	3013	f	f		t	3	41	continuous	emergency c-section				group 3. Parto estacionado					t	stained ++	t	f	group 5	t
25	without couple	1.68	62	21.97	RUMANIA	primary	2º trimester	f	f		f		12	f		f	f		f	f	0	0	0	0	0	f	f		t	5	40	continuous	EUT	f	2							t	clear	f	f	group 1
36	with couple	1.6	68	26.56	ESPAÑA	university	1º trimester	f	f		f		9	f		f	f		f	t	0	0	0	0	0	f	t	48	t	61	37	continuous	vacum	t	0	SPBF						t	clear	f	f	group 2a
41	with couple	1.72	114	38.53	MARRUECOS	Sin estudios	1º trimester	f	f		f		3	f		f	t	1	f	t	2	0	1	2	2012	f	f		f	1	39	continuous	EUT	f	0							f	stained ++	f	f	group 5
35	with couple	1.59	65	25.71	ESPAÑA	secondary	1º trimester	f	f		f		9	f		f	f		f	f	0	0	0	0	0	f	f		t	0	38	continuous	vacum	t	0	SPBF						f	clear	f	f	group 1
39	with couple	1.69	85	29.76	SENEGAL	primary	1º trimester	f	f		f		18	f		f	t	1	f	t	1	0	0	1	1001	f	f		t	8	41	continuous	EUT	f	1							t	clear	f	f	group 5
37	with couple	1.59	66	26.11	MARRUECOS	Sin estudios	1º trimester	f	f		f		6	f		f	f		f	t	2	0	0	2	2002	f	f		t	0	39	NO	emergency c-section				group 1. RPBF					f	stained +++	f	f	group 3	t
20	with couple	1.56	65	26.71	MARRUECOS	primary	1º trimester	f	f		f		16	f		f	f		f	t	1	0	0	0	1000	f	t	0	f	2	41	continuous	EUT	f	1							f	clear	f	f	group 4a
26	with couple	1.57	105	42.6	ESPAÑA	primary	1º trimester	f	f		f		0	f		f	t	1	t	t	1	0	0	1	1001	t	f	0	t	0	39	continuous	EUT	f	2							f	clear	f	f	group 5
35	with couple	1.57	56	22.72	ESPAÑA	university	1º trimester	f	f		f		10	f		f	f		f	t	1	0	0	1	1001	f	f		t	13	38	continuous	EUT	f	1							f	clear	f	f	group 3
31	with couple	1.68	65	23.03	MARRUECOS	secondary	1º trimester	f	f		f		10	f		f	t	1	f	t	1	0	0	1	1001	f	f		t	8	41	continuous	vacum	t	2	SPBF						t	clear	f	f	group 5
32	with couple	1.55	63	26.22	MARRUECOS	Sin estudios	1º trimester	f	f		f		4	f		f	f		t	t	3	0	2	2	3022	f	f		f	0	41	continuous	EUT	f	0							f	stained ++	f	f	group 3
33	with couple	1.7	55	19.03	ESPAÑA	university	1º trimester	f	f		f		18	f		f	t	1	f	t	2	0	1	2	2012	f	f		t	3	37	continuous	CES programmed					Presentación podalic				f	clear	f	f	group 7	t
43	with couple	1.18	61	43.81	MARRUECOS	primary	1º trimester	f	f		f		9	f		f	f		f	f	2	0	0	2	2002	f	f		t	0	41	continuous	EUT	f	1							f	clear	f	f	group 3
18	with couple	1.66	53	19.23	ESPAÑA	Sin estudios	1º trimester	f	t	20	f		11	f		f	f		f	t	0	0	0	0	0	f	f		t	2	39	continuous	EUT	f	1							t	stained ++	f	f	group 1
33	with couple	1.59	48	18.99	ESPAÑA	university	1º trimester	f	f		f		9	t	FIV	f	f		f	f	0	0	0	0	0	f	f		t	0	38	continuous	CES programmed					Presentación podalic				f	clear	f	f	group 6	t
37	with couple	1.65	67	24.61	ESPAÑA	secondary	1º trimester	f	f		f		8	f		f	f		f	f	1	0	0	1	1001	f	f		t	0	40	continuous	EUT	f	2							f	clear	f	f	group 3
34	with couple	1.61	57	21.99	ESPAÑA	university	1º trimester	f	f		f		14	f		f	f		t	t	0	0	0	0	0	f	f		t	12	40	continuous	FORC	t	0	SPBF						t	stained ++	f	f	group 1
31	with couple	1.55	64	26.64	ESPAÑA	secondary	1º trimester	f	f		f		21	f		f	f		f	t	0	0	1	0	10	t	t	60	t	60	39	continuous	EUT	f	4							t	clear	f	t	group 2a
24	with couple	1.53	45	19.22	MARRUECOS	Sin estudios	1º trimester	f	f		f		12	f		f	f		f	f	0	0	1	0	10	f	f		t	5	40	continuous	EUT	f	1							t	clear	f	f	group 1
18	with couple	1.64	62.5	23.24	MARRUECOS	Sin estudios	1º trimester	f	f		f		7	f		f	f		f	f	0	0	1	0	10	f	f		t	12	39	continuous	EUT	f	2							f	clear	f	f	group 1
34	with couple	1.66	75.5	27.4	URUGUAY	secondary	1º trimester	f	f		f		15	f		f	f		f	f	1	0	0	1	1001	f	f		f	1	38	continuous	EUT	f	1							f	clear	f	f	group 3
26	with couple	1.54	45.8	19.31	ALEMANIA	university	1º trimester	f	f		f		7	f		f	f		f	f	1	0	0	1	1001	f	f		f	0	38	continuous	EUT	f	2							f	clear	f	f	group 3
35	with couple	1.68	105.6	37.41	BRASIL	secondary	1º trimester	f	f		f		15	f		f	t	1	f	t	1	0	0	1	1001	f	f		t	18	40	continuous	emergency c-section				group 1. RPBF					t	clear	t	f	group 5	t
31	with couple	1.74	71.5	23.62	ESPAÑA	secondary	1º trimester	f	f		f		13	f		f	f		f	f	2	0	0	0	2000	f	f		f	0	40	discontinuous	EUT	f	0							f	clear	f	f	group 3
38	with couple	1.69	76	26.61	ESPAÑA	primary	2º trimester	f	f		f		7	f		f	f		f	f	1	0	0	1	1001	f	f		f	4	40	discontinuous	EUT	f	2							f	clear	f	f	group 3
33	with couple	1.65	66	24.24	SENEGAL	primary	2º trimester	f	f		f		10	f		f	f		f	f	1	0	1	1	1011	f	f		f	0	40	NO	EUT	f	2							f	clear	f	f	group 3
34	with couple	1.64	111	41.27	ESPAÑA	primary	1º trimester	f	f		f		6	f		f	t	1	f	t	1	0	0	1	1001	f	f		t	3	40	continuous	EUT	f	1							f	stained ++	f	f	group 5
34	with couple	1.64	66	24.54	ESPAÑA	primary	1º trimester	f	f		f		14	f		f	f		f	t	1	0	0	1	1001	f	t	1	t	6	40	continuous	EUT	f	1							t	stained ++	t	f	group 4a
34	with couple	1.75	85	27.76	MARRUECOS	primary	2º trimester	f	f		f		10	f		f	f		f	f	3	0	0	3	3003	f	f		t	1	39	NO	EUT	f	2							f	clear	f	f	group 3
38	with couple	1.63	65	24.46	ESPAÑA	university	1º trimester	f	f		f		12	f		f	f		f	f	0	0	1	0	10	f	f		t	9	41	continuous	emergency c-section				group 1. RPBF					f	stained ++	t	f	group 1	f
35	with couple	1.7	78	26.99	CHILE	secondary	1º trimester	f	f		f		10	f		f	f		f	t	1	1	1	1	1111	f	f		f	0	36	NO	EUT	f	1							f	stained +	f	f	group 10
32	with couple	1.63	56	21.08	ESPAÑA	primary	1º trimester	f	t	8	f		11	f		f	f		f	f	1	1	0	2	1102	f	f		f	5	39	continuous	EUT	f	1							f	clear	f	f	group 3
33	with couple	1.61	52	20.06	ESPAÑA	secondary	1º trimester	f	f		f		17	f		f	f		f	f	1	0	1	1	1011	f	f		t	0	40	continuous	EUT	t	2							f	clear	f	f	group 3
34	with couple	1.65	63	23.14	MARRUECOS	Sin estudios	1º trimester	f	f		f		11	f		f	f		f	f	4	0	0	3	4003	f	f		f	0	39	discontinuous	EUT	f	0							f	clear	f	t	group 3
21	with couple	1.66	78	28.31	MARRUECOS	primary	1º trimester	f	f		f		8	f		f	f		f	t	1	0	0	1	1001	f	f		f	0	41	continuous	EUT	f	0							f	stained +	f	f	group 3
29	with couple	1.72	73	24.68	MARRUECOS	secondary	1º trimester	f	f		f		4	f		f	f		f	f	2	0	0	2	2002	f	f		f	0	39	discontinuous	EUT	f	0							f	clear	f	f	group 3
22	with couple	1.6	57	22.27	ESPAÑA	secondary	1º trimester	f	f		f		11	f		f	f		f	f	1	0	0	1	1001	f	f		t	0	39	NO	CES programmed					Casos Especiales				f	clear	f	f	group 3	t
27	with couple	1.6	66	25.78	ESPAÑA	secondary	1º trimester	f	t	12	f		4	f		f	f		f	t	0	0	0	0	0	t	t	0	t	1	40	continuous	EUT	f	1							t	clear	f	f	group 2a
34	with couple	1.5	68	30.22	BOLIVIA	university	1º trimester	f	f		f		20	f		f	f		f	t	1	0	0	1	1001	t	t	0	t	4	41	continuous	FORC	t	0	SPBF						t	clear	f	f	group 4a
40	with couple	1.64	68	25.28	MARRUECOS	university	1º trimester	f	f		f		8	f		f	f		f	t	2	0	0	2	2002	f	f		f	13	39	continuous	EUT	f	0							f	clear	f	t	group 3
35	with couple	1.61	85	32.79	MARRUECOS	primary	1º trimester	f	f		f		2	f		f	t	2	f	t	2	0	0	2	2002	f	f		t	0	39	continuous	CES programmed					2 previous c-sections				f	clear	f	f	group 7	t
20	with couple	1.63	55	20.7	ESPAÑA	primary	1º trimester	f	f		f		15	f		f	f		f	t	0	0	0	0	0	f	f		t	7	40	continuous	EUT	f	2							t	stained ++	f	f	group 1
19	with couple	1.57	51	20.69	POLONIA	primary	1º trimester	f	f		f		5	f		f	f		f	f	0	0	1	0	10	f	f		t	9	41	continuous	EUT	f	1							f	clear	f	f	group 1
25	with couple	1.52	53	22.94	ECUADOR	secondary	1º trimester	f	f		f		9	f		f	f		t	t	0	0	0	0	0	t	t	0	t	1	38	continuous	EUT	f	1							t	clear	t	f	group 2a
30	with couple	1.73	56	18.71	ESPAÑA	university	1º trimester	f	f		f		9	f		f	f		f	f	1	0	2	1	1021	f	f		f	4	38	continuous	EUT	f	0							f	clear	f	f	group 3
31	with couple	1.65	75	27.55	ESPAÑA	university	1º trimester	f	f		f		22	f		f	f		f	f	0	0	0	0	0	f	f		t	7	41	continuous	EUT	t	0							t	clear	f	f	group 1
21	with couple	1.59	64.9	25.67	MARRUECOS	primary	2º trimester	f	f		f		12	f		f	f		f	t	0	0	1	0	10	f	f		t	11	40	continuous	EUT	f	2							f	clear	f	f	group 1
39	with couple	1.57	48	19.47	ARGENTINA	university	3º trimester	f	f		f		15	f		f	f		f	f	0	0	1	0	10	f	f		t	0	41	continuous	EUT	t	0							f	stained ++	f	f	group 1
38	with couple	1.55	54	22.48	BRASIL	secondary	1º trimester	f	t	15	f		11	f		f	f		f	t	1	0	2	1	1021	f	f		t	7	40	continuous	EUT	f	1							f	clear	f	f	group 3
33	with couple	1.51	86	37.72	VENEZUELA	university	1º trimester	f	f		f		11	f		f	f		f	t	0	0	1	0	10	t	t	11	t	11	42	continuous	emergency c-section				group 1. RPBF					t	stained +++	t	f	group 2a	t
29	with couple	1.62	60	22.86	POLONIA	secondary	1º trimester	f	t	4	f		10	f		f	t	1	t	t	1	0	0	1	1001	f	f		t	0	41	discontinuous	emergency c-section				group 5. Miscelanea					f	clear	f	f	group 5	t
25	with couple	1.62	85	32.39	ESPAÑA	secondary	1º trimester	f	f		f		10	f		f	f		f	t	0	0	0	0	0	t	t	0	t	17	38	continuous	emergency c-section				group 3. Parto estacionado					t	clear	f	f	group 2a	t
36	with couple	1.6	61	23.83	ESPAÑA	university	1º trimester	f	f		f		8	f		f	f		f	f	1	0	1	1	1011	f	f		t	14	41	continuous	EUT	f	1							t	clear	f	f	group 3
34	with couple	1.61	48	18.52	ESPAÑA	secondary	1º trimester	f	f		f		14	f		f	f		f	f	0	0	0	0	0	f	f		t	6	40	continuous	emergency c-section				group 3. Parto estacionado					t	stained +	t	f	group 1	t
22	with couple	1.59	61.5	24.33	ESPAÑA	secondary	1º trimester	f	f		f		14	f		f	f		f	f	0	1	0	1	101	f	f		f	1	40	continuous	EUT	f	1							f	clear	f	f	group 3
30	with couple	1.68	66	23.38	ESPAÑA	primary	1º trimester	f	t	20	f		12	f		f	f		f	f	0	0	0	0	0	f	f		t	7	39	continuous	EUT	f	2							t	stained ++	f	f	group 1
23	with couple	1.64	55	20.45	ESPAÑA	secondary	1º trimester	f	t	1	f		14	f		f	f		f	f	0	0	1	0	10	f	f		t	2	40	continuous	EUT	f	2							f	clear	f	f	group 1
34	with couple	1.63	77	28.98	ESPAÑA	primary	1º trimester	f	t	10	f		4	f		f	f		f	f	3	0	0	3	3003	f	f		t	2	41	continuous	EUT	f	0							f	stained +	f	f	group 3
35	with couple	1.76	59	19.05	ESPAÑA	secondary	1º trimester	f	f		f		16	f		f	f		f	t	0	0	0	0	0	f	f		t	36	41	continuous	FORC	t	0	Expulsivo prolongado						f	clear	f	f	group 1
39	with couple	1.54	66	27.83	ESPAÑA	secondary	1º trimester	f	f		f		9	t	FIV	t	f		f	f	0	0	1	0	10	f	f		t	0	39	NO	CES programmed					Presentación podalic				f	clear	f	f	group 6	t
34	with couple	1.74	76	25.1	ESPAÑA	secondary	1º trimester	f	f		f		22	t	FIV	f	f		f	t	0	0	0	0	0	t	f	0	t	8	38	continuous	EUT	f	2							t	clear	f	f	group 2a
36	with couple	1.57	68	27.59	FILIPINAS	university	1º trimester	f	f		f		18	f		f	f		f	t	1	0	0	1	1001	f	f		t	22	39	continuous	FORC	t	0	Expulsivo prolongado						t	stained +	f	f	group 3
39	with couple	1.53	75	32.04	CHILE	secondary	1º trimester	f	f		f		11	f		f	f		f	t	2	0	3	2	2032	f	f		t	0	39	continuous	EUT	f	1							f	stained ++	f	f	group 3
36	with couple	1.69	55	19.26	POLONIA	secondary	1º trimester	f	f		f		11	f		f	f		f	f	0	0	0	0	0	f	f		t	11	40	continuous	EUT	f	2							t	clear	t	f	group 1
29	with couple	1.65	60	22.04	MARRUECOS	primary	2º trimester	f	f		f		16	f		f	f		f	f	2	0	0	2	2002	f	f		f	0	40	continuous	EUT	f	1							f	clear	f	f	group 3
31	with couple	1.59	82	32.44	PARAGUAY	secondary	1º trimester	f	f		f		15	f		f	f		f	t	0	0	1	0	10	t	f	0	t	6	39	continuous	EUT	t	0							f	clear	f	f	group 2a
27	with couple	1.6	73	28.52	ESPAÑA	secondary	1º trimester	f	f		f		10	f		f	f		f	f	0	0	0	0	0	f	f		t	31	39	continuous	FORC	t	0	SPBF						t	stained ++	t	f	group 1
40	with couple	1.63	63	23.71	ESPAÑA	university	1º trimester	f	t	3	f		12	f		f	f		f	f	0	0	1	0	10	f	f		t	8	38	continuous	FORC	f	2	Expulsivo prolongado						t	clear	f	f	group 1
37	with couple	1.7	57	19.72	ESPAÑA	university	1º trimester	f	f		f		20	f		f	f		f	t	0	0	1	0	10	f	f		t	37	37	continuous	vacum	t	0	SPBF						t	clear	f	f	group 1
27	with couple	1.63	62.5	23.52	ESPAÑA	primary	1º trimester	f	t	4	f		13	f		f	f		f	f	1	0	0	1	1001	f	f		t	0	39	continuous	EUT	t	0							f	clear	f	f	group 3
30	with couple	1.66	58	21.05	MARRUECOS	primary	1º trimester	f	f		f		8	f		f	f		f	f	1	0	1	1	1011	f	f		t	0	40	continuous	EUT	f	2							f	clear	f	f	group 3
31	with couple	1.56	64	26.3	ESPAÑA	secondary	1º trimester	f	f		f		18	f		f	f		f	t	0	0	1	0	10	f	t	0	t	12	41	continuous	EUT	f	2							t	stained +	f	f	group 2a
28	with couple	1.6	55	21.48	CHINA	secondary	1º trimester	f	f		f		13	f		f	f		f	f	2	0	1	2	2012	f	f		f	0	40	continuous	EUT	f	0							f	stained +	f	f	group 3
36	with couple	1.66	126	45.73	ESPAÑA	secondary	1º trimester	f	f		f		18	f		f	f		t	t	0	0	1	0	10	t	t	0	t	12	39	continuous	emergency c-section				group 1. RPBF					t	stained ++	t	f	group 2a	t
37	with couple	1.65	60	22.04	ESPAÑA	university	1º trimester	f	f		f		29	f		f	f		f	f	0	0	0	0	0	f	f		t	2	39	discontinuous	EUT	f	1							f	clear	f	f	group 1
32	with couple	1.69	69	24.16	NIGERIA	primary	1º trimester	f	f		f		3	f		f	f		t	t	2	0	0	0	2000	t	f	0	t	1	39	continuous	EUT	f	0							t	clear	t	f	group 4a
37	without couple	1.7	79	27.34	MARRUECOS	primary	1º trimester	f	f		f		7	f		f	f		f	f	1	0	0	1	1001	f	f		t	0	38	continuous	EUT	f	3A							f	clear	f	f	group 3
35	with couple	1.61	70	27.01	ESPAÑA	primary	1º trimester	f	f		f		17	f		f	f		f	t	0	0	0	0	0	t	f	1	t	1	41	continuous	EUT	t	0							t	stained +	t	f	group 2a
31	with couple	1.58	77	30.84	BOLIVIA	university	1º trimester	f	f		f		14	f		f	f		f	t	0	0	1	0	10	f	f		t	8	38	continuous	EUT	f	2							t	clear	f	f	group 1
15	without couple	1.61	59	22.76	CHINA	secondary	3º trimester	f	f		f		4	f		f	f		f	f	0	0	0	0	0	f	f		t	2	41	continuous	EUT	f	2							f	stained +	f	f	group 1
24	with couple	1.69	56	19.61	MARRUECOS	secondary	1º trimester	f	f		f		9	f		f	f		f	f	0	0	0	0	0	f	f		t	6	37	continuous	EUT	f	3B							f	clear	f	f	group 1
30	with couple	1.52	47	20.34	ESPAÑA	university	1º trimester	f	f		f		10	f		f	f		f	f	0	0	0	0	0	f	f		t	0	39	continuous	CES programmed					Presentación podalic				f	clear	f	f	group 6	t
29	with couple	1.61	75	28.93	ESPAÑA	primary	1º trimester	f	t	3	f		16	f		f	f		f	t	0	0	0	0	0	t	t	4	t	20	42	continuous	FORC	t	2	Agotamiento materno						t	stained +++	f	t	group 2a
38	with couple	1.58	50	20.03	ESPAÑA	primary	1º trimester	f	t	3	f		18	f		f	f		f	f	1	0	2	1	1021	f	t	2	t	7	38	continuous	FORC	t	1	SPBF						t	stained ++	f	f	group 4a
32	with couple	1.5	50	22.22	BOLIVIA	primary	1º trimester	f	f		f		11	f		f	f		f	f	2	0	1	1	2011	f	f		t	0	39	discontinuous	EUT	f	2							f	clear	f	f	group 3
24	with couple	1.62	80	30.48	MARRUECOS	Sin estudios	2º trimester	f	f		f		3	f		f	f		f	f	1	0	0	1	1001	f	f		f	3	39	NO	EUT	f	2							f	clear	f	f	group 3
35	with couple	1.66	59	21.41	REPUBLICA CHECA	secondary	2º trimester	f	f		f		14	f		f	f		f	f	0	0	0	0	0	f	f		t	15	40	continuous	EUT	f	0							t	clear	f	f	group 1
27	with couple	1.61	52	20.06	MARRUECOS	primary	1º trimester	f	f		f		12	f		f	f		f	f	2	0	0	2	2002	f	f		f	0	40	continuous	EUT	f	0							f	stained ++	f	f	group 3
26	with couple	1.62	84.2	32.08	MARRUECOS	primary	2º trimester	f	f		f		9	f		f	f		t	f	1	0	2	1	1021	f	f		t	0	40	discontinuous	EUT	t	0							f	clear	f	f	group 3
33	with couple	1.65	54	19.83	ESPAÑA	secondary	1º trimester	f	f		f		11	f		f	f		f	f	0	0	2	0	20	f	f		t	2	40	continuous	vacum	t	0	SPBF						t	clear	t	f	group 1
32	with couple	1.63	58	21.83	ESPAÑA	secondary	1º trimester	f	f		f		13	f		f	f		f	f	2	0	0	2	2002	f	f		t	2	39	continuous	EUT	f	0							f	clear	f	f	group 3
37	with couple	1.55	48	19.98	ESPAÑA	university	1º trimester	f	f		f		12	t	FIV	f	t	1	f	t	1	0	2	1	1021	f	f		t	0	41	NO	CES programmed					Casos Especiales				f	clear	f	f	group 5	t
24	with couple	1.55	58	24.14	MARRUECOS	secondary	1º trimester	f	f		f		27	f		f	f		f	f	0	0	1	0	10	f	f		t	17	41	continuous	EUT	f	2							t	clear	f	f	group 1
36	with couple	1.54	58	24.46	ESPAÑA	primary	1º trimester	f	t	5	f		11	f		f	f		f	t	1	0	0	1	1001	f	f		t	11	38	continuous	EUT	f	0							t	clear	f	f	group 3
26	with couple	1.55	60	24.97	ESPAÑA	secondary	1º trimester	f	f		f		11	f		f	f		f	t	0	0	2	0	20	t	t	0	t	9	42	continuous	EUT	f	2							t	stained +++	t	f	group 2a
39	with couple	1.69	63	22.06	ESPAÑA	university	1º trimester	f	f		f		14	f		f	f		f	t	1	0	1	1	1011	f	f		t	6	40	continuous	vacum	f	0	SPBF						t	clear	f	f	group 3
31	with couple	1.62	54	20.58	ESPAÑA	university	1º trimester	f	f		f		10	f		f	f		f	f	1	0	0	1	1001	f	f		t	1	37	continuous	EUT	f	0							f	clear	f	f	group 3
31	with couple	1.55	72	29.97	ESPAÑA	secondary	1º trimester	f	f		f		12	f		f	f		f	t	0	0	0	0	0	t	t	0	t	10	41	continuous	FORC	t	0	Agotamiento materno						t	clear	f	f	group 2a
29	with couple	1.75	87	28.41	CUBA	secondary	1º trimester	f	f		f		13	f		f	f		f	f	1	0	0	1	1001	f	f		t	4	39	continuous	EUT	f	2							t	clear	f	f	group 3
38	with couple	1.46	53	24.86	ECUADOR	secondary	1º trimester	f	f		f		8	f		f	f		f	f	2	0	1	2	2012	f	f		t	0	39	discontinuous	CES programmed					Presentación transversa				t	clear	f	t	group 9	t
29	with couple	1.67	69	24.74	ESPAÑA	secondary	1º trimester	f	t	6	f		11	f		f	t	1	f	t	1	0	0	1	1001	f	f		t	2	39	continuous	EUT	f	1							f	clear	f	f	group 5
25	with couple	1.74	100	33.03	MARRUECOS	primary	1º trimester	f	f		f		4	f		f	f		f	t	1	0	0	1	1001	t	t	0	t	4	40	continuous	EUT	f	1							t	clear	f	f	group 4a
28	with couple	1.66	61	22.14	MARRUECOS	secondary	1º trimester	f	f		f		16	f		f	f		t	f	1	0	3	1	1031	f	f		t	9	38	continuous	EUT	f	1							f	clear	f	f	group 3
22	with couple	1.64	56	20.82	MARRUECOS	primary	1º trimester	f	f		f		10	f		f	f		f	f	1	0	0	1	1001	f	f		f	0	31	continuous	EUT	f	0							f	clear	f	f	group 10
40	with couple	1.7	62	21.45	ESPAÑA	university	1º trimester	f	f		f		8	f		f	t	1	f	t	1	0	1	2	1012	f	f		t	15	40	continuous	EUT	f	3B							t	clear	f	f	group 5
27	with couple	1.66	64	23.23	ESPAÑA	university	1º trimester	f	f		f		14	f		f	f		f	f	1	0	0	1	1001	f	f		f	0	40	continuous	EUT	f	1							f	clear	f	f	group 3
31	with couple	1.66	88	31.93	PAKISTAN	university	1º trimester	f	f		f		10	f		f	t	1	f	t	2	0	1	2	2012	f	t	0	t	5	41	continuous	EUT	f	2							t	stained +	f	f	group 5
39	with couple	1.75	62	20.24	ESPAÑA	university	1º trimester	f	f		f		13	f		f	f		f	f	1	0	0	1	1001	f	f		t	1	40	continuous	EUT	f	0							f	clear	f	f	group 3
33	with couple	1.52	68	29.43	MARRUECOS	Sin estudios	1º trimester	f	f		f		6	f		f	f		f	f	3	0	1	3	3013	f	f		f	16	40	continuous	EUT	f	1							f	stained +	f	f	group 3
24	with couple	1.63	67.5	25.41	MARRUECOS	secondary	1º trimester	f	f		f		7	f		f	f		f	f	0	0	0	0	0	f	f		t	0	40	continuous	EUT	f	2							f	stained +	f	f	group 1
24	with couple	1.5	52.1	23.16	MARRUECOS	primary	2º trimester	f	f		f		7	f		f	f		f	t	1	0	0	1	1001	t	f	28	f	36	37	continuous	EUT	f	0							f	clear	f	f	group 4a
30	with couple	1.64	72.5	26.96	MARRUECOS	Sin estudios	1º trimester	f	f		f		14	f		f	f		f	t	0	0	0	0	0	t	t	0	t	24	41	continuous	emergency c-section				group 2. Fracaso de inducción					t	stained ++	f	t	group 2a	t
31	with couple	1.68	58	20.55	ESPAÑA	university	1º trimester	f	f		f		20	f		f	f		f	f	0	0	0	0	0	f	f		t	38	41	continuous	EUT	f	2							t	clear	f	f	group 1
32	with couple	1.62	59	22.48	ESPAÑA	primary	1º trimester	f	f		f		11	f		f	f		f	f	1	0	0	1	1001	f	f		t	18	39	continuous	EUT	f	1							f	clear	f	f	group 3
30	with couple	1.6	56.9	22.23	ESPAÑA	primary	1º trimester	f	f		f		23	f		f	t	1	f	t	1	0	0	1	1001	f	f		t	21	40	continuous	vacum	f	2	Expulsivo prolongado						t	clear	f	f	group 5
27	with couple	1.55	82.5	34.34	MARRUECOS	primary	1º trimester	f	f		f		5	f		f	f		f	t	2	2	0	2	2202	f	f		t	9	40	continuous	EUT	f	0							f	clear	f	f	group 3
33	with couple	1.69	56	19.61	ESPAÑA	university	1º trimester	f	f		f		17	f		f	f		f	t	1	0	0	1	1001	f	t	13	t	16	40	continuous	EUT	f	2							t	clear	f	f	group 4a
35	with couple	1.67	48	17.21	ESPAÑA	secondary	1º trimester	f	f		f		4	f		f	f		f	t	1	0	1	1	1011	f	t	0	f	4	39	continuous	EUT	f	0							t	clear	f	f	group 4a
27	with couple	1.6	76	29.69	ESPAÑA	university	1º trimester	f	f		f		12	f		f	f		f	f	0	0	0	0	0	f	f		t	4	39	continuous	EUT	f	2							f	clear	f	f	group 1
20	with couple	1.59	52	20.57	ESPAÑA	primary	1º trimester	f	f		f		12	f		f	f		f	f	0	0	0	0	0	f	f		t	4	41	continuous	EUT	f	2							t	clear	f	f	group 1
25	with couple	1.58	53	21.23	ESPAÑA	secondary	1º trimester	f	f		f		10	f		f	f		f	f	0	0	0	0	0	f	f		t	46	39	continuous	EUT	f	2							t	clear	f	f	group 1
32	with couple	1.67	61	21.87	ESPAÑA	secondary	1º trimester	f	f		f		21	f		f	f		f	f	0	0	0	0	0	f	f		t	24	41	continuous	vacum	t	0	Agotamiento materno						t	clear	f	f	group 1
27	with couple	1.76	84	27.12	ESPAÑA	primary	1º trimester	f	t	10	f		22	f		f	f		f	f	0	0	0	0	0	f	f		t	14	41	continuous	EUT	t	0							f	clear	f	f	group 1
22	with couple	1.55	59	24.56	MARRUECOS	primary	1º trimester	f	f		f		10	f		f	f		f	f	1	0	0	1	1001	f	f		f	0	39	continuous	EUT	f	0							f	clear	f	f	group 3
35	with couple	1.62	65	24.77	ESLOVENIA	secondary	1º trimester	f	f		f		17	f		f	f		f	f	1	0	0	1	1001	f	f		t	2	39	continuous	emergency c-section				group 1. RPBF					f	clear	f	f	group 3	t
27	with couple	1.56	75	30.82	MARRUECOS	primary	1º trimester	f	f		f		-1	f		f	f		f	t	1	0	3	1	1031	f	f		t	4	40	discontinuous	emergency c-section				group 5. Miscelanea					f	clear	f	f	group 7	t
20	with couple	1.59	45	17.8	ESPAÑA	primary	1º trimester	f	f		f		10	f		f	f		f	t	0	0	1	0	10	f	f		t	3	39	continuous	EUT	f	2							f	clear	f	f	group 1
38	with couple	1.69	72.7	25.45	ESPAÑA	secondary	1º trimester	f	t	5	f		10	f		f	f		f	f	1	0	0	1	1001	f	f		t	5	39	continuous	EUT	f	0							t	stained ++	t	f	group 3
25	with couple	1.56	60	24.65	ESPAÑA	secondary	1º trimester	f	f		f		22	f		f	f		f	t	0	0	1	0	10	t	t	0	t	2	42	continuous	emergency c-section				group 1. RPBF					t	stained +	t	f	group 2a	t
30	with couple	1.58	90	36.05	RUMANIA	secondary	1º trimester	f	f		f		30	f		f	f		t	t	0	0	2	0	20	t	f	0	t	2	38	continuous	EUT	f	2							f	clear	f	t	group 2a
23	with couple	1.58	56	22.43	MARRUECOS	primary	1º trimester	f	f		f		12	f		f	f		f	t	0	0	0	0	0	f	f		t	33	41	continuous	vacum	t	2	SPBF						t	clear	t	f	group 1
36	with couple	1.62	48	18.29	ESPAÑA	secondary	1º trimester	f	t	12	f		15	f		f	f		f	t	1	0	0	1	1001	f	t	0	t	4	41	continuous	EUT	f	1							t	clear	f	f	group 4a
29	with couple	1.64	75	27.89	ESPAÑA	secondary	1º trimester	f	t	6	f		10	t	FIV	f	f		f	f	0	0	1	0	10	f	f		t	16	39	continuous	EUT	f	1							t	clear	t	f	group 1
28	with couple	1.62	67	25.53	MARRUECOS	primary	1º trimester	f	f		f		14	f		f	t	2	f	t	2	0	0	2	2002	f	f		t	60	42	continuous	emergency c-section				group 1. RPBF					f	stained ++	f	f	group 5	t
31	with couple	1.61	61	23.53	ESPAÑA	university	1º trimester	f	f		f		8	f		f	f		f	t	0	0	0	0	0	t	t	0	t	7	41	continuous	FORC	t	3A	SPBF						t	stained ++	t	f	group 2a
29	with couple	1.55	88	36.63	MARRUECOS	primary	1º trimester	f	f		f		4	f		f	f		f	t	2	0	0	2	2002	f	t	0	f	2	38	continuous	EUT	f	0							t	stained +	f	f	group 4a
32	with couple	1.52	61.5	26.62	COLOMBIA	secondary	1º trimester	f	f		f		18	f		f	f		f	f	2	0	0	2	2002	f	f		f	4	40	discontinuous	EUT	f	0							f	clear	f	f	group 3
36	with couple	1.56	57	23.42	TAILANDIA	secondary	1º trimester	f	f		f		11	f		f	f		f	t	1	0	1	1	1011	f	f		t	1	40	continuous	EUT	f	2							f	Hemorrágico	f	f	group 3
23	with couple	1.5	46.1	20.49	ESPAÑA	primary	1º trimester	f	f		f		8	f		f	f		f	f	2	0	0	2	2002	f	f		f	1	39	discontinuous	EUT	f	0							f	clear	f	f	group 3
32	with couple	1.56	86.2	35.42	ESPAÑA	university	1º trimester	f	f		f		5	f		f	f		f	f	4	0	2	4	4024	f	f		f	4	41	discontinuous	EUT	f	0							f	clear	f	f	group 3
32	with couple	1.55	54.8	22.81	ESPAÑA	university	1º trimester	f	f		f		6	f		f	f		f	f	1	0	0	1	1001	f	f		f	0	40	continuous	EUT	f	0							f	clear	f	f	group 3
31	with couple	1.54	50	21.08	ESPAÑA	secondary	1º trimester	f	f		f		16	f		f	f		f	f	1	0	1	1	1011	f	f		f	11	40	continuous	EUT	f	0							f	clear	f	f	group 3
21	with couple	1.65	42	15.43	MARRUECOS	primary	1º trimester	f	f		f		7	f		f	f		f	f	1	0	0	1	1001	f	f		f	3	37	continuous	EUT	f	0							f	clear	f	f	group 3
36	with couple	1.67	75	26.89	ESPAÑA	secondary	1º trimester	f	f		f		10	f		f	f		f	t	1	0	4	1	1041	f	f		t	1	40	continuous	EUT	t	0							f	clear	f	f	group 3
26	with couple	1.57	59.5	24.14	ESPAÑA	secondary	1º trimester	f	t	7	f		10	f		f	f		f	t	0	0	0	0	0	f	f		t	2	41	continuous	EUT	f	2							t	stained +++	f	f	group 1
39	with couple	1.57	65	26.37	ESPAÑA	secondary	1º trimester	f	t	5	f		21	f		f	f		f	t	1	0	1	1	1011	t	f	0	t	0	41	continuous	EUT	f	2							f	clear	f	t	group 4a
41	with couple	1.68	58	20.55	MARRUECOS	primary	1º trimester	f	f		f		14	f		f	t	2	f	t	2	0	0	2	2002	f	f		t	0	40	continuous	CES programmed					2 previous c-sections				f	clear	f	f	group 5	t
30	with couple	1.59	52	20.57	MARRUECOS	primary	1º trimester	f	f		f		20	f		f	f		f	f	1	0	0	1	1001	f	f		f	7	39	discontinuous	EUT	f	1							f	clear	f	f	group 3
29	with couple	1.88	63	17.82	MARRUECOS	primary	1º trimester	f	f		f		12	f		f	f		f	t	2	0	1	2	2012	t	f	0	f	2	41	discontinuous	EUT	f	1							f	clear	f	f	group 4a
32	with couple	1.7	55.5	19.2	MARRUECOS	university	1º trimester	f	f		f		15	f		f	f		f	f	1	0	1	1	1011	f	f		t	0	40	continuous	EUT	t	2							f	clear	f	f	group 3
21	with couple	1.64	96	35.69	MARRUECOS	secondary	2º trimester	f	f		f		10	f		f	f		f	f	1	0	0	1	1001	f	f		t	2	41	continuous	EUT	f	2							f	stained +	f	f	group 3
35	with couple	1.71	89	30.44	MARRUECOS	primary	2º trimester	f	f		f		10	f		f	f		f	f	3	0	0	3	3003	f	t	48	f	55	37	continuous	EUT	f	0							t	clear	f	t	group 4a
29	with couple	1.69	62	21.71	ESPAÑA	university	1º trimester	f	f		f		20	f		f	f		f	t	0	0	1	0	10	t	f	3	t	3	40	continuous	EUT	f	2							f	clear	f	f	group 2a
32	with couple	1.64	59	21.94	ESPAÑA	university	1º trimester	f	f		f		19	f		f	f		f	t	0	0	0	0	0	t	t	0	f	5	40	continuous	EUT	t	1							t	clear	f	f	group 2a
42	without couple	1.63	82	30.86	MARRUECOS	Sin estudios	3º trimester	f	f		f		2	f		f	f		f	t	6	0	1	6	6016	f	t	0	f	6	41	continuous	EUT	f	0							t	clear	f	f	group 4a
32	with couple	1.55	51.2	21.31	ESPAÑA	university	1º trimester	f	t	5	f		15	f		f	f		f	t	1	0	0	1	1001	f	f		t	0	39	continuous	EUT	f	0							f	Hemorrágico	f	f	group 3
38	with couple	1.56	58	23.83	BOLIVIA	secondary	1º trimester	f	f		f		8	f		f	t	2	f	t	2	0	2	2	2022	f	f		t	0	39	discontinuous	CES programmed					2 previous c-sections				f	clear	f	t	group 5	t
28	with couple	1.6	75	29.3	ALEMANIA	primary	1º trimester	f	f		f		12	f		f	f		t	f	0	0	0	0	0	t	t	0	t	5	41	continuous	emergency c-section				group 2. Fracaso de inducción					t	stained +	f	f	group 2a	t
29	with couple	1.79	77.5	24.19	REPUBLICA CHECA	university	1º trimester	f	f		f		14	f		f	f		f	f	0	0	0	0	0	f	f		t	3	40	continuous	EUT	f	2							f	clear	f	f	group 1
37	with couple	1.6	72	28.12	BOLIVIA	university	1º trimester	f	f		f		12	f		f	f		f	f	0	0	1	0	10	f	f		t	6	40	continuous	vacum	t	2	SPBF						f	clear	f	f	group 1
32	with couple	1.57	72	29.21	MARRUECOS	Sin estudios	2º trimester	f	f		f		8	f		f	f		f	f	2	0	0	3	2003	f	f		t	1	40	continuous	EUT	f	2							f	clear	f	f	group 3
34	with couple	1.53	61.5	26.27	VENEZUELA	university	1º trimester	f	f		f		18	f		f	f		f	t	0	0	1	0	10	t	t	0	t	24	38	continuous	emergency c-section				group 4. Desproporción pelvifetal					t	clear	f	f	group 2a	t
27	with couple	1.59	64	25.32	ESPAÑA	secondary	2º trimester	f	f		f		13	f		f	f		f	t	0	0	2	0	20	t	t	0	t	7	36	continuous	EUT	f	2							t	clear	f	f	group 10
32	with couple	1.62	53.5	20.39	ESPAÑA	primary	1º trimester	f	t	2	f		16	f		f	t	1	f	t	1	0	1	1	1011	f	f		t	4	39	continuous	EUT	f	1							t	clear	f	f	group 5
28	with couple	1.65	79	29.02	ESPAÑA	primary	1º trimester	f	f		f		12	f		f	f		f	f	1	0	0	2	1002	f	f		t	0	39	continuous	EUT	f	3A							f	clear	f	f	group 3
29	with couple	1.63	53	19.95	ESPAÑA	primary	1º trimester	f	f		f		15	f		f	f		t	f	0	0	0	0	0	f	f		t	2	39	continuous	EUT	f	2							f	clear	f	f	group 1
40	with couple	1.6	40	15.62	MARRUECOS	Sin estudios	2º trimester	f	f		f		12	f		f	t	1	f	t	3	0	0	3	3003	t	f	0	t	6	38	continuous	EUT	f	0							t	clear	f	f	group 5
42	with couple	1.68	98.5	34.9	MARRUECOS	secondary	1º trimester	f	f		f		4	f		f	t	1	f	t	1	0	1	1	1011	f	f		t	0	38	continuous	CES programmed					Casos Especiales				f	clear	f	f	group 5	t
31	with couple	1.6	45	17.58	ESPAÑA	secondary	1º trimester	f	f		f		14	f		f	f		f	t	0	0	0	0	0	f	f		t	24	39	continuous	EUT	f	0							t	clear	f	f	group 1
18	with couple	1.67	61	21.87	ESPAÑA	primary	1º trimester	f	t	2	f		12	f		f	f		f	f	0	0	0	0	0	f	f		f	1	41	discontinuous	EUT	f	1							f	clear	f	f	group 1
31	with couple	1.69	59.5	20.83	ESPAÑA	secondary	1º trimester	f	f		f		17	f		f	f		f	f	0	0	1	0	10	f	f		t	6	41	continuous	EUT	f	2							t	stained +	f	f	group 1
30	with couple	1.6	89	34.77	ESPAÑA	university	1º trimester	f	f		f		7	f		f	t	1	f	t	1	0	0	1	1001	f	t	0	t	2	40	continuous	EUT	f	2							t	Hemorrágico	f	f	group 5
22	with couple	1.52	64	27.7	ESPAÑA	primary	1º trimester	f	f		f		20	f		f	f		f	t	0	0	0	0	0	f	t	30	t	50	39	continuous	emergency c-section				group 4. Desproporción pelvifetal					t	clear	f	f	group 2a	t
39	with couple	1.52	70.5	30.51	MARRUECOS	Sin estudios	1º trimester	f	f		f		10	f		f	t	3	f	t	3	0	2	3	3023	f	f		t	0	39	continuous	CES programmed					2 previous c-sections				f	clear	f	f	group 5	t
37	with couple	1.64	63.5	23.61	ESPAÑA	secondary	1º trimester	f	t	10	f		11	f		f	f		f	t	0	0	1	0	10	f	f		t	11	40	continuous	EUT	t	0							t	stained ++	f	f	group 1
37	with couple	1.63	66	24.84	MARRUECOS	university	2º trimester	f	f		f		17	f		f	f		t	f	1	0	0	1	1001	f	t	0	t	6	38	continuous	EUT	f	1							t	clear	f	f	group 4a
37	with couple	1.62	64.8	24.69	ESPAÑA	university	1º trimester	f	f		f		8	t	ICSI	f	f		f	f	0	0	0	0	0	f	f		t	10	40	continuous	EUT	f	1							f	clear	f	f	group 1
31	with couple	1.65	59.5	21.85	ESPAÑA	university	1º trimester	f	f		f		12	f		f	f		f	t	0	0	0	0	0	t	t	1	t	21	40	continuous	EUT	f	2							t	clear	f	f	group 2a
24	with couple	1.53	46	19.65	MARRUECOS	secondary	1º trimester	f	f		f		11	f		f	f		f	f	0	0	0	0	0	f	f		f	15	37	discontinuous	EUT	f	1							f	clear	f	f	group 1
35	with couple	1.63	60	22.58	ARGENTINA	secondary	1º trimester	f	f		f		12	f		f	f		f	f	1	0	0	1	1001	f	f		t	0	37	NO	EUT	f	2							f	clear	f	f	group 3
30	with couple	1.46	54	25.33	ESPAÑA	primary	1º trimester	f	f		f		14	f		f	f		f	f	0	1	1	1	111	f	f		f	3	39	continuous	EUT	f	0							f	clear	f	f	group 3
26	with couple	1.62	55	20.96	ESPAÑA	primary	1º trimester	f	f		f		17	f		f	f		f	f	0	0	1	0	10	f	f		t	17	40	continuous	EUT	f	2							t	clear	t	f	group 1
24	with couple	1.58	44	17.63	ESPAÑA	secondary	1º trimester	f	f		f		10	f		f	f		f	f	0	0	1	0	10	f	f		f	0	38	continuous	EUT	f	1							f	clear	f	f	group 1
36	with couple	1.5	76	33.78	MARRUECOS	secondary	1º trimester	f	f		f		4	f		f	f		f	t	0	0	0	0	0	f	f		t	4	38	NO	CES programmed					Presentación podalic				f	clear	f	f	group 6	t
31	with couple	1.56	77.5	31.85	MARRUECOS	primary	1º trimester	f	f		f		7	f		f	f		f	t	3	0	0	3	3003	f	f		t	0	39	continuous	CES programmed					Primer gemelo no cefálica				f	stained +	f	f	group 9	t
28	with couple	1.56	56	23.01	ESPAÑA	secondary	1º trimester	f	f		f		13	f		f	f		f	t	0	0	1	0	10	t	t	0	t	12	41	continuous	emergency c-section				group 3. Parto estacionado					t	clear	f	f	group 2a	t
35	with couple	1.65	73	26.81	FRANCIA	university	1º trimester	f	t	5	f		22	f		f	f		f	f	0	0	0	0	0	t	t	0	t	5	41	continuous	ESP	t	3A	SPBF						t	stained ++	f	t	group 2a
28	with couple	1.63	91	34.25	ARGENTINA	secondary	1º trimester	f	f		f		8	f		f	f		f	f	0	0	0	0	0	f	t	9	t	17	41	continuous	ESP	t	0	SPBF						t	clear	f	f	group 2a
39	with couple	1.66	71	25.77	MARRUECOS	primary	1º trimester	f	f		f		3	f		f	f		f	f	2	0	1	2	2012	f	f		t	0	41	discontinuous	EUT	f	2							f	clear	f	f	group 3
30	with couple	1.63	101.3	38.13	ESPAÑA	university	1º trimester	f	f		f		19	f		f	f		t	f	0	0	0	0	0	f	f		t	5	41	continuous	EUT	f	1							t	clear	f	t	group 1
33	with couple	1.56	76	31.23	MARRUECOS	secondary	1º trimester	f	f		f		4	f		f	f		f	f	3	0	0	3	3003	f	f		t	1	40	NO	EUT	f	1							f	stained +	f	f	group 3
29	with couple	1.6	59.5	23.24	MARRUECOS	primary	1º trimester	f	f		f		13	f		f	f		f	t	2	1	0	2	2102	f	f		f	0	41	discontinuous	EUT	f	1							f	stained ++	f	f	group 3
17	with couple	1.75	100	32.65	ESPAÑA	primary	2º trimester	f	t	7	f		19	f		f	f		f	f	0	0	0	0	0	f	f		t	3	39	continuous	EUT	f	2							t	stained +	f	f	group 1
34	with couple	1.73	58	19.38	ARGENTINA	university	1º trimester	f	f		f		15	f		f	f		f	f	0	0	0	0	0	f	f		t	5	41	continuous	EUT	f	2							f	clear	f	f	group 1
33	with couple	1.65	57.1	20.97	ESPAÑA	secondary	1º trimester	f	f		f		13	f		f	f		f	f	1	0	1	1	1011	f	f		t	0	39	continuous	EUT	f	1							f	clear	f	f	group 3
23	with couple	1.58	50	20.03	MARRUECOS	secondary	1º trimester	f	f		f		10	f		f	f		f	f	1	0	0	1	1001	f	f		t	11	41	continuous	EUT	f	2							f	clear	f	f	group 3
26	with couple	1.68	53	18.78	MARRUECOS	primary	1º trimester	f	f		f		18	f		f	f		f	f	0	0	0	0	0	t	f	0	t	5	41	continuous	vacum	t	0	SPBF						f	clear	f	f	group 2a
32	with couple	1.59	46	18.2	ESPAÑA	university	1º trimester	f	f		f		12	f		f	f		f	f	1	0	0	1	1001	f	f		t	0	38	continuous	EUT	f	0							f	clear	f	f	group 3
36	with couple	1.7	56	19.38	ESPAÑA	secondary	1º trimester	f	t	2	f		12	f		f	f		f	f	2	0	0	2	2002	f	f		t	0	39	continuous	EUT	f	0							f	clear	f	f	group 3
28	with couple	1.54	48	20.24	ESPAÑA	secondary	1º trimester	f	f		f		8	f		f	t	1	f	t	1	0	0	1	1001	f	f		t	0	40	continuous	EUT	f	1							f	clear	f	f	group 5
38	with couple	1.65	52	19.1	ESPAÑA	primary	1º trimester	f	f		f		21	f		f	f		f	f	1	0	1	1	1011	f	f		t	0	40	NO	EUT	f	2							f	clear	f	f	group 3
31	with couple	1.64	48	17.85	ESPAÑA	secondary	1º trimester	f	f		f		15	f		f	f		f	f	1	0	0	1	1001	f	f		t	1	39	continuous	EUT	f	1							f	clear	f	f	group 3
30	with couple	1.7	59	20.42	FRANCIA	university	1º trimester	f	f		f		9	f		f	f		f	t	0	0	0	0	0	f	t	21	t	26	40	continuous	vacum	t	0	Expulsivo prolongado						t	stained +	t	f	group 2a
24	with couple	1.53	50	21.36	ESPAÑA	primary	1º trimester	f	f		f		14	f		f	f		f	f	1	0	0	1	1001	f	f		f	0	39	continuous	EUT	f	0							f	clear	f	f	group 3
36	with couple	1.58	58	23.23	REPUBLICA DOMINICANA	university	1º trimester	f	f		f		15	f		f	f		t	t	1	0	1	1	1011	f	f		t	8	38	continuous	EUT	f	1							t	clear	f	f	group 3
31	with couple	1.68	77.5	27.46	MARRUECOS	primary	2º trimester	f	f		f		8	f		f	f		f	f	2	0	0	2	2002	f	f		t	0	39	NO	EUT	f	2							f	clear	f	f	group 3
22	without couple	1.54	60	25.3	MARRUECOS	Sin estudios	1º trimester	f	f		f		12	f		f	f		f	f	0	0	0	0	0	f	f		t	17	40	continuous	EUT	f	1							f	clear	f	f	group 1
31	with couple	1.59	48	18.99	ESPAÑA	secondary	1º trimester	f	f		f		17	f		f	f		f	f	0	0	1	0	10	f	f		t	0	39	continuous	EUT	f	2							f	clear	f	f	group 1
25	with couple	1.62	66	25.15	MARRUECOS	secondary	1º trimester	f	f		f		6	f		f	f		f	f	1	0	0	1	1001	f	f		t	2	41	continuous	EUT	t	0							f	clear	f	f	group 3
29	with couple	1.52	55	23.81	ESPAÑA	primary	2º trimester	f	f		f		14	f		t	f		f	t	2	0	0	2	2002	t	t	0	t	7	39	continuous	EUT	f	0							t	clear	f	f	group 4a
34	with couple	1.66	56	20.32	ESPAÑA	secondary	1º trimester	f	t	10	f		10	f		f	f		f	t	0	0	0	0	0	f	t	2	t	11	39	continuous	EUT	f	2							t	clear	t	f	group 2a
31	with couple	1.62	72	27.43	ESPAÑA	university	1º trimester	f	f		f		8	f		f	f		t	t	0	0	0	0	0	f	f		t	6	39	continuous	EUT	f	2							t	stained ++	f	f	group 1
23	with couple	1.56	58	23.83	ESPAÑA	secondary	1º trimester	f	f		f		17	f		t	f		f	f	0	0	1	0	10	f	t	11	t	22	41	continuous	emergency c-section				group 3. Parto estacionado					t	stained +	f	f	group 2a	t
29	with couple	1.6	67	26.17	ESPAÑA	university	1º trimester	f	f		f		10	f		f	f		f	f	0	0	0	0	0	t	f	0	t	9	37	continuous	EUT	f	2							f	clear	f	f	group 2a
27	with couple	1.58	70	28.04	MARRUECOS	Sin estudios	2º trimester	f	f		f		-3	f		f	f		t	t	2	0	0	2	2002	f	t	2	f	12	41	continuous	EUT	f	0							t	stained +	f	f	group 4a
32	with couple	1.55	68	28.3	NICARAGUA	university	3º trimester	f	f		f		9	f		f	f		f	f	0	0	0	0	0	f	t	25	t	35	39	continuous	EUT	f	1							t	clear	f	f	group 2a
29	with couple	1.64	96	35.69	ESPAÑA	primary	1º trimester	f	f		f		10	f		f	f		f	t	0	0	1	0	10	t	t	0	t	3	41	continuous	emergency c-section				group 3. Parto estacionado					t	stained ++	t	f	group 2a	t
32	with couple	1.69	49	17.16	ESPAÑA	secondary	1º trimester	f	f		f		16	f		f	f		f	f	1	0	0	1	1001	f	f		t	0	41	continuous	EUT	f	2							f	clear	f	f	group 3
34	with couple	1.57	58.6	23.77	ESPAÑA	university	1º trimester	f	f		f		15	f		f	f		f	t	2	0	0	1	2001	f	f		f	0	39	continuous	EUT	f	0							f	clear	f	f	group 3
40	with couple	1.72	75.5	25.52	RUSIA	university	1º trimester	f	f		f		12	f		f	f		f	f	2	0	0	2	2002	f	f		t	0	40	continuous	EUT	f	1							f	stained +	f	f	group 3
29	with couple	1.6	67.5	26.37	ITALIA	secondary	1º trimester	f	f		f		20	f		f	f		f	f	1	0	1	1	1011	f	f		f	0	40	NO	EUT	f	0							f	clear	f	f	group 3
36	with couple	1.7	84	29.07	ESPAÑA	secondary	1º trimester	f	t	6	f		12	f		f	f		f	t	0	0	3	0	30	t	t	0	t	5	37	continuous	EUT	f	1							t	clear	f	f	group 2a
31	with couple	1.62	58.2	22.18	RUMANIA	secondary	1º trimester	f	t	3	f		20	f		f	f		f	f	0	0	0	0	0	f	f		t	22	40	continuous	EUT	t	0							f	clear	f	f	group 1
21	with couple	1.76	66.5	21.47	ARGENTINA	primary	1º trimester	f	f		f		17	f		f	f		f	t	0	0	0	0	0	f	t	10	t	21	40	continuous	EUT	f	2							t	clear	f	t	group 2a
40	with couple	1.61	91.6	35.34	MARRUECOS	primary	1º trimester	f	f		f		4	f		f	t	2	f	t	3	0	5	3	3053	f	f		t	9	39	continuous	FORC	t	0	Expulsivo prolongado						t	clear	f	f	group 5
28	with couple	1.57	53.8	21.83	ESPAÑA	secondary	1º trimester	f	t	20	f		13	f		f	f		f	f	3	0	0	3	3003	f	f		t	1	38	continuous	EUT	f	0							t	clear	f	f	group 3
25	with couple	1.67	100	35.86	ESPAÑA	secondary	2º trimester	f	f		f		5	f		f	f		f	f	0	0	0	0	0	f	f		t	0	41	continuous	EUT	f	2							f	clear	f	f	group 1
32	with couple	1.6	55.5	21.68	ESPAÑA	secondary	1º trimester	f	f		f		16	f		f	f		f	f	0	0	0	0	0	f	f		t	3	40	continuous	EUT	f	1							f	clear	f	f	group 1
31	with couple	1.58	70	28.04	ESPAÑA	secondary	1º trimester	f	f		f		18	f		f	f		f	f	1	0	0	1	1001	f	f		f	0	40	continuous	EUT	f	0							f	clear	f	f	group 3
40	with couple	1.71	61	20.86	ESPAÑA	secondary	1º trimester	f	f		f		18	f		t	f		f	f	1	0	1	1	1011	f	f		f	2	41	continuous	EUT	f	1							f	clear	f	f	group 3
30	with couple	1.72	112	37.86	ESPAÑA	primary	1º trimester	f	f		f		10	f		f	f		f	f	0	0	1	0	10	f	f		t	2	40	discontinuous	EUT	f	2							f	clear	f	f	group 1
28	with couple	1.59	59	23.34	ESPAÑA	secondary	1º trimester	f	f		f		19	f		f	f		f	t	0	0	0	0	0	t	t	0	t	8	40	continuous	EUT	f	2							t	clear	f	f	group 2a
33	with couple	1.59	72	28.48	MARRUECOS	primary	2º trimester	f	f		f		5	f		f	f		f	t	4	0	1	4	4014	t	f	0	t	1	41	continuous	EUT	f	1							f	clear	f	f	group 4a
25	with couple	1.65	53	19.47	FRANCIA	secondary	1º trimester	f	f		f		14	f		f	f		f	f	1	0	1	1	1011	f	f		f	0	39	continuous	EUT	f	0							f	clear	f	f	group 3
33	with couple	1.63	70	26.35	ESPAÑA	secondary	1º trimester	f	f		f		14	f		f	f		f	t	1	0	3	1	1031	t	t	>72	t	>72	40	continuous	EUT	f	0							t	clear	f	t	group 4a
27	with couple	1.59	82	32.44	ESPAÑA	primary	1º trimester	f	f		f		15	f		f	f		f	t	0	0	0	0	0	f	f		t	20	39	continuous	EUT	f	2							t	clear	f	f	group 1
37	with couple	1.5	59.5	26.44	ESPAÑA	secondary	1º trimester	f	f		f		11	f		f	f		f	f	1	0	0	1	1001	f	f		t	3	40	continuous	EUT	f	0							f	clear	f	f	group 3
27	with couple	1.64	82	30.49	MARRUECOS	primary	1º trimester	f	f		f		17	f		f	f		t	t	2	0	0	2	2002	f	f		f	0	40	discontinuous	EUT	f	0							f	stained ++	f	t	group 3
30	with couple	1.59	73	28.88	ESPAÑA	secondary	1º trimester	f	f		f		13	f		f	f		f	f	1	0	0	1	1001	f	f		t	11	40	continuous	EUT	f	2							t	clear	f	f	group 3
38	with couple	1.58	63.2	25.32	MARRUECOS	secondary	1º trimester	f	f		f		13	f		f	t	1	f	t	1	0	0	0	1000	f	f		t	14	39	continuous	FORC	t	0	Expulsivo prolongado						t	clear	f	f	group 5
37	with couple	1.58	54	21.63	ESPAÑA	primary	1º trimester	f	f		f		13	f		f	f		f	t	0	0	0	0	0	t	t	>72	t	>72	39	continuous	EUT	t	0							t	clear	f	f	group 2a
35	with couple	1.55	58	24.14	BRASIL	secondary	1º trimester	f	f		f		8	f		f	f		f	t	0	0	2	0	20	f	f		t	0	38	NO	emergency c-section				group 5. Miscelanea					f	clear	f	f	group 6	t
21	with couple	1.59	58.3	23.06	MARRUECOS	primary	1º trimester	f	f		f		11	f		f	f		f	f	0	0	0	0	0	f	f		t	2	38	discontinuous	EUT	f	1							f	clear	f	f	group 1
21	with couple	1.55	49	20.4	ESPAÑA	primary	1º trimester	f	t	7	f		12	f		f	f		f	f	0	0	0	0	0	f	f		t	1	39	continuous	EUT	t	0							f	clear	f	f	group 1
35	with couple	1.65	69	25.34	MARRUECOS	secondary	1º trimester	f	f		f		7	f		f	f		f	t	1	0	0	1	1001	f	f		f	0	40	continuous	EUT	f	1							f	stained ++	f	f	group 3
30	with couple	1.72	72	24.34	MARRUECOS	primary	1º trimester	f	f		f		12	f		f	f		f	f	2	0	0	2	2002	f	f		f	3	39	continuous	EUT	f	0							f	clear	f	f	group 3
32	with couple	1.6	74.5	29.1	MARRUECOS	Sin estudios	1º trimester	f	f		f		3	f		f	t	1	f	t	5	0	1	5	5015	t	t	0	t	0	37	continuous	EUT	f	2							f	clear	f	f	group 5
38	with couple	1.64	61	22.68	ESPAÑA	university	1º trimester	f	f		f		16	f		f	t	1	f	t	1	0	0	1	1001	f	f		f	1	40	discontinuous	EUT	f	0							f	stained +	f	f	group 5
23	with couple	1.59	64.8	25.63	ESPAÑA	primary	1º trimester	f	t	20	f		16	f		f	f		f	f	1	0	0	1	1001	f	f		t	11	38	continuous	EUT	f	2							f	clear	f	f	group 3
37	with couple	1.7	64	22.15	MARRUECOS	secondary	1º trimester	f	t	3	f		5	f		f	f		f	f	2	0	1	2	2012	f	f		t	10	40	continuous	EUT	f	1							f	clear	f	t	group 3
26	with couple	1.57	67	27.18	MARRUECOS	primary	1º trimester	f	f		f		11	f		f	f		f	f	1	0	0	1	1001	f	f		t	0	40	continuous	EUT	f	2							f	clear	f	t	group 3
22	with couple	1.58	73	29.24	ESPAÑA	primary	2º trimester	f	t	5	f		16	f		f	f		f	f	0	0	1	0	10	t	f	0	t	10	41	continuous	EUT	t	1							f	clear	f	f	group 2a
26	with couple	1.58	64	25.64	MARRUECOS	primary	Desconocido	f	f		f		10	f		f	f		f	f	1	1	1	2	1112	f	f		f	0	38	discontinuous	EUT	f	0							f	clear	f	f	group 3
29	with couple	1.6	58	22.66	CUBA	primary	1º trimester	f	f		f		10	t	FIV	f	f		f	t	0	0	0	0	0	f	t	0	t	10	41	continuous	EUT	f	2							t	stained ++	f	f	group 2a
38	with couple	1.65	59	21.67	CHINA	primary	1º trimester	f	f		f		17	f		f	t	1	f	t	1	0	0	1	1001	t	t	0	t	12	42	continuous	FORC	t	2	SPBF						t	stained ++	t	t	group 5
32	with couple	1.54	63	26.56	ESPAÑA	primary	1º trimester	f	t	3	f		20	f		f	f		f	t	0	0	0	0	0	t	f	0	t	8	41	continuous	emergency c-section				group 3. Parto estacionado					t	stained ++	t	f	group 2a	t
35	with couple	1.61	50.5	19.48	ESPAÑA	primary	1º trimester	f	t	3	f		15	f		f	f		f	f	2	0	1	2	2012	f	f		f	0	41	continuous	EUT	f	1							f	clear	f	f	group 3
34	with couple	1.55	71	29.55	MARRUECOS	primary	1º trimester	f	f		f		10	f		f	f		f	t	3	0	0	3	3003	f	f		t	8	37	continuous	EUT	f	0							f	clear	f	f	group 3
36	with couple	1.64	53	19.71	ESPAÑA	secondary	1º trimester	f	f		f		13	f		f	f		f	f	0	0	0	0	0	f	f		t	12	40	continuous	EUT	f	2							f	Hemorrágico	f	f	group 1
24	with couple	1.61	70	27.01	MARRUECOS	primary	1º trimester	f	f		f		0	f		f	f		f	f	1	0	0	1	1001	f	f		t	24	37	continuous	EUT	f	2							f	clear	f	f	group 3
24	with couple	1.74	57.5	18.99	ESPAÑA	secondary	1º trimester	f	f		f		17	f		f	f		f	f	0	0	0	0	0	f	f		t	7	39	continuous	emergency c-section				group 3. Parto estacionado					t	clear	t	f	group 1	t
41	with couple	1.45	52	24.73	MARRUECOS	Sin estudios	3º trimester	f	f		f		3	f		f	f		f	f	4	0	1	4	4014	f	f		t	7	39	continuous	EUT	f	1							t	clear	f	f	group 3
20	with couple	1.65	85.3	31.33	ESPAÑA	primary	1º trimester	f	t	4	f		9	f		f	f		f	t	0	0	0	0	0	t	f	26	t	51	38	continuous	EUT	f	2							f	clear	f	f	group 2a
37	with couple	1.64	59	21.94	ESPAÑA	secondary	1º trimester	f	f		f		14	t	FIV	f	f		f	f	0	0	0	0	0	f	f		t	9	39	continuous	EUT	f	2							t	stained ++	f	f	group 1
32	with couple	1.62	49	18.67	ESPAÑA	university	1º trimester	f	f		f		9	f		f	f		f	f	1	0	0	1	1001	f	f		t	2	39	continuous	EUT	f	2							f	clear	f	f	group 3
34	with couple	1.68	50	17.72	ESPAÑA	university	1º trimester	f	f		f		18	f		f	f		f	f	0	0	0	0	0	f	f		t	5	40	continuous	EUT	f	0							f	clear	f	f	group 1
36	with couple	1.67	69.8	25.03	ESPAÑA	university	1º trimester	f	f		f		15	f		f	f		f	f	1	0	0	1	1001	f	f		f	1	40	discontinuous	EUT	f	0							f	clear	f	f	group 3
36	with couple	1.6	56	21.87	ESPAÑA	secondary	1º trimester	f	f		f		20	f		f	f		f	f	0	0	2	0	20	f	t	0	t	4	41	continuous	EUT	f	2							t	clear	f	f	group 2a
38	with couple	1.65	54	19.83	ESPAÑA	university	1º trimester	f	f		f		10	f		f	f		f	t	1	0	0	1	1001	f	f		t	17	38	continuous	EUT	f	0							t	clear	f	f	group 3
35	with couple	1.8	87.5	27.01	ESPAÑA	university	1º trimester	f	f		f		11	f		f	f		f	f	0	0	0	0	0	f	t	0	t	4	40	continuous	EUT	f	2							t	clear	t	f	group 2a
32	with couple	1.73	81	27.06	ESPAÑA	secondary	1º trimester	f	f		f		18	f		f	f		f	f	1	0	0	1	1001	f	f		t	0	40	continuous	EUT	f	1							f	clear	f	f	group 3
24	with couple	1.59	53.1	21	CHILE	secondary	1º trimester	f	f		f		12	f		f	f		f	f	0	0	0	0	0	f	f		t	3	40	continuous	EUT	f	1							f	clear	f	f	group 1
18	with couple	1.63	59.5	22.39	MARRUECOS	secondary	1º trimester	f	f		f		21	f		f	f		f	t	0	0	0	0	0	f	t	12	t	16	41	continuous	EUT	f	1							t	stained ++	t	f	group 2a
27	with couple	1.63	86.7	32.63	MARRUECOS	primary	3º trimester	f	f		f		3	f		f	f		f	f	1	0	0	1	1001	f	f		f	5	38	continuous	EUT	f	1							f	clear	f	f	group 3
24	with couple	1.65	111	40.77	ESPAÑA	primary	1º trimester	f	f		f		28	f		f	f		f	f	0	0	0	0	0	f	f		t	1	40	continuous	EUT	f	2							f	clear	f	f	group 1
36	with couple	1.58	59	23.63	ESPAÑA	university	1º trimester	f	f		f		10	f		t	f		f	f	0	0	0	0	0	f	f		t	2	39	continuous	EUT	f	2							f	clear	f	f	group 1
29	with couple	1.54	66	27.83	MARRUECOS	Sin estudios	1º trimester	f	f		f		4	f		f	f		f	f	2	0	0	2	2002	f	f		f	0	40	discontinuous	EUT	f	0							f	clear	f	f	group 3
38	with couple	1.71	84.5	28.9	MARRUECOS	primary	1º trimester	f	f		f		8	f		f	f		f	t	4	0	0	4	4004	t	f	0	f	0	40	continuous	EUT	f	0							f	clear	f	f	group 4a
37	with couple	1.68	69	24.45	MOLDAVIA	secondary	1º trimester	f	t	2	f		18	f		f	f		f	t	1	0	0	1	1001	f	f		t	21	40	continuous	FORC	t	3B	SPBF						t	clear	f	f	group 3
35	with couple	1.6	70	27.34	ESPAÑA	primary	1º trimester	f	f		f		7	f		f	f		f	t	0	0	0	0	0	f	t	6	t	18	40	continuous	EUT	f	2							t	stained +	f	f	group 2a
16	with couple	1.59	42	16.61	ESPAÑA	primary	1º trimester	f	t	40	f		5	f		f	f		f	t	0	0	1	0	10	f	t	0	t	2	37	continuous	emergency c-section				group 1. RPBF					t	clear	t	f	group 2a	t
28	with couple	1.6	63	24.61	MARRUECOS	secondary	1º trimester	f	f		f		10	f		f	f		f	t	1	0	0	1	1001	f	f		t	6	38	continuous	EUT	f	1							f	clear	f	f	group 3
34	with couple	1.66	51.3	18.62	RUSIA	university	1º trimester	f	f		f		11	f		f	f		f	t	0	0	0	0	0	f	f		t	47	41	continuous	vacum	t	2	Expulsivo prolongado						t	clear	f	f	group 1
30	with couple	1.6	55	21.48	ESPAÑA	secondary	1º trimester	f	f		f		16	f		f	f		f	f	1	0	0	1	1001	f	f		t	3	41	continuous	EUT	f	0							f	stained ++	f	f	group 3
36	with couple	1.7	72	24.91	MARRUECOS	primary	1º trimester	f	f		f		5	f		f	f		f	t	3	0	0	3	3003	f	t	4	t	8	39	continuous	vacum	t	0	SPBF						t	stained ++	f	f	group 4a
23	with couple	1.6	63	24.61	MARRUECOS	Sin estudios	1º trimester	f	f		f		7	f		f	f		f	f	1	0	0	1	1001	f	f		t	1	41	continuous	EUT	f	2							f	clear	f	f	group 3
32	with couple	1.69	69	24.16	ESPAÑA	university	1º trimester	f	f		f		15	f		f	f		f	f	1	0	0	1	1001	f	f		f	1	41	continuous	EUT	f	0							f	stained ++	f	f	group 3
40	with couple	1.59	59.7	23.61	ESPAÑA	secondary	1º trimester	f	f		f		10	f		f	f		f	f	1	0	1	1	1011	f	f		f	14	37	continuous	EUT	f	2							f	clear	f	f	group 3
28	with couple	1.7	63	21.8	RUMANIA	secondary	1º trimester	f	f		f		17	f		f	f		f	f	0	0	0	0	0	f	f		t	7	39	continuous	vacum	t	0	SPBF						t	clear	f	f	group 1
31	with couple	1.58	44	17.63	POLONIA	secondary	1º trimester	f	f		f		16	f		f	f		f	t	0	0	0	0	0	f	f		t	20	41	continuous	FORC	t	1	Expulsivo prolongado						t	clear	f	f	group 1
39	with couple	1.63	76	28.6	ESPAÑA	university	1º trimester	f	f		f		7	f		f	f		f	f	2	0	1	2	2012	f	f		f	4	39	continuous	EUT	f	0							f	clear	f	f	group 3
26	with couple	1.55	64	26.64	MARRUECOS	secondary	1º trimester	f	f		f		6	f		f	f		f	f	2	0	1	2	2012	f	f		f	0	39	continuous	EUT	f	2							f	clear	f	f	group 3
30	with couple	1.65	50.55	18.57	ESPAÑA	secondary	1º trimester	f	f		f		9	f		f	f		f	f	0	1	0	1	101	f	f		t	0	39	continuous	EUT	t	0							f	clear	f	f	group 3
40	without couple	1.63	65	24.46	ESPAÑA	university	1º trimester	f	f		f		16	t	FIV	f	f		f	f	0	0	1	0	10	f	f		t	6	40	continuous	EUT	f	2							f	stained +++	f	f	group 1
35	without couple	1.57	70	28.4	ESPAÑA	secondary	1º trimester	f	f		f		7	t	IAD	f	f		f	t	0	0	0	0	0	f	f		t	22	40	continuous	emergency c-section				group 3. Parto estacionado					t	stained +++	t	f	group 1	t
34	with couple	1.64	87	32.35	MARRUECOS	primary	1º trimester	f	f		f		-2	f		f	f		f	t	4	0	0	4	4004	t	t	0	t	5	40	continuous	EUT	f	0							t	clear	t	f	group 4a
38	with couple	1.85	135	39.44	REPUBLICA CHECA	secondary	1º trimester	f	f		f		4	f		f	f		f	t	2	0	0	2	2002	t	f	0	f	0	37	continuous	EUT	f	0							f	clear	f	f	group 4a
28	with couple	1.73	54	18.04	BULGARIA	university	2º trimester	f	f		f		18	f		f	f		f	f	0	0	0	0	0	f	f		t	2	41	continuous	EUT	f	3B							f	clear	f	f	group 1
39	with couple	1.6	82	32.03	MARRUECOS	Sin estudios	1º trimester	f	f		f		-3	f		f	f		f	f	5	0	1	5	5015	f	f		f	4	38	continuous	EUT	f	1							f	clear	f	f	group 3
38	with couple	1.58	53	21.23	UCRANIA	secondary	1º trimester	f	f		f		10	f		f	f		f	f	0	0	1	0	10	f	f		t	8	39	continuous	EUT	f	1							t	Hemorrágico	f	f	group 1
22	with couple	1.6	81	31.64	MARRUECOS	primary	2º trimester	f	f		f		14	f		f	f		f	f	2	0	0	2	2002	f	f		f	0	41	discontinuous	EUT	f	0							f	clear	f	f	group 3
31	with couple	1.71	87	29.75	ALEMANIA	primary	1º trimester	f	t	2	f		30	f		f	f		f	f	0	0	2	0	20	f	f		t	1	40	continuous	EUT	f	2							f	stained ++	f	f	group 1
36	with couple	1.62	55	20.96	ESPAÑA	secondary	1º trimester	f	f		f		18	f		f	f		f	t	2	0	1	2	2012	f	t	0	t	4	40	continuous	EUT	f	2							t	clear	f	f	group 4a
31	with couple	1.64	60	22.31	ESPAÑA	primary	1º trimester	f	f		f		18	f		f	f		f	t	2	1	0	2	2102	f	f		t	3	40	continuous	EUT	f	1							f	stained +++	f	f	group 3
35	with couple	1.58	61.1	24.48	MARRUECOS	primary	2º trimester	f	f		f		6	f		f	f		f	f	3	0	0	3	3003	f	f		f	33	39	continuous	EUT	f	0							f	clear	f	f	group 3
22	with couple	1.72	66.2	22.38	SENEGAL	primary	1º trimester	f	f		f		10	f		f	f		f	t	1	0	0	1	1001	f	f		t	2	38	continuous	EUT	t	0							f	clear	f	t	group 3
23	with couple	1.56	56	23.01	MARRUECOS	primary	1º trimester	f	f		f		7	f		f	f		f	f	0	0	0	0	0	f	f		t	0	41	continuous	emergency c-section				group 1. RPBF					f	stained +++	f	f	group 1	t
38	with couple	1.51	73.5	32.24	MARRUECOS	primary	1º trimester	f	f		f		8	f		f	f		f	f	1	0	0	1	1001	f	f		f	1	40	continuous	EUT	f	0							f	clear	f	f	group 3
25	with couple	1.5	45.4	20.18	COLOMBIA	secondary	1º trimester	f	f		f		16	f		f	f		f	f	1	0	1	1	1011	f	f		t	1	39	continuous	EUT	f	1							f	clear	f	f	group 3
24	with couple	1.56	61	25.07	MARRUECOS	secondary	1º trimester	f	f		f		11	f		f	f		f	f	0	0	0	0	0	f	f		t	8	41	continuous	EUT	t	0							t	clear	t	f	group 1
26	with couple	1.57	59	23.94	MARRUECOS	primary	1º trimester	f	f		f		4	f		t	f		f	t	1	0	0	1	1001	t	f	0	f	1	40	continuous	EUT	f	1							f	clear	f	f	group 4a
24	with couple	1.57	57	23.12	MARRUECOS	primary	1º trimester	f	f		f		12	f		f	f		f	t	0	0	1	0	10	f	f		t	7	40	continuous	vacum	t	1	SPBF						t	stained ++	t	f	group 1
39	with couple	1.57	70	28.4	ESPAÑA	secondary	1º trimester	f	f		f		8	f		f	t	1	f	t	1	0	2	1	1021	f	f		t	53	40	NO	emergency c-section				group 5. Miscelanea					f	clear	f	f	group 5	t
21	with couple	1.71	61	20.86	ESPAÑA	primary	1º trimester	t	t	4	f		15	f		f	f		f	f	0	0	2	0	20	f	f		t	0	38	continuous	EUT	f	1							f	clear	f	f	group 1
29	with couple	1.65	65	23.88	ESPAÑA	secondary	1º trimester	f	f		f		11	f		f	f		f	t	0	0	0	0	0	t	t	0	t	0	41	continuous	FORC	t	3B	Expulsivo prolongado						t	clear	f	f	group 2a
41	with couple	1.66	71	25.77	MARRUECOS	primary	2º trimester	f	f		f		6	f		f	f		f	t	3	0	0	3	3003	f	t	0	t	2	39	continuous	EUT	f	1							t	clear	f	f	group 4a
36	with couple	1.66	63	22.86	ESPAÑA	secondary	1º trimester	f	f		f		15	f		f	f		f	t	0	0	0	0	0	f	f		t	8	38	continuous	EUT	t	0							t	clear	f	f	group 1
38	with couple	1.58	76	30.44	ESPAÑA	secondary	1º trimester	f	f		f		10	f		f	t	1	f	t	1	0	1	1	1011	f	f		t	0	39	continuous	EUT	t	0							f	stained ++	f	f	group 5
37	with couple	1.63	73	27.48	ESPAÑA	university	1º trimester	f	f		f		13	f		f	f		f	f	1	0	0	1	1001	t	t	0	t	3	41	continuous	EUT	f	2							t	clear	f	f	group 4a
19	with couple	1.5	59	26.22	MARRUECOS	Sin estudios	1º trimester	f	f		f		7	f		f	f		f	f	0	0	0	0	0	f	f		t	5	41	continuous	FORC	t	0	Agotamiento materno						f	stained ++	f	f	group 1
31	with couple	1.61	80	30.86	ESPAÑA	secondary	1º trimester	f	f		f		13	f		f	f		f	f	1	0	0	1	1001	f	f		t	20	39	continuous	EUT	f	0							t	stained +	f	f	group 3
23	with couple	1.7	61	21.11	ESPAÑA	secondary	1º trimester	f	f		f		14	f		f	f		f	f	0	0	1	0	10	f	f		f	0	41	discontinuous	EUT	f	1							f	stained +	f	f	group 1
26	with couple	1.61	83.7	32.29	MARRUECOS	secondary	1º trimester	f	f		f		-5	f		f	f		f	t	0	1	0	1	101	f	f		f	4	38	continuous	EUT	f	0							f	clear	f	f	group 3
24	with couple	1.65	68	24.98	MARRUECOS	primary	1º trimester	f	f		f		10	f		f	f		f	f	1	0	0	1	1001	f	f		f	0	41	continuous	EUT	f	0							f	stained +	f	f	group 3
30	with couple	1.64	93	34.58	ESPAÑA	secondary	1º trimester	f	f		f		30	f		f	f		f	f	1	0	0	1	1001	f	f		t	5	40	continuous	EUT	f	2							t	clear	f	f	group 3
34	with couple	1.6	76.8	30	MARRUECOS	Sin estudios	1º trimester	f	f		f		10	f		f	t	2	f	t	2	0	1	2	2012	f	t	0	f	0	33	discontinuous	EUT	f	0							t	Hemorrágico	f	f	group 10
24	with couple	1.64	77	28.63	MARRUECOS	secondary	1º trimester	f	f		f		17	f		f	f		f	f	1	0	0	1	1001	f	f		t	0	40	continuous	EUT	f	0							f	clear	f	f	group 3
36	with couple	1.53	60	25.63	ESPAÑA	primary	1º trimester	f	f		f		11	f		f	f		f	f	0	0	1	0	10	f	f		t	4	37	continuous	emergency c-section				group 3. Parto estacionado					t	stained +	t	f	group 1	t
24	with couple	1.58	57	22.83	MARRUECOS	secondary	1º trimester	f	f		f		10	f		f	f		f	f	1	0	0	1	1001	f	f		t	11	41	continuous	EUT	f	2							t	clear	f	f	group 3
22	without couple	1.7	55.6	19.24	ESPAÑA	primary	1º trimester	f	f		f		21	f		f	f		f	f	0	0	1	0	10	f	f		t	15	40	continuous	EUT	f	0							t	clear	f	f	group 1
24	with couple	1.52	63	27.27	INDIA	primary	1º trimester	f	t	2	f		8	f		f	f		f	t	1	0	2	1	1021	t	f	22	t	40	39	continuous	EUT	f	2							f	clear	f	f	group 4a
30	with couple	1.7	51	17.65	COLOMBIA	secondary	1º trimester	f	f		f		11	f		f	f		f	t	1	0	2	1	1021	f	f		t	6	41	continuous	EUT	f	1							t	stained ++	f	f	group 3
40	with couple	1.62	50	19.05	ESPAÑA	university	1º trimester	f	f		f		14	f		f	f		f	t	0	0	2	0	20	t	t	0	t	11	41	continuous	ESP	t	0	Agotamiento materno						t	stained ++	f	f	group 2a
34	with couple	1.58	73	29.24	MARRUECOS	secondary	1º trimester	f	f		f		3	f		f	f		f	f	2	0	0	2	2002	f	f		f	0	39	continuous	EUT	f	0							f	clear	f	f	group 3
34	with couple	1.56	54	22.19	MARRUECOS	secondary	1º trimester	f	f		f		15	f		f	f		f	t	3	0	1	3	3013	f	t	57	t	60	38	continuous	EUT	f	0							t	clear	f	f	group 4a
33	with couple	1.65	72	26.45	ESPAÑA	secondary	1º trimester	f	t	2	f		19	f		f	f		t	f	1	0	1	1	1011	f	f		f	0	39	continuous	EUT	f	2							f	clear	f	f	group 3
28	with couple	1.66	68	24.68	MARRUECOS	primary	1º trimester	f	f		f		4	f		f	f		f	f	2	0	2	2	2022	f	f		f	0	41	continuous	EUT	f	0							f	clear	f	f	group 3
30	with couple	1.63	47	17.69	ITALIA	university	1º trimester	f	f		f		12	f		f	f		f	t	0	0	2	0	20	t	t	0	f	4	41	continuous	EUT	f	0							t	stained ++	f	f	group 2a
33	with couple	1.64	71	26.4	ESPAÑA	university	1º trimester	f	f		f		13	f		f	t	1	f	t	1	0	0	1	1001	f	f		t	6	41	continuous	EUT	f	2							f	clear	f	f	group 5
31	with couple	1.71	69	23.6	ESPAÑA	university	1º trimester	f	f		f		11	f		f	f		f	f	0	0	0	0	0	f	f		t	9	39	continuous	EUT	f	1							f	clear	f	f	group 1
32	with couple	1.68	63	22.32	ESPAÑA	primary	1º trimester	f	f		f		10	f		f	f		t	f	2	0	1	2	2012	f	f		t	0	40	continuous	EUT	f	2							f	clear	f	f	group 3
39	with couple	1.53	87	37.17	ESPAÑA	primary	1º trimester	f	t	6	f		3	f		f	f		f	f	1	0	2	1	1021	t	f	0	t	2	41	continuous	EUT	t	0							f	clear	f	f	group 4a
35	with couple	1.8	67	20.68	ESPAÑA	primary	1º trimester	f	f		f		13	f		f	f		f	f	0	0	1	0	10	t	f	48	t	60	41	continuous	EUT	f	1							t	clear	f	f	group 2a
32	with couple	1.69	82.1	28.75	ESPAÑA	primary	1º trimester	f	f		f		20	f		f	f		f	f	1	0	0	1	1001	f	f		t	10	39	continuous	EUT	f	1							t	clear	f	f	group 3
22	with couple	1.72	86	29.07	COLOMBIA	primary	1º trimester	f	f		f		16	f		f	f		f	t	0	0	0	0	0	f	f		t	5	40	continuous	EUT	f	2							f	stained +	f	f	group 1
31	with couple	1.59	58	22.94	ESPAÑA	secondary	1º trimester	f	f		f		18	f		f	f		f	t	1	0	0	1	1001	f	t	0	f	1	41	continuous	EUT	f	1							t	stained +	f	f	group 4a
35	with couple	1.65	70	25.71	ESPAÑA	secondary	1º trimester	f	f		f		16	f		f	f		f	f	2	0	0	2	2002	f	f		f	0	39	continuous	EUT	f	1							f	clear	f	f	group 3
24	without couple	1.73	90	30.07	COLOMBIA	university	2º trimester	f	f		f		16	f		f	f		f	t	0	0	0	0	0	t	t	0	t	14	41	continuous	FORC	t	1	SPBF						t	stained ++	t	f	group 2a
25	with couple	1.66	61	22.14	ESPAÑA	primary	1º trimester	f	f		f		23	f		f	f		f	f	0	0	0	0	0	f	f		t	3	41	continuous	EUT	f	2							t	clear	f	f	group 1
29	with couple	1.53	56.5	24.14	ESPAÑA	secondary	1º trimester	f	f		f		18	f		f	f		f	f	0	0	0	0	0	f	f		t	7	38	continuous	EUT	t	0							t	clear	f	f	group 1
39	with couple	1.54	53	22.35	ESPAÑA	primary	1º trimester	f	f		f		16	f		f	t	1	f	t	1	0	3	1	1031	f	f		t	17	38	continuous	EUT	f	1							t	clear	f	f	group 5
28	with couple	1.71	98	33.51	ESPAÑA	secondary	1º trimester	f	f		f		19	f		f	f		f	f	0	0	0	0	0	f	f		t	0	41	continuous	EUT	f	2							f	stained ++	f	f	group 1
31	with couple	1.65	50	18.37	MARRUECOS	Sin estudios	1º trimester	f	f		f		10	f		f	f		f	f	2	0	0	2	2002	f	f		f	0	40	discontinuous	EUT	f	0							f	clear	f	f	group 3
28	with couple	1.58	60	24.03	URUGUAY	secondary	1º trimester	f	f		f		23	f		f	f		f	f	0	0	0	0	0	f	f		t	4	40	continuous	emergency c-section				group 4. Desproporción pelvifetal					t	clear	f	f	group 1	t
26	with couple	1.6	100	39.06	ESPAÑA	secondary	2º trimester	f	f		f		10	f		f	f		f	f	0	0	0	0	0	f	f		t	28	39	continuous	EUT	f	2							t	stained +	f	f	group 1
38	with couple	1.74	86.4	28.54	FRANCIA	secondary	1º trimester	f	f		f		14	f		f	f		f	f	1	0	0	1	1001	f	f		t	0	41	continuous	EUT	f	2							f	stained +	f	t	group 3
30	with couple	1.55	52	21.64	ARGENTINA	primary	1º trimester	f	f		f		15	f		f	f		t	f	1	0	1	1	1011	f	f		t	2	38	continuous	EUT	f	1							f	clear	f	f	group 3
28	with couple	1.52	43	18.61	BANGLADESH	primary	1º trimester	f	f		f		14	f		f	f		f	t	0	0	0	0	0	t	f	6	t	15	40	continuous	EUT	f	2							f	clear	f	f	group 2a
29	with couple	1.6	51.3	20.04	ESPAÑA	secondary	1º trimester	f	f		f		19	f		f	f		f	f	0	0	0	0	0	f	f		t	4	39	continuous	EUT	f	1							f	clear	f	f	group 1
35	with couple	1.69	84.6	29.62	ESPAÑA	Sin estudios	1º trimester	f	f		f		13	f		f	f		f	t	1	0	0	1	1001	t	f	0	t	0	41	continuous	EUT	f	2							f	stained +++	f	f	group 4a
37	with couple	1.75	72	23.51	ESPAÑA	university	1º trimester	f	f		f		6	f		f	f		f	f	1	0	0	1	1001	f	f		f	0	39	continuous	EUT	f	1							f	clear	f	f	group 3
34	with couple	1.58	52	20.83	ESPAÑA	secondary	1º trimester	f	f		f		11	f		f	f		f	f	1	0	0	1	1001	f	f		t	12	40	continuous	EUT	f	2							f	clear	f	f	group 3
39	with couple	1.65	88	32.32	ESPAÑA	university	1º trimester	f	f		f		20	f		f	f		f	t	1	0	3	1	1031	f	f		t	0	41	continuous	EUT	f	2							f	stained +	f	f	group 3
27	with couple	1.61	102	39.35	MARRUECOS	primary	2º trimester	f	f		f		10	f		f	f		f	t	2	0	0	2	2002	f	f		t	0	37	continuous	CES programmed					Primer gemelo no cefálica				f	clear	f	f	group 7	t
39	with couple	1.66	99	35.93	MARRUECOS	Sin estudios	1º trimester	f	f		f		0	f		f	f		f	t	3	0	1	3	3013	f	t	2	t	25	41	continuous	EUT	f	1							t	stained +	f	f	group 4a
16	with couple	1.62	64.6	24.62	ESPAÑA	primary	1º trimester	f	f		f		10	f		f	f		f	t	0	0	0	0	0	f	t	3	t	12	39	continuous	EUT	f	2							t	stained +	f	f	group 2a
27	with couple	1.68	55	19.49	ESPAÑA	secondary	1º trimester	f	f		f		12	f		f	f		t	t	0	0	1	0	10	f	f		t	20	40	continuous	FORC	t	1	Agotamiento materno						f	clear	f	f	group 1
28	with couple	1.58	54	21.63	ESPAÑA	secondary	1º trimester	f	f		f		12	f		f	f		f	t	0	0	1	0	10	f	f		t	9	40	continuous	EUT	f	1							t	stained +	f	f	group 1
35	with couple	1.57	60	24.34	MARRUECOS	secondary	1º trimester	f	f		f		20	f		f	t	1	f	t	1	0	0	1	1001	t	t	60	t	72	41	continuous	emergency c-section				group 2. Fracaso de inducción					t	clear	f	f	group 5	f
26	with couple	1.69	72	25.21	MARRUECOS	primary	1º trimester	f	f		f		11	f		f	f		f	f	2	0	1	2	2012	f	f		f	0	40	discontinuous	EUT	f	0							f	clear	f	f	group 3
37	with couple	1.63	63.1	23.75	ESPAÑA	university	1º trimester	f	f		f		11	f		f	f		f	f	2	0	0	2	2002	f	f		t	0	38	continuous	EUT	f	1							f	clear	f	f	group 3
29	with couple	1.66	75	27.22	COLOMBIA	primary	1º trimester	f	f		f		12	f		f	f		f	t	2	0	1	2	2012	f	f		t	8	41	continuous	EUT	f	2							f	clear	f	t	group 3
40	with couple	1.56	82	33.69	MARRUECOS	Sin estudios	1º trimester	f	f		f		18	f		f	f		f	t	1	0	3	1	1031	f	f		t	0	41	continuous	EUT	f	2							f	clear	f	f	group 3
31	with couple	1.57	80	32.46	MACEDONIA	secondary	1º trimester	f	f		f		7	f		f	f		t	t	1	0	0	1	1001	f	f		t	2	39	continuous	emergency c-section				group 4. Desproporción pelvifetal					t	stained ++	f	f	group 3	f
35	with couple	1.69	65	22.76	ESPAÑA	secondary	1º trimester	f	f		f		10	f		f	f		f	f	1	0	0	1	1001	f	f		f	0	39	continuous	EUT	f	0							f	clear	f	f	group 3
37	with couple	1.69	76	26.61	MARRUECOS	university	1º trimester	f	f		f		-2	f		f	f		f	t	2	0	0	2	2002	f	f		f	15	41	continuous	EUT	f	1							t	clear	f	f	group 3
39	with couple	1.58	71	28.44	MARRUECOS	Sin estudios	1º trimester	f	f		f		16	f		f	f		f	f	4	0	0	4	4004	t	f	0	f	0	41	continuous	EUT	f	0							f	clear	f	f	group 4a
29	with couple	1.61	70	27.01	MARRUECOS	Sin estudios	1º trimester	f	f		f		10	f		f	f		f	f	1	0	0	1	1001	f	f		f	3	41	continuous	EUT	f	0							f	clear	f	f	group 3
46	with couple	1.53	86	36.74	MARRUECOS	primary	2º trimester	f	f		f		13	f		f	f		f	t	0	3	3	2	332	f	f		t	0	34	NO	CES programmed					Presentación podalic				f	clear	f	t	group 7	t
39	with couple	1.62	61	23.24	ESPAÑA	primary	1º trimester	f	t	15	f		1	f		f	t	2	f	t	2	0	1	2	2012	f	f		t	0	39	NO	CES programmed					2 previous c-sections				f	clear	f	f	group 5	t
27	with couple	1.55	90.5	37.67	MARRUECOS	primary	1º trimester	f	f		f		8	f		f	f		f	f	2	0	0	2	2002	f	f		f	5	40	continuous	EUT	f	0							f	clear	f	f	group 3
28	with couple	1.62	68.5	26.1	MARRUECOS	Sin estudios	1º trimester	f	f		f		12	f		f	f		f	f	0	0	0	0	0	f	f		t	36	40	continuous	EUT	f	1							t	clear	f	f	group 1
22	with couple	1.64	80	29.74	MARRUECOS	primary	1º trimester	f	f		f		16	f		f	f		f	t	0	0	0	0	0	t	t	0	t	4	38	continuous	EUT	f	1							t	clear	f	f	group 2a
31	with couple	1.57	62	25.15	BOLIVIA	primary	2º trimester	f	f		f		4	f		f	f		f	f	0	1	1	1	111	f	f		f	1	38	continuous	EUT	f	0							f	stained +	f	f	group 3
26	with couple	1.65	83	30.49	ESPAÑA	secondary	1º trimester	f	f		f		4	f		f	f		f	t	1	0	0	1	1001	f	f		f	0	40	continuous	EUT	f	1							f	clear	f	f	group 3
37	with couple	1.56	54	22.19	ESPAÑA	primary	1º trimester	f	f		f		16	f		f	f		f	f	2	0	1	2	2012	f	f		t	0	40	continuous	EUT	f	2							f	clear	f	f	group 3
26	with couple	1.63	88.2	33.2	MARRUECOS	Sin estudios	1º trimester	f	f		f		12	f		f	f		f	t	2	0	1	1	2011	f	f		t	0	41	continuous	EUT	f	1							f	clear	f	f	group 3
26	with couple	1.59	53	20.96	ESPAÑA	secondary	1º trimester	f	f		f		14	f		f	f		f	f	0	0	1	0	10	f	f		t	12	37	continuous	EUT	f	1							t	clear	f	f	group 1
31	with couple	1.59	64	25.32	MARRUECOS	primary	1º trimester	f	f		f		16	f		f	t	1	t	t	2	0	0	2	2002	t	t	0	t	7	41	continuous	EUT	f	1							t	clear	f	f	group 5
21	with couple	1.68	60.7	21.51	VENEZUELA	primary	1º trimester	f	f		f		8	f		f	f		f	t	1	0	1	1	1011	t	t	0	t	0	38	continuous	EUT	f	0							f	clear	f	f	group 4a
29	with couple	1.65	67.3	24.72	MARRUECOS	primary	2º trimester	f	f		f		6	f		f	f		f	f	1	0	0	1	1001	f	f		f	0	40	discontinuous	EUT	f	0							f	stained ++	f	f	group 3
25	with couple	1.54	61.2	25.81	URUGUAY	secondary	1º trimester	f	t	8	f		19	f		f	f		f	f	1	0	2	1	1021	f	f		t	0	39	continuous	EUT	f	1							t	clear	f	f	group 3
20	with couple	1.6	52	20.31	ESPAÑA	secondary	2º trimester	f	f		f		5	f		f	f		f	f	0	0	1	0	10	f	t	0	t	1	37	continuous	EUT	f	2							t	Hemorrágico	f	f	group 2a
31	with couple	1.59	45	17.8	ESPAÑA	primary	1º trimester	f	t	4	f		15	f		f	f		f	f	0	0	1	0	10	f	f		t	1	40	continuous	EUT	f	1							t	clear	f	f	group 1
26	with couple	1.6	66	25.78	MARRUECOS	primary	1º trimester	f	f		f		9	f		f	f		f	t	1	0	0	1	1001	f	f		t	11	38	continuous	EUT	f	1							t	stained ++	f	f	group 3
25	with couple	1.72	130	43.94	ESPAÑA	primary	1º trimester	f	t	4	f		10	f		f	f		f	t	2	0	2	2	2022	f	f		f	0	39	continuous	EUT	f	1							f	stained ++	f	f	group 3
27	with couple	1.72	84	28.39	SENEGAL	secondary	1º trimester	f	f		f		10	f		f	f		f	t	2	0	0	2	2002	t	t	0	t	2	41	continuous	EUT	f	2							t	clear	f	f	group 4a
29	with couple	1.7	122	42.21	ESPAÑA	secondary	1º trimester	f	f		f		11	f		f	f		f	f	1	0	0	1	1001	f	f		t	0	41	continuous	EUT	f	1							f	clear	f	f	group 3
38	with couple	1.68	74	26.22	ESPAÑA	secondary	1º trimester	f	t	2	f		15	f		f	f		f	f	1	0	0	1	1001	f	f		t	0	39	continuous	EUT	f	2							f	clear	f	f	group 3
30	with couple	1.75	66.5	21.71	SENEGAL	primary	1º trimester	f	f		f		14	f		f	f		f	t	2	0	0	2	2002	f	f		t	25	39	continuous	EUT	f	1							f	Hemorrágico	f	f	group 3
32	without couple	1.56	60.2	24.74	RUMANIA	secondary	1º trimester	f	t	15	f		15	f		f	f		f	f	0	0	2	0	20	f	f		t	4	38	continuous	EUT	f	1							f	clear	f	f	group 1
38	with couple	1.61	69	26.62	RUMANIA	primary	1º trimester	f	t	9	f		5	f		f	f		f	t	2	0	2	2	2022	f	f		f	16	37	continuous	EUT	f	1							f	clear	f	f	group 3
35	with couple	1.56	83	34.11	BOLIVIA	secondary	1º trimester	f	f		f		7	f		f	f		f	t	0	0	2	0	20	t	t	0	t	12	40	continuous	emergency c-section				group 1. RPBF					t	clear	t	t	group 2a	t
33	with couple	1.7	58	20.07	ESPAÑA	university	1º trimester	f	f		f		16	f		f	f		f	f	1	0	1	1	1011	f	f		t	0	38	continuous	EUT	f	0							f	clear	f	f	group 3
31	with couple	1.62	112	42.68	ECUADOR	primary	1º trimester	f	f		f		17	f		f	f		t	t	1	0	0	1	1001	f	f		t	9	38	continuous	EUT	f	1							t	clear	f	f	group 3
27	with couple	1.74	86	28.41	ESPAÑA	primary	1º trimester	f	f		f		20	f		f	f		f	t	2	0	1	2	2012	f	t	0	t	1	40	continuous	EUT	f	0							t	stained +	f	f	group 4a
20	without couple	1.6	50	19.53	MARRUECOS	secondary	1º trimester	f	f		f		11	f		f	f		t	f	0	0	0	0	0	f	f		t	0	39	NO	CES programmed					Presentación podalic				f	clear	f	f	group 6	t
26	with couple	1.67	73	26.18	MARRUECOS	primary	1º trimester	f	f		f		7	f		f	f		f	f	1	0	0	1	1001	f	f		t	0	39	continuous	EUT	f	1							f	stained ++	f	f	group 3
28	with couple	1.7	94	32.53	MARRUECOS	secondary	1º trimester	f	f		f		-6	f		f	f		t	t	1	0	0	1	1001	f	t	0	t	4	38	continuous	EUT	f	2							t	clear	f	f	group 4a
33	with couple	1.51	71	31.14	MARRUECOS	primary	1º trimester	f	f		f		3	f		f	f		f	f	3	0	0	3	3003	f	f		f	0	41	continuous	EUT	f	0							f	stained ++	f	f	group 3
28	with couple	1.53	69	29.48	MARRUECOS	university	1º trimester	f	f		f		23	f		f	f		f	t	0	0	0	0	0	f	f		t	0	38	continuous	EUT	f	2							f	stained ++	f	f	group 1
37	with couple	1.59	52	20.57	ESPAÑA	university	1º trimester	f	f		f		10	f		f	f		f	f	1	0	0	1	1001	f	f		t	0	40	discontinuous	EUT	f	1							f	clear	f	f	group 3
27	with couple	1.6	55.6	21.72	ESPAÑA	primary	1º trimester	f	f		f		16	f		f	t	1	f	t	1	0	2	1	1021	f	f		t	0	39	continuous	EUT	f	3A							f	clear	f	t	group 5
29	with couple	1.6	61.4	23.98	ESPAÑA	secondary	1º trimester	f	f		f		8	f		f	f		f	t	0	0	0	0	0	f	f		t	10	40	continuous	EUT	f	2							f	clear	f	f	group 1
22	with couple	1.65	108	39.67	BULGARIA	secondary	1º trimester	f	f		f		8	f		f	f		f	f	0	0	0	0	0	f	t	3	t	9	39	continuous	EUT	f	0							t	stained ++	f	f	group 2a
31	with couple	1.6	55	21.48	ESPAÑA	primary	1º trimester	f	f		f		24	f		f	f		f	f	3	0	2	3	3023	f	f		f	0	41	continuous	EUT	f	0							f	clear	f	f	group 3
27	with couple	1.61	81	31.25	ESPAÑA	secondary	1º trimester	f	f		f		18	f		f	f		f	t	0	0	0	0	0	f	t	48	t	64	41	continuous	EUT	f	1							t	clear	f	f	group 2a
31	with couple	1.62	66	25.15	ESPAÑA	secondary	1º trimester	f	f		f		8	f		f	f		f	t	0	0	0	0	0	f	f		t	8	39	continuous	EUT	f	2							f	stained +	f	f	group 1
34	with couple	1.53	50.2	21.44	ESPAÑA	university	1º trimester	f	f		f		16	f		f	f		f	f	1	0	1	1	1011	f	f		t	20	41	continuous	EUT	f	2							t	clear	f	f	group 3
29	with couple	1.42	34	16.86	ESPAÑA	secondary	1º trimester	f	t	5	f		17	f		f	f		f	t	0	0	1	0	10	t	t	0	t	4	39	continuous	emergency c-section				group 2. Fracaso de inducción					t	clear	f	f	group 2a	f
29	with couple	1.65	54.8	20.13	POLONIA	university	1º trimester	f	f		f		7	f		f	t	1	f	t	1	0	0	1	1001	t	t	0	t	5	34	continuous	EUT	f	2							t	clear	f	f	group 10
21	with couple	1.75	62	20.24	MARRUECOS	primary	1º trimester	f	f		f		20	f		f	f		f	f	0	0	0	0	0	f	f		t	6	40	continuous	EUT	f	2							f	clear	t	f	group 1
27	with couple	1.68	57	20.2	ESPAÑA	primary	1º trimester	f	f		f		18	f		f	f		f	f	0	0	0	0	0	f	f		t	5	40	continuous	vacum	f	3B	Expulsivo prolongado						t	clear	f	f	group 1
34	with couple	1.7	61.3	21.21	ESPAÑA	university	1º trimester	f	f		f		8	f		f	f		f	t	0	0	0	0	0	f	f		t	0	39	continuous	CES programmed					Presentación podalic				f	clear	f	f	group 6	t
20	with couple	1.7	55.4	19.17	ESPAÑA	secondary	1º trimester	f	f		f		13	f		f	f		f	f	0	0	1	0	10	f	f		f	11	38	continuous	EUT	f	0							f	clear	f	f	group 1
31	with couple	1.61	48	18.52	ESPAÑA	secondary	1º trimester	f	f		f		18	f		f	f		f	f	0	0	0	0	0	f	f		t	13	40	continuous	vacum	t	0	SPBF						t	stained ++	f	f	group 1
24	with couple	1.65	48	17.63	ESPAÑA	primary	1º trimester	f	f		f		12	f		f	f		f	f	1	0	1	1	1011	f	f		t	9	39	continuous	EUT	f	1							f	stained +	f	f	group 3
28	with couple	1.63	60	22.58	ARGENTINA	secondary	1º trimester	f	f		f		23	f		f	f		f	f	0	0	0	0	0	f	f		t	31	40	continuous	FORC	t	2	Expulsivo prolongado						t	stained ++	t	f	group 1
31	with couple	1.67	63.8	22.88	SERBIA	university	1º trimester	f	f		f		8	f		f	f		f	f	0	0	0	0	0	f	f		t	16	40	continuous	EUT	f	1							f	clear	f	f	group 1
30	with couple	1.68	77.5	27.46	MARRUECOS	secondary	1º trimester	f	f		f		14	f		f	f		f	t	1	0	3	1	1031	f	f		t	7	40	discontinuous	EUT	f	2							f	stained +	f	f	group 3
33	with couple	1.6	54	21.09	ESPAÑA	secondary	1º trimester	f	f		f		15	f		f	f		f	f	2	0	0	2	2002	f	f		t	17	39	continuous	EUT	f	0							t	clear	f	f	group 3
29	with couple	1.68	63.5	22.5	ESPAÑA	secondary	1º trimester	f	t	3	f		13	f		f	f		f	f	0	0	0	0	0	f	f		t	0	39	NO	CES programmed					Presentación podalic				f	clear	f	f	group 6	t
37	with couple	1.56	47	19.31	ESPAÑA	university	1º trimester	f	f		f		14	f		f	f		f	f	1	0	0	1	1001	f	f		f	2	39	continuous	EUT	f	1							f	clear	f	f	group 3
26	with couple	1.6	58	22.66	ESPAÑA	secondary	1º trimester	f	t	20	f		17	f		f	f		f	t	0	0	0	0	0	f	t	48	t	57	39	continuous	EUT	f	2							t	clear	f	f	group 2a
24	with couple	1.63	95	35.76	MARRUECOS	primary	1º trimester	f	f		f		14	f		f	f		f	t	1	0	0	1	1001	f	f		f	3	40	continuous	EUT	f	1							f	clear	f	f	group 3
31	with couple	1.62	90.5	34.48	REPUBLICA DOMINICANA	primary	1º trimester	f	f		f		20	f		f	f		f	f	2	0	1	2	2012	f	f		t	0	40	continuous	EUT	f	1							f	stained ++	f	f	group 3
28	with couple	1.68	77	27.28	ESPAÑA	university	1º trimester	f	f		f		15	f		f	f		t	f	0	0	0	0	0	t	t	0	t	7	40	continuous	FORC	t	0	Expulsivo prolongado						t	clear	f	t	group 2a
33	with couple	1.53	47	20.08	ESPAÑA	secondary	1º trimester	f	f		f		5	f		f	f		f	f	0	0	0	0	0	f	t	4	t	12	40	continuous	FORC	t	0	SPBF						t	clear	f	f	group 2a
37	with couple	1.72	69	23.32	ESPAÑA	university	1º trimester	f	f		f		16	f		f	f		f	t	0	0	0	0	0	f	f		t	6	36	continuous	EUT	f	2							f	clear	f	f	group 10
22	with couple	1.64	52	19.33	ESPAÑA	secondary	1º trimester	f	f		f		13	f		f	f		f	f	0	0	0	0	0	f	f		t	0	39	NO	CES programmed					Presentación podalic				f	clear	f	f	group 6	t
37	with couple	1.58	53	21.23	ESPAÑA	secondary	1º trimester	f	f		f		13	f		f	f		f	t	0	0	0	0	0	t	t	0	t	15	40	continuous	vacum	t	0	SPBF						t	stained ++	t	f	group 2a
36	with couple	1.63	73	27.48	NIGERIA	secondary	1º trimester	f	f		f		10	f		f	t	1	f	t	2	0	1	2	2012	f	f		t	0	36	continuous	EUT	t	2							f	clear	f	f	group 10
26	with couple	1.55	57	23.73	ESPAÑA	secondary	1º trimester	f	t	5	f		20	f		f	f		f	f	1	0	0	1	1001	f	f		t	3	40	continuous	EUT	f	2							f	clear	f	f	group 3
22	with couple	1.69	66	23.11	MARRUECOS	primary	1º trimester	f	f		f		0	f		f	f		f	t	0	0	0	0	0	f	f		t	1	40	continuous	EUT	f	1							f	stained ++	f	f	group 1
29	with couple	1.54	66	27.83	ESPAÑA	primary	1º trimester	f	f		f		10	f		f	f		f	t	1	0	1	1	1011	f	f		f	0	41	discontinuous	EUT	f	1							f	clear	f	f	group 3
29	with couple	1.62	55	20.96	ESPAÑA	secondary	1º trimester	f	f		f		15	f		f	f		f	f	0	0	0	0	0	f	f		t	6	35	continuous	EUT	f	1							f	clear	f	f	group 10
32	with couple	1.63	51.9	19.53	ESPAÑA	primary	1º trimester	f	f		f		12	f		f	f		f	t	1	0	1	1	1011	f	f		t	10	40	continuous	FORC	t	2	SPBF						t	stained ++	t	f	group 3
31	with couple	1.58	65	26.04	REINO UNIDO	secondary	1º trimester	f	f		f		25	f		f	f		f	t	1	1	0	2	1102	f	t	32	f	34	38	continuous	EUT	f	1							t	clear	f	f	group 4a
35	with couple	1.63	78.6	29.58	MARRUECOS	primary	1º trimester	f	f		f		-1	t	FIV	f	f		f	t	0	0	0	0	0	f	f		t	20	40	continuous	EUT	f	1							t	clear	f	f	group 1
27	with couple	1.57	72	29.21	MARRUECOS	primary	2º trimester	f	f		f		9	f		f	f		f	t	1	0	0	1	1001	f	f		t	5	40	continuous	EUT	f	2							f	clear	f	f	group 3
30	with couple	1.65	78	28.65	MARRUECOS	Sin estudios	1º trimester	f	f		f		10	f		f	f		f	t	2	0	0	2	2002	t	f	0	f	0	41	continuous	EUT	f	1							f	clear	f	f	group 4a
23	with couple	1.71	74	25.31	MARRUECOS	primary	1º trimester	f	f		f		6	f		f	f		f	f	1	0	0	1	1001	f	f		f	2	40	continuous	EUT	f	0							f	clear	f	f	group 3
25	with couple	1.61	46	17.75	MARRUECOS	secondary	1º trimester	f	f		f		8	f		f	f		f	t	1	0	0	1	1001	f	t	0	t	2	40	continuous	EUT	t	0							f	stained +	f	f	group 4a
27	with couple	1.5	45.5	20.22	ESPAÑA	university	1º trimester	f	f		f		15	f		f	f		f	f	0	0	0	0	0	f	f		t	8	40	continuous	EUT	f	1							t	stained +	f	f	group 1
43	with couple	1.54	63	26.56	MARRUECOS	Sin estudios	1º trimester	f	f		f		4	f		f	f		f	f	3	0	0	3	3003	f	t	0	t	12	41	continuous	vacum	f	1	Expulsivo prolongado						t	clear	f	f	group 4a
35	with couple	1.47	52	24.06	MARRUECOS	primary	1º trimester	f	f		f		7	f		f	t	1	f	t	3	0	0	3	3003	f	f		f	0	41	continuous	EUT	f	0							f	stained ++	f	f	group 5
26	with couple	1.61	77.5	29.9	ESPAÑA	secondary	1º trimester	f	t	3	f		5	f		f	f		f	t	0	0	0	0	0	f	f		t	8	40	continuous	EUT	f	2							f	stained +	f	f	group 1
32	with couple	1.63	68	25.59	ESPAÑA	university	1º trimester	f	f		f		23	f		f	f		f	f	1	0	0	1	1001	f	f		t	0	40	continuous	EUT	f	1							f	clear	f	f	group 3
30	with couple	1.7	55.7	19.27	MARRUECOS	primary	1º trimester	f	f		f		7	f		f	t	2	f	t	2	0	0	2	2002	f	f		t	0	39	NO	CES programmed					Presentación podalic				f	clear	f	f	group 7	t
36	with couple	1.56	81	33.28	MARRUECOS	primary	1º trimester	f	f		f		6	f		f	f		f	t	3	0	0	3	3003	f	f		f	3	40	continuous	EUT	f	0							f	clear	f	f	group 3
24	with couple	1.65	91.2	33.5	MARRUECOS	primary	2º trimester	f	f		f		7	f		f	t	1	f	t	1	0	0	1	1001	f	f		t	4	40	continuous	EUT	f	2							f	stained +	f	f	group 5
20	with couple	1.67	67	24.02	ESPAÑA	primary	1º trimester	f	t	10	f		11	f		f	f		f	f	0	0	0	0	0	f	f		t	0	39	discontinuous	CES programmed					Presentación podalic				f	clear	f	f	group 6	t
30	with couple	1.64	88.5	32.9	MARRUECOS	secondary	1º trimester	f	f		f		9	f		f	f		f	t	2	0	0	2	2002	f	f		f	0	41	continuous	EUT	f	1							f	stained +	f	f	group 3
32	with couple	1.56	62.7	25.76	NIGERIA	secondary	1º trimester	f	f		f		12	f		f	t	1	f	t	1	0	2	1	1021	f	f		t	11	39	continuous	EUT	t	1							f	clear	f	f	group 5
32	with couple	1.73	55	18.38	ESPAÑA	university	1º trimester	f	f		f		4	f		f	f		f	f	0	0	0	0	0	f	f		t	3	39	continuous	EUT	f	1							f	clear	f	f	group 1
42	with couple	1.73	64.5	21.55	CHINA	secondary	1º trimester	f	f		f		9	f		f	f		f	f	1	0	5	1	1051	f	f		t	2	40	continuous	EUT	f	2							f	Hemorrágico	f	f	group 3
34	with couple	1.55	72	29.97	ECUADOR	university	1º trimester	f	f		f		18	f		f	t	2	t	t	2	0	0	2	2002	f	f		t	0	36	NO	CES programmed					2 previous c-sections				f	clear	f	f	group 10	t
32	with couple	1.52	60.5	26.19	RUMANIA	secondary	1º trimester	f	t	5	f		15	f		f	f		f	f	2	0	0	2	2002	f	f		t	7	40	continuous	EUT	f	1							f	clear	f	f	group 3
42	with couple	1.57	79	32.05	MARRUECOS	primary	1º trimester	f	f		f		2	f		f	t	2	f	t	2	0	0	2	2002	f	f		t	0	39	NO	CES programmed					2 previous c-sections				f	clear	f	t	group 5	t
21	with couple	1.66	76.7	27.83	MARRUECOS	primary	1º trimester	f	f		f		2	f		f	f		f	f	0	0	0	0	0	f	f		t	10	41	continuous	EUT	f	1							f	clear	f	f	group 1
44	with couple	1.6	86	33.59	MARRUECOS	primary	2º trimester	f	f		f		4	f		f	t	3	t	t	3	0	1	3	3013	f	f		t	0	38	continuous	CES programmed					2 previous c-sections				f	clear	f	f	group 5	t
37	with couple	1.57	71	28.8	MARRUECOS	Sin estudios	1º trimester	f	f		f		20	t	FIV	f	f		f	t	0	0	0	0	0	t	t	0	t	5	41	continuous	emergency c-section				group 2. Fracaso de inducción					t	stained +	f	f	group 2a	f
28	with couple	1.5	57	25.33	BANGLADESH	primary	2º trimester	f	f		f		9	f		f	t	1	t	t	2	0	1	2	2012	f	f		t	2	38	continuous	EUT	f	1							f	clear	f	f	group 5
34	with couple	1.61	60	23.15	ESPAÑA	university	1º trimester	f	f		f		22	f		f	f		f	t	1	0	0	1	1001	t	t	0	t	3	39	continuous	EUT	f	0							t	clear	f	f	group 4a
35	with couple	1.62	63	24.01	ESPAÑA	secondary	1º trimester	f	f		f		6	f		f	f		f	t	0	0	0	0	0	f	f		t	0	39	NO	CES programmed					Presentación podalic				f	clear	f	f	group 6	t
23	with couple	1.62	58	22.1	ESPAÑA	primary	1º trimester	f	t	4	f		10	f		f	f		f	t	0	0	1	0	10	f	t	19	t	30	38	continuous	EUT	f	0							t	clear	f	f	group 2a
33	with couple	1.66	78.6	28.52	ESPAÑA	university	1º trimester	f	f		f		15	f		f	f		f	t	0	0	0	0	0	f	f		t	12	41	continuous	EUT	f	2							t	stained ++	f	f	group 1
28	with couple	1.63	50	18.82	ESPAÑA	primary	1º trimester	f	f		f		23	f		f	f		f	f	1	0	1	1	1011	t	f	0	t	8	41	continuous	EUT	f	2							f	clear	f	f	group 4a
29	with couple	1.5	66	29.33	MARRUECOS	primary	2º trimester	f	f		f		6	f		f	f		f	f	2	0	0	2	2002	f	f		t	0	40	continuous	EUT	f	2							f	clear	f	f	group 3
38	with couple	1.58	64	25.64	ESPAÑA	university	1º trimester	f	f		f		10	f		f	f		f	t	1	0	1	1	1011	f	f		f	25	40	continuous	EUT	f	1							f	clear	f	f	group 3
32	with couple	1.63	60	22.58	ESPAÑA	primary	1º trimester	f	f		f		10	f		f	f		f	f	1	0	0	1	1001	f	f		f	1	41	continuous	EUT	f	0							f	clear	f	f	group 3
25	with couple	1.74	62	20.48	MARRUECOS	primary	1º trimester	f	f		f		18	f		f	f		f	f	0	0	0	0	0	f	f		t	2	39	continuous	EUT	f	1							f	clear	f	f	group 1
38	with couple	1.68	64	22.68	MARRUECOS	Sin estudios	1º trimester	f	f		f		10	f		f	f		f	f	2	0	0	2	2002	f	f		t	0	40	continuous	EUT	f	1							f	clear	f	f	group 3
29	with couple	1.62	67	25.53	MARRUECOS	primary	1º trimester	f	f		f		6	f		f	f		f	f	2	0	0	2	2002	f	f		t	17	41	continuous	vacum	f	1	SPBF						f	clear	f	t	group 3
34	with couple	1.6	55	21.48	BULGARIA	secondary	2º trimester	f	f		f		10	f		f	f		t	f	2	0	0	2	2002	f	f		f	0	41	continuous	EUT	f	0							f	clear	f	f	group 3
29	with couple	1.53	65	27.77	ESPAÑA	secondary	1º trimester	f	f		f		12	f		f	f		f	t	0	0	0	0	0	f	f		t	11	39	continuous	EUT	f	1							f	clear	f	f	group 1
36	with couple	1.65	60	22.04	ESPAÑA	secondary	1º trimester	f	f		f		13	f		f	f		f	t	1	0	1	1	1011	f	f		t	28	37	continuous	EUT	f	2							t	clear	f	f	group 3
28	with couple	1.59	80	31.64	MARRUECOS	secondary	1º trimester	f	f		f		2	f		f	f		f	f	1	0	1	1	1011	f	f		t	17	39	continuous	EUT	f	0							f	clear	f	f	group 3
28	with couple	1.71	70	23.94	ESPAÑA	secondary	1º trimester	f	f		f		22	f		f	f		t	f	0	0	0	0	0	t	t	0	t	6	38	continuous	FORC	t	0	SPBF						t	clear	f	f	group 2a
23	with couple	1.64	55	20.45	ESPAÑA	secondary	1º trimester	f	t	5	f		33	f		f	f		f	t	0	0	0	0	0	f	f		t	40	38	continuous	FORC	t	3C	Expulsivo prolongado						t	clear	f	f	group 1
28	with couple	1.6	57	22.27	ESPAÑA	primary	2º trimester	f	f		f		14	f		f	f		f	t	0	0	0	0	0	f	f		t	9	39	continuous	EUT	f	1							f	clear	f	f	group 1
39	with couple	1.62	66	25.15	ESPAÑA	secondary	1º trimester	f	f		f		12	f		f	f		f	t	1	0	0	1	1001	f	f		t	19	39	discontinuous	EUT	f	1							f	clear	f	f	group 3
21	with couple	1.58	72	28.84	MARRUECOS	primary	1º trimester	f	f		f		8	f		f	f		f	t	1	0	1	1	1011	f	f		f	2	40	continuous	EUT	f	0							f	stained ++	f	f	group 3
31	with couple	1.61	59	22.76	MARRUECOS	primary	1º trimester	f	f		f		9	f		f	f		f	t	2	0	0	2	2002	f	f		f	0	40	continuous	EUT	f	0							f	stained +	f	f	group 3
32	with couple	1.51	60	26.31	ESPAÑA	primary	1º trimester	f	f		f		12	f		f	f		f	t	1	0	1	1	1011	t	t	0	t	5	39	continuous	EUT	f	0							t	clear	f	f	group 4a
28	with couple	1.73	81.6	27.26	REPUBLICA DOMINICANA	primary	1º trimester	f	f		f		8	f		f	f		f	t	0	0	0	0	0	f	f		t	0	39	continuous	EUT	f	2							f	clear	f	f	group 1
27	with couple	1.7	75	25.95	CUBA	secondary	2º trimester	f	f		f		13	f		f	f		f	f	1	0	1	1	1011	f	f		t	4	40	continuous	EUT	f	1							f	clear	f	f	group 3
36	with couple	1.57	70	28.4	ESPAÑA	secondary	Desconocido	f	f		f		0	f		f	f		t	t	1	2	1	3	1213	f	f		f	0	32	continuous	EUT	f	0							f	Hemorrágico	f	f	group 10
31	with couple	1.58	63	25.24	MARRUECOS	primary	1º trimester	f	f		f		13	f		f	f		f	t	0	0	0	0	0	f	f		t	7	39	continuous	EUT	f	2							f	stained +	f	f	group 1
16	with couple	1.53	67	28.62	ESPAÑA	primary	3º trimester	f	f		f		6	f		f	f		f	t	0	0	0	0	0	f	t	49	t	65	39	continuous	EUT	f	1							t	clear	t	f	group 2a
39	with couple	1.63	50	18.82	ESPAÑA	university	1º trimester	f	f		f		10	f		f	t	1	f	t	1	0	0	1	1001	f	f		t	0	37	continuous	CES programmed					Casos Especiales				f	clear	f	t	group 5	t
32	with couple	1.61	75.7	29.2	MARRUECOS	secondary	1º trimester	f	f		f		-2	f		f	f		f	t	2	0	1	1	2011	f	t	16	t	22	41	continuous	EUT	f	1							t	stained ++	f	f	group 4a
34	with couple	1.61	59	22.76	ESPAÑA	primary	1º trimester	f	f		f		11	f		f	t	1	f	t	1	0	0	1	1001	f	f		t	0	41	continuous	CES programmed					Casos Especiales				f	clear	f	f	group 5	t
30	with couple	1.57	76	30.83	MARRUECOS	primary	2º trimester	f	f		f		4	f		f	f		f	f	2	0	0	2	2002	f	f		f	0	40	continuous	EUT	f	2							f	clear	f	f	group 3
38	with couple	1.56	60	24.65	MARRUECOS	Sin estudios	1º trimester	f	f		f		11	f		f	f		f	f	4	0	0	4	4004	f	f		f	7	40	continuous	EUT	f	0							f	clear	f	t	group 3
33	with couple	1.65	82	30.12	MARRUECOS	Sin estudios	1º trimester	f	f		f		4	f		f	f		f	f	1	1	0	2	1102	f	f		f	2	39	continuous	EUT	f	0							f	clear	f	t	group 3
28	with couple	1.61	118	45.52	REPUBLICA DOMINICANA	primary	1º trimester	f	f		f		18	f		f	t	1	f	t	2	0	1	2	2012	f	f		t	33	39	continuous	EUT	f	2							t	clear	f	f	group 5
18	with couple	1.63	71	26.72	ESPAÑA	primary	1º trimester	f	t	5	f		12	f		f	f		f	f	0	0	0	0	0	f	f		t	5	39	continuous	EUT	f	1							t	stained +	f	f	group 1
35	with couple	1.64	78	29	ESPAÑA	university	1º trimester	f	f		f		10	f		f	t	2	f	t	2	0	0	2	2002	f	f		t	16	40	continuous	emergency c-section				group 4. Desproporción pelvifetal					t	clear	f	f	group 5	t
17	with couple	1.65	54	19.83	ESPAÑA	primary	1º trimester	f	f		f		13	f		f	f		f	f	0	0	0	0	0	f	f		t	5	39	continuous	EUT	f	1							t	clear	f	f	group 1
40	with couple	1.7	62	21.45	DINAMARCA	university	1º trimester	f	f		f		5	f		f	f		f	t	0	0	1	0	10	t	t	0	t	10	36	continuous	emergency c-section				group 2. Fracaso de inducción					t	stained ++	f	t	group 10	f
43	with couple	1.6	83	32.42	MARRUECOS	Sin estudios	3º trimester	f	f		f		10	f		f	f		f	f	3	0	0	3	3003	f	f		t	0	41	continuous	EUT	f	1							f	clear	f	f	group 3
33	with couple	1.67	50	17.93	ESPAÑA	university	1º trimester	f	f		f		11	f		f	f		f	t	0	0	0	0	0	f	f		t	8	39	continuous	vacum	t	0	SPBF						t	stained +	f	f	group 1
19	with couple	1.64	57	21.19	ESPAÑA	secondary	2º trimester	f	f		f		6	f		f	f		f	t	0	0	0	0	0	f	t	23	t	28	34	continuous	EUT	f	0							t	clear	t	f	group 10
31	with couple	1.65	70	25.71	ESPAÑA	university	1º trimester	f	f		f		11	f		f	f		f	f	0	0	2	0	20	f	f		t	3	40	continuous	EUT	f	1							f	clear	f	f	group 1
27	with couple	1.58	50	20.03	ESPAÑA	secondary	1º trimester	f	f		f		7	f		f	f		f	f	0	0	0	0	0	f	f		t	0	36	continuous	EUT	f	1							f	clear	f	f	group 10
32	with couple	1.72	71.3	24.1	REINO UNIDO	secondary	1º trimester	f	f		f		17	f		f	f		f	f	0	0	1	0	10	f	f		t	12	39	continuous	EUT	f	1							t	clear	f	f	group 1
32	with couple	1.65	94	34.53	ESPAÑA	secondary	1º trimester	f	t	3	f		7	f		f	t	1	f	t	1	0	1	1	1011	f	f		t	0	37	NO	EUT	f	1							f	stained +++	f	f	group 5
35	with couple	1.65	110.5	40.59	ESPAÑA	secondary	1º trimester	f	f		f		2	f		f	f		f	t	1	0	0	1	1001	f	f		t	15	40	continuous	EUT	f	1							f	stained ++	f	f	group 3
33	with couple	1.56	63	25.89	MARRUECOS	primary	1º trimester	f	f		f		9	f		f	f		f	t	0	0	0	0	0	f	t	12	t	30	39	continuous	emergency c-section				group 3. Parto estacionado					t	stained +	t	f	group 2a	t
33	with couple	1.59	48	18.99	ESPAÑA	secondary	1º trimester	f	f		f		12	f		f	f		f	f	3	0	1	3	3013	f	t	0	t	8	41	continuous	EUT	f	0							t	clear	f	f	group 4a
38	with couple	1.64	56	20.82	MARRUECOS	Sin estudios	1º trimester	f	f		f		8	f		f	f		f	f	1	0	0	1	1001	f	f		f	0	36	continuous	EUT	f	0							f	clear	f	f	group 10
26	with couple	1.76	92	29.7	ALEMANIA	Sin estudios	2º trimester	f	f		f		14	f		f	f		f	f	0	0	0	0	0	f	f		t	5	40	continuous	EUT	f	1							t	clear	f	f	group 1
25	with couple	1.64	137.5	51.12	MARRUECOS	primary	1º trimester	f	f		f		2	f		f	f		f	t	1	0	0	1	1001	t	f	0	t	1	40	continuous	EUT	f	2							f	clear	f	f	group 4a
27	with couple	1.48	49	22.37	ESPAÑA	secondary	1º trimester	f	f		f		14	f		f	f		f	t	0	0	0	0	0	t	t	36	t	>72	39	continuous	ESP	t	2	Expulsivo prolongado						t	clear	f	f	group 2a
19	with couple	1.7	88	30.45	VENEZUELA	secondary	1º trimester	f	f		f		12	f		f	f		f	f	0	0	0	0	0	f	f		t	18	41	continuous	EUT	f	1							f	clear	f	f	group 1
35	with couple	1.68	64	22.68	ESPAÑA	university	1º trimester	f	f		f		13	f		f	f		f	t	1	0	0	1	1001	f	f		t	25	39	continuous	EUT	f	1							f	clear	f	f	group 3
36	with couple	1.7	78.5	27.16	ESPAÑA	secondary	2º trimester	f	f		f		15	f		f	f		f	f	0	0	0	0	0	f	f		t	6	40	continuous	EUT	f	0							t	clear	f	f	group 1
30	with couple	1.68	54	19.13	ESPAÑA	university	1º trimester	f	f		f		13	f		f	t	1	f	t	1	0	0	1	1001	f	f		t	3	39	continuous	EUT	f	2							f	clear	f	f	group 5

## Sheet: HOSPITAL B
AGE	COUPLE SITUATION	HEIGHT	WEIGHT	BMI	COUNTRY OF ORIGYN	MATERNAL EDUCATION	START ANTENATAL CARRE	SUBSTANCE ABUSE	SMOKING	CIGARRETTES PER DAY	ALCOHOL	DAILY ALCOHOL INTAKE	KG INCREASED PREGNANCY	ART	ART MODE	AMNIOCENTESIS	PREVIOUS CESAREAN	NUMBER OF PREV CESAREAN	COMORBIDITY	OBSTETRIC RISK	PREVIOUS TERM PREGNANCIES	PREVIOUS PRETERM PREGNANCIES	MISCARRIAGES	ALIVE NEW BORNS	PARITY	PREINDUCTION	INDUCTION	HOURS ROM BEFORE INDUCTION	ANESTHESIA	HOURS OF RUPTURED MEMBRANES AT DELIVERY	GESTAGIONAL AGE	CARDIOTOCOGRAPHY	TYPE OF BIRTH	EPISIOTOMY	TEAR	MEDICAL INDICATION	EMERGENCY CESAREAN SECTION	PROGRAMMED CESAREAN SECTION		AMNIOTIC LIQUID	Fetal INTRAPARTUM pH	COMPLICATIONS	ROBSON GROUP	CESAREAN IN ACCORDANCE TO CLINICAL STANDARD				COLESTASIS GRAVIDICA	CORIONAMNIONITIS
41	with couple	1.76	95	30.67	RUMANIA	secondary	1º Trimester	f	f		f		14	t	FIV	f	f		f	t	0	0	0	0	0	f	f		t	2	33	discontinuous	EUT	t					t	clear	f	f	group 10
34	with couple	1.73	76.5	25.56	ITALIA	University	1º Trimester	f	f		f		3	f		f	f		f	t	0	0	0	0	0	f	f		t	24	40	continued	EUT	f					t	clear	f	t	group 1
29	with couple	1.69	52	18.21	ESPAÑA	University	1º Trimester	f	f		f		10	f		f	f		f	t	0	0	0	0	0	f	f		t	>72	34	NO	CES programmed					podalic	f	clear	f	f	group 6
31	with couple	1.63	98.1	36.92	ESPAÑA	primary	1º Trimester	f	f		f		-2	f		f	f		f	f	2	0	0	2	2002	f	f		t	5	40	continued	EUT	f					t	clear	t	t	group 3
25	with couple	1.6	75	29.3	CHILE	secondary	1º Trimester	f	f		f		-1	f		f	t	1	f	t	1	0	2	1	1021	f	f		t	0	38	continued	EUT	t					f	clear	t	f	group 3
31	with couple	1.57	57	23.12	ESPAÑA	University	1º Trimester	f	f		f		13	f		f	f		f	f	0	0	0	0	0	f	f		t	10	41	continued	EUT	t					t	stained +	f	f	group 1
40	without couple	1.61	71	27.39	ESPAÑA	University	1º Trimester	f	f		f		10	t	FIV	f	f		t	t	0	0	2	0	20	t	f	9	t	34	40	continued	FORC	t					t	clear	f	f	group 2a
37	with couple	1.65	67	24.61	ESPAÑA	University	1º Trimester	f	f		f		14	f		f	f		f	f	1	0	1	1	1011	t	f	12	t	23	37	continued	EUT	t					f	clear	f	f	group 4a
26	with couple	1.67	59	21.16	MARRUECOS	primary	1º Trimester	f	f		f		16	f		f	f		t	f	1	0	0	1	1001	t	f	0	t	1	39	continued	vacum	t					f	clear	f	f	group 4a
40	with couple	1.68	75	26.57	ESPAÑA	secondary	1º Trimester	f	f		f		12	f		f	f		f	f	1	0	1	1	1011	f	f		t	1	41	continued	EUT	f					f	clear	t	f	group 3
32	with couple	1.62	72	27.43	ESPAÑA	University	1º Trimester	f	f		f		8	f		f	f		f	t	1	0	0	1	1001	t	f	0	t	1	41	continued	EUT	f					t	clear	f	f	group 4a						t
30	with couple	1.52	86	37.22	PARAGUAY	University	1º Trimester	f	f		f		10	f		f	t	1	f	t	1	0	0	1	1001	f	f		t	4	36	continued	EUT	f					f	clear	f	f	group 10
30	with couple	1.63	56	21.08	ESPAÑA	primary	1º Trimester	f	f		f		9	f		f	f		f	f	0	0	2	0	20	f	f		t	0	41	continued	EUT	f					f	clear	f	t	group 1
28	with couple	1.71	67	22.91	MARRUECOS	primary	1º Trimester	f	f		f		12	f		f	f		f	f	0	0	0	0	0	f	f		t	2	38	continued	EUT	t					f	clear	f	f	group 1
35	with couple	1.63	63	23.71	ESPAÑA	secondary	1º Trimester	f	t	3	f		10	f		f	f		f	t	0	0	0	0	0	t	f	0	t	3	40	continued	vacum	t					t	stained +	f	f	group 2a				t
37	with couple	1.58	53	21.23	ESPAÑA	primary	1º Trimester	f	f		f		13	f		f	t	1	f	t	1	0	0	1	1001	f	f		t	5	40	continued	EUT	f					t	clear	f	f	group 3
26	with couple	1.65	88	32.32	ARGELIA	primary	1º Trimester	f	f		f		16	f		f	f		f	f	0	0	0	1	1	t	t	9	t	9	41	continued	EUT	t					t	clear	t	f	group 2a
34	with couple	1.54	77	32.47	ECUADOR	secondary	1º Trimester	f	f		f		7	f		f	f		f	f	1	0	1	1	1011	f	f		f	0	41	continued	EUT	f					f	stained ++	f	f	group 3
33	with couple	1.63	78	29.36	ESPAÑA	secondary	1º Trimester	f	t	2	f		7	f		f	f		f	f	1	0	0	1	1001	f	f		t	8	40	discontinuous	EUT	f					f	clear	f	f	group 3
32	with couple	1.62	54	20.58	RUSIA	secondary	1º Trimester	f	f		f		11	f		f	f		f	f	1	0	0	1	1001	f	f		t	0	39	discontinuous	EUT	f					f	clear	f	t	group 3
35	with couple	1.7	60	20.76	RUMANIA	University	1º Trimester	f	f		f		14	f		f	f		f	f	0	0	0	0	0	f	f		f	0	41	discontinuous	vacum	t					f	stained +	f	f	group 1
37	with couple	1.6	60	23.44	ESPAÑA	University	1º Trimester	f	f		f		12	f		f	f		f	t	0	0	0	0	0	f	f		t	26	37	continued	EUT	f	1				t	clear	f	f	group 1
30	with couple	1.6	67	26.17	ESPAÑA	secondary	1º Trimester	f	f		f		13	f		f	f		f	f	1	0	0	1	1001	t	f	0	t	4	41	continued	EUT	f					f	stained ++	f	f	group 4a
33	with couple	1.63	119	44.79	MARRUECOS	primary	1º Trimester	f	f		f		18	f		f	t	1	f	t	1	0	0	1	1001	t	t	0	t	7	38	continued	vacum	f					t	clear	t	f	group 4a
32	with couple	1.6	54	21.09	ESPAÑA	secondary	1º Trimester	f	f		f		15	f		f	f		f	f	1	0	1	1	1011	f	f		f	5	39	discontinuous	EUT	f					f	clear	f	f	group 3
27	with couple	1.68	55	19.49	ESPAÑA	secondary	1º Trimester	f	t	5	f		20	f		f	f		f	t	0	0	2	0	20	t	f	0	t	1	41	continued	EUT	t					f	clear	t	f	group 2a						t
34	with couple	1.58	73	29.24	ESPAÑA	secondary	1º Trimester	f	f		f		15	f		f	f		t	t	0	0	1	0	10	f	t	18	t	18	41	continued	EUT	f					t	stained ++	t	f	group 2a				t
25	with couple	1.76	64	20.66	ESPAÑA	University	1º Trimester	f	f		f		10	f		f	f		f	f	0	0	0	0	0	f	f		t	13	40	continued	EUT	f					t	clear	f	f	group 1
32	with couple	1.55	73	30.39	ESPAÑA	primary	1º Trimester	f	f		f		12	f		f	f		f	f	4	0	0	4	4004	f	f		t	13	39	continued	EUT	f					f	clear	f	f	group 3
36	with couple	1.61	67	25.85	ESPAÑA	secondary	1º Trimester	f	f		f		15	f		f	f		f	f	1	0	1	1	1011	f	f		t	5	40	continued	EUT	f					f	clear	f	f	group 3
39	with couple	1.67	51	18.29	ESPAÑA	University	1º Trimester	f	t	3	f		10	t	FIV	f	f		f	f	0	0	0	0	0	t	f		t	28	40	continued	EUT	f					t	stained +	f	t	group 2a
27	with couple	1.66	58	21.05	ESPAÑA	primary	1º Trimester	f	t	4	f		12	f		f	f		f	t	0	0	0	0	0	f	f		t	17	39	continued	EUT	f					t	clear	f	f	group 1				t
31	with couple	1.63	78	29.36	MARRUECOS	secondary	1º Trimester	f	f		f		-5	f		f	f		f	f	1	0	0	1	1001	f	f		f	0	37	continued	EUT	f					f	clear	f	f	group 3
42	with couple	1.6	73	28.52	ESPAÑA	secondary	1º Trimester	f	f		f		-3	t	FIV	f	f		f	f	0	0	0	0	0	f	f		t	8	39	continued	FORC	t					f	stained ++	f	f	group 1
33	with couple	1.63	74	27.85	ESPAÑA	primary	1º Trimester	f	f		f		0	f		f	f		f	f	2	0	0	2	2002	f	f		t	2	40	continued	EUT						f	clear	f	f	group 3
28	with couple	1.58	56	22.43	BULGARIA	secondary	1º Trimester	f	f		f		6	f		f	f		f	t	0	0	2	0	20	f	f		f	0	25	NO	EUT	f					t	stained +	f	f	group 6			t
40	with couple	1.71	65	22.23	ESPAÑA	primary	1º Trimester	f	f		f		10	f		f	f		f	t	1	0	2	1	1021	f	f		f	0	39	continued	EUT	f					f	clear	f	f	group 3
28	with couple	1.62	63	24.01	ESPAÑA	primary	1º Trimester	f	f		f		1	f		f	t	1	f	f	2	0	0	2	2002	f	f		f	0	40	NO	EUT	f					f	stained ++	f	f	group 3
29	with couple	1.65	49	18	ESPAÑA	University	1º Trimester	f	f		f		16	f		f	f		t	f	0	0	0	0	0	f	f		t	3	39	continued	EUT	f					f	clear	f	f	group 1
36	with couple	1.59	58	22.94	ESPAÑA	secondary	1º Trimester	f	f		f		12	f		f	f		f	t	0	0	0	0	0	t	f	34	t	34	39	continued	EUT	f					t	stained +	f	f	group 2a
32	with couple	1.56	49	20.13	ESPAÑA	primary	1º Trimester	f	t	4	f		13	f		f	f		f	t	0	0	0	0	0	f	f		t	13	39	continued	vacum	t					f	clear	t	f	group 2a
36	with couple	1.62	94	35.82	ESPAÑA	secondary	1º Trimester	f	t	2	f		3	f		f	f		f	t	0	0	0	0	0	f	t	0	t	9	38	continued	FORC	t					t	stained ++	f	f	group 2a					t
26	with couple	1.53	62	26.49	ESPAÑA	secondary	1º Trimester	f	f		f		14	f		f	f		f	f	0	0	1	0	10	f	f		t	7	40	continued	EUT	f					f	clear	f	f	group 1
41	with couple	1.6	68	26.56	ESPAÑA	secondary	1º Trimester	f	f		f		8	f		f	f		f	f	2	0	0	2	2002	f	f		f	0	37	continued	EUT	t					f	clear	f	f	group 3
37	with couple	1.63	63	23.71	ESPAÑA	secondary	1º Trimester	f	f		f		17	f		f	t	1	f	t	1	0	0	1	1001	f	t	6	t	18	39	continued	emergency c-section				group 3. Parto estacionado		t	clear	f	f	group 4a		t
37	with couple	1.63	74	27.85	ESPAÑA	University	1º Trimester	f	f		f		15	f		f	f		f	f	0	0	3	0	30	t	f	10	t	25	38	continued	EUT	f					t	clear	f	t	group 2a
29	with couple	1.67	77.5	27.79	ESPAÑA	primary	1º Trimester	f	t	3	f		13	f		f	f		f	f	1	0	0	1	1001	f	t	3	t	3	41	continued	EUT	f					t	clear	t	f	group 4a
22	with couple	1.54	60	25.3	NEPAL	secondary	1º Trimester	f	f		f		8	f		f	f		f	f	1	0	0	1	1001	f	f		t	3	39	continued	EUT	f					f	clear	f	f	group 3
40	with couple	1.8	74	22.84	REPUBLICA CHECA	University	1º Trimester	f	f		f		19	f		f	f		f	t	1	0	0	1	1001	f	t	14	t	16	41	continued	EUT	f					t	stained +	f	t	group 4a
29	with couple	1.72	57	19.27	ESPAÑA	primary	1º Trimester	f	f		f		14	f		f	f		f	t	1	0	3	1	1031	f	f		f	0	40	NO	EUT	f					f	stained ++	f	f	group 3
29	with couple	1.58	52	20.83	REINO UNIDO	secondary	1º Trimester	f	t	2	f		11	f		f	f		f	f	0	0	1	0	10	t	f	0	f	2	41	continued	EUT	f					f	clear	f	f	group 2a
24	with couple	1.67	51	18.29	COLOMBIA	secondary	1º Trimester	f	f		f		11	f		t	f		f	f	0	0	0	0	0	f	f		t	1	39	continued	EUT	f					f	clear	f	f	group 1
31	with couple	1.58	66	26.44	MARRUECOS	University	1º Trimester	f	f		f		8	f		f	f		f	t	1	0	0	1	1001	f	f		f	0	40	discontinuous	EUT	t					f	clear	f	f	group 3				t
33	with couple	1.67	71	25.46	REINO UNIDO	secondary	1º Trimester	f	f		f		6	f		f	f		f	f	2	0	1	2	2012	t	f	0	f	0	41	discontinuous	EUT	f					f	clear	f	f	group 4a
33	with couple	1.64	66	24.54	ESPAÑA	University	1º Trimester	f	f		f		10	f		f	f		f	t	0	0	0	0	0	f	f		t	6	41	continued	EUT	t					t	stained ++	f	f	group 1
24	with couple	1.6	57	22.27	ESPAÑA	University	1º Trimester	f	f		f		14	f		f	f		f	f	0	0	0	0	0	f	f		t	1	39	continued	EUT	f					f	stained +	f	f	group 1
28	with couple	1.7	62	21.45	ALEMANIA	University	1º Trimester	f	f		f		20	f		f	f		f	t	1	0	0	1	1001	f	f		t	7	40	continued	EUT	f					f	clear	f	f	group 3
39	with couple	1.63	65	24.46	ESPAÑA	secondary	1º Trimester	f	f		f		12	f		f	f		f	f	1	0	0	1	1001	f	f		t	0	39	discontinuous	EUT	f					f	clear	f	f	group 3
33	with couple	1.58	75	30.04	ESPAÑA	primary	1º Trimester	f	f		f		10	f		f	f		f	t	1	0	0	1	1001	f	t	2	t	7	39	continued	EUT	f					t	stained ++	f	f	group 4a
30	with couple	1.51	51	22.37	ESPAÑA	secondary	1º Trimester	f	f		f		11	f		f	f		f	f	0	0	2	0	20	f	t	12	t	18	40	continued	FORC	t					t	clear	f	t	group 2a
33	with couple	1.56	67	27.53	VENEZUELA	University	1º Trimester	f	f		f		6	f		f	f		f	f	0	1	0	1	101	f	f		t	13	39	continued	vacum	t					t	stained +	f	f	group 3
38	with couple	1.55	49	20.4	ESPAÑA	secondary	1º Trimester	f	f		f		15	f		f	f		f	f	1	0	0	1	1001	f	f		t	0	39	discontinuous	EUT	f					f	clear	f	f	group 3
39	with couple	1.67	85	30.48	FRANCIA	secondary	1º Trimester	f	f		f		5	f		f	f		t	f	0	0	0	0	0	f	t	17	t	20	39	continued	emergency c-section				group 5. Miscelanea		t	clear	f	f	group 2a
35	with couple	1.57	87	35.3	ESPAÑA	primary	1º Trimester	f	f		f		15	f		f	t	2	t	t	3	0	0	3	3003	f	f		t	0	39	continued	CES programmed					2 Cesáreas anteriores	t	clear	f	f	group 3
32	with couple	1.67	95	34.06	ESPAÑA	secondary	1º Trimester	f	t	5	f		0	f		f	f		f	f	1	0	0	1	1001	f	f		t	1	39	continued	EUT	f					f	clear	f	f	group 3
29	with couple	1.63	48	18.07	ESPAÑA	primary	1º Trimester	f	t	2	f		8	f		f	f		f	f	0	0	1	0	10	f	f		t	14	40	continued	EUT	f					t	clear	f	f	group 1
36	with couple	1.6	68	26.56	ESPAÑA	secondary	1º Trimester	f	f		f		9	f		f	t	1	f	t	0	1	0	1	101	f	t	4	t	11	35	continued	EUT	f					t	stained +	f	f	group 10		t
30	with couple	1.62	61	23.24	REINO UNIDO	secondary	1º Trimester	f	f		f		11	f		f	f		f	f	0	0	0	0	0	f	f		t	2	39	continued	EUT	f					f	clear	f	f	group 1
27	with couple	1.57	73	29.62	ESPAÑA	secondary	1º Trimester	f	f		f		21	f		f	f		f	t	0	0	1	0	10	t	f	0	t	1	41	continued	EUT	f					f	clear	f	f	group 2a						t
32	with couple	1.57	64	25.96	ESPAÑA	University	1º Trimester	f	f		f		9	f		f	t	1	t	t	0	1	0	1	101	f	t	40	t	56	40	continued	emergency c-section				group 2. Fracaso de inducción		t	clear	f	f	group 4a
37	with couple	1.69	73	25.56	ESPAÑA	University	1º Trimester	f	f		f		3	f		f	f		f	f	0	0	0	0	0	f	f		t	8	41	continued	vacum	f					t	stained +++	f	f	group 1
30	with couple	1.47	69	31.93	FILIPINAS	University	1º Trimester	f	f		f		18	f		f	f		f	f	0	0	0	0	0	t	t	33	t	54	38	continued	vacum	t					t	clear	t	f	group 2a
36	with couple	1.62	54	20.58	ESPAÑA	secondary	1º Trimester	f	t	2	f		3	f		f	f		f	t	1	0	0	1	1001	t	t	>72	t	>72	34	continued	EUT	f					f	clear	f	f	group 10
35	with couple	1.64	61	22.68	ESPAÑA	University	1º Trimester	f	f		f		9	f		f	f		f	f	3	0	0	3	3003	f	f		t	1	39	continued	EUT	f					f	clear	f	f	group 3
34	with couple	1.7	79	27.34	ESPAÑA	secondary	1º Trimester	f	f		f		1	f		f	f		f	f	0	0	0	0	0	t	t	0	t	13	41	continued	vacum	f					t	clear	f	f	group 2a
32	with couple	1.64	58	21.56	ESPAÑA	primary	1º Trimester	f	f		f		13	f		f	f		f	f	0	0	0	0	0	f	t	4	t	13	41	continued	vacum	f					t	Hemorrágico	t	t	group 2a
38	with couple	1.65	83	30.49	ESPAÑA	University	1º Trimester	f	f		f		14	f		f	t	1	f	t	2	0	1	2	2012	t	t	32	t	37	41	continued	EUT	f					t	clear	f	f	group 4a						t
26	with couple	1.63	53	19.95	ESPAÑA	secondary	1º Trimester	f	f		f		14	f		f	f		f	f	0	0	0	0	0	f	f		t	10	40	continued	EUT	f					t	stained +	f	f	group 1
35	with couple	1.59	56	22.15	ESPAÑA	secondary	1º Trimester	f	f		f		8	f		f	f		f	f	0	0	0	0	0	f	f		f	6	40	continued	EUT	f					t	clear	f	f	group 1
25	with couple	1.68	75	26.57	ESPAÑA	secondary	1º Trimester	f	f		f		14	f		f	f		f	f	1	0	0	1	1001	f	f		t	14	40	continued	EUT	f					f	clear	t	f	group 3
35	with couple	1.69	66	23.11	ESPAÑA	University	1º Trimester	f	f		f		30	f		f	f		f	t	1	0	0	1	1001	f	t	0	t	5	38	continued	EUT	f					t	clear	f	f	group 4a
38	with couple	1.7	52	17.99	ESPAÑA	University	1º Trimester	f	f		f		14	f		f	f		f	f	1	0	0	1	1001	f	f		t	3	40	continued	EUT	f					f	clear	f	f	group 3
34	with couple	1.67	70	25.1	MARRUECOS	University	1º Trimester	f	f		f		6	f		f	f		f	f	2	0	0	2	2002	f	f		t	0	39	continued	emergency c-section				group 5. Miscelanea		f	clear	f	f	group 7
37	with couple	1.62	64	24.39	UCRANIA	primary	1º Trimester	f	f		f		6	f		f	f		f	t	1	0	4	1	1041	t	t	0	t	4	38	continued	EUT	f					t	clear	f	f	group 4a				t
35	with couple	1.64	64	23.8	ESPAÑA	University	1º Trimester	f	f		f		6	f		f	f		f	f	0	0	3	0	30	f	f		t	27	38	continued	vacum	f					t	clear	f	f	group 1
27	with couple	1.56	73	30	ESPAÑA	secondary	1º Trimester	f	t	5	f		1	f		f	f		f	f	1	0	0	1	1001	f	f		t	0	37	continued	EUT	f					f	clear	f	f	group 3
41	with couple	1.76	75	24.21	ESPAÑA	University	1º Trimester	f	f		f		17	f		f	f		f	t	2	0	2	2	2022	f	f		t	2	41	continued	EUT	f					f	stained +	f	f	group 3						t
32	with couple	1.63	63.5	23.9	ESPAÑA	University	1º Trimester	f	f		f		6	f		f	f		f	f	1	0	1	1	1011	f	f		f	16	39	continued	EUT	f					f	clear	f	f	group 3
38	with couple	1.45	55	26.16	RUMANIA	secondary	1º Trimester	f	f		f		18	f		f	f		f	t	2	0	2	2	2022	t	f	12	f	19	35	continued	EUT	f					f	clear	f	f	group 10
31	with couple	1.68	66	23.38	MARRUECOS	University	1º Trimester	f	f		f		11	f		f	f		f	f	1	0	0	1	1001	f	t	0	t	3	40	continued	EUT	f					t	stained +	f	f	group 4a
30	with couple	1.61	52	20.06	RUMANIA	University	1º Trimester	f	f		f		14	f		f	f		f	f	0	0	1	0	10	f	f		t	6	40	continued	EUT	f					t	stained ++	f	f	group 1
40	with couple	1.5	48.1	21.38	ECUADOR	secondary	1º Trimester	f	f		f		9	f		f	f		f	f	1	0	1	1	1011	f	f		t	3	39	continued	vacum	f					f	stained ++	f	f	group 3
31	with couple	1.78	69	21.78	RUMANIA	primary	1º Trimester	f	f		f		20	f		f	f		f	t	1	0	0	1	1001	t	f	0	f	0	41	continued	EUT	t					f	clear	f	f	group 4a						t
26	with couple	1.76	52	16.79	ESPAÑA	secondary	1º Trimester	f	t	3	f		28	f		f	f		f	f	1	0	0	1	1001	f	f		t	1	40	continued	EUT	f					f	clear	f	f	group 3
30	with couple	1.75	61	19.92	UCRANIA	University	1º Trimester	f	f		f		8	f		f	f		f	f	0	0	0	0	0	f	f		f	0	40	discontinuous	EUT	t					f	clear	f	f	group 1
40	with couple	1.65	78	28.65	ESPAÑA	primary	1º Trimester	f	f		f		18	f		t	f		f	t	1	0	1	1	1011	f	f		t	0	39	NO	CES programmed					podalic	f	clear	f	f	group 7				t
26	with couple	1.63	68	25.59	MARRUECOS	secondary	1º Trimester	f	f		f		12	f		f	t	1	t	t	2	0	0	2	2002	f	f		t	1	40	continued	EUT	f					f	clear	f	f	group 3				t
40	with couple	1.68	82	29.05	ESPAÑA	secondary	1º Trimester	f	f		f		10	f		f	f		f	t	1	0	1	1	1011	t	f	0	t	3	41	continued	EUT	f					f	clear	t	t	group 4a				t
26	with couple	1.68	70	24.8	MARRUECOS	University	1º Trimester	f	f		f		12	f		f	f		f	t	2	0	0	2	2002	f	t	0	t	2	39	continued	EUT	f					t	clear	f	f	group 4a
32	with couple	1.7	73	25.26	ESPAÑA	secondary	1º Trimester	f	f		f		16	f		f	f		f	f	1	0	0	1	1001	f	f		t	0	40	continued	EUT	f					f	clear	f	f	group 3
37	with couple	1.58	74	29.64	PERU	primary	1º Trimester	f	f		f		15	f		f	f		f	f	2	0	0	2	2002	f	f		f	4	40	continued	EUT	f					t	stained +++	f	f	group 3
31	with couple	1.7	73	25.26	ESPAÑA	secondary	1º Trimester	f	t	2	f		13	f		t	f		f	t	1	0	0	1	1001	f	f		f	0	40	discontinuous	EUT	f					f	clear	f	f	group 3
22	with couple	1.59	68	26.9	ESPAÑA	primary	1º Trimester	f	f		f		10	f		f	f		f	t	0	0	0	0	0	f	f		t	16	40	continued	EUT	f					f	clear	f	f	group 1
23	with couple	1.52	63	27.27	ESPAÑA	secondary	1º Trimester	f	f		f		20	f		f	f		f	f	0	0	1	0	10	f	f		t	2	40	continued	FORC	t					f	clear	f	f	group 1
41	with couple	1.64	70	26.03	ESPAÑA	University	1º Trimester	f	f		f		8	f		f	f		f	f	0	0	0	0	0	f	f		t	0	39	discontinuous	CES programmed					podalic	f	clear	f	f	group 6
30	with couple	1.69	78	27.31	ESPAÑA	secondary	1º Trimester	f	f		f		11	f		f	f		t	t	0	0	1	0	10	f	t	12	f	16	38	continued	EUT	f					t	clear	f	f	group 2a
26	with couple	1.7	90	31.14	RUMANIA	secondary	1º Trimester	f	f		f		13	f		f	f		f	f	0	0	0	0	0	f	f		t	11	40	continued	EUT	f					t	clear	t	f	group 1
34	without couple	1.56	67	27.53	REPUBLICA DOMINICANA	University	Desconocido	f	f		f		8	f		f	f		f	t	1	0	1	1	1011	f	f		f	21	33	continued	EUT	f					f	Hemorrágico	f	f	group 10
38	with couple	1.8	82.5	25.46	ESPAÑA	University	1º Trimester	f	f		f		5	f		f	f		f	f	0	0	0	0	0	f	f		f	12	39	continued	EUT	f					f	clear	f	f	group 1
26	with couple	1.73	60	20.05	ESPAÑA	University	1º Trimester	f	f		f		17	f		f	f		f	f	0	0	1	0	10	f	f		f	0	40	discontinuous	EUT	f					f	clear	t	f	group 1
33	with couple	1.68	74	26.22	REINO UNIDO	University	1º Trimester	f	f		f		8	f		f	f		f	f	1	0	1	1	1011	f	f		f	0	39	discontinuous	EUT	f					f	clear	f	f	group 3
36	with couple	1.68	77	27.28	ESPAÑA	University	1º Trimester	f	f		f		15	f		f	f		f	f	1	0	0	1	1001	f	f		t	2	40	continued	EUT	f					t	stained ++	f	f	group 3
26	with couple	1.59	51	20.17	ESPAÑA	secondary	1º Trimester	f	f		f		10	f		f	f		f	t	0	0	1	0	10	f	t	10	t	41	40	continued	vacum	t					t	clear	f	f	group 2a
31	with couple	1.78	68	21.46	ITALIA	University	1º Trimester	f	t	1	f		15	f		f	f		f	t	1	0	1	1	1011	f	t	9	t	14	38	continued	EUT	f					t	clear	f	f	group 4a
28	with couple	1.6	86	33.59	URUGUAY	secondary	1º Trimester	f	f		f		11	f		f	t	1	f	t	1	0	0	1	1001	t	t	0	t	20	41	continued	EUT	f					t	clear	f	f	group 4a
30	with couple	1.58	57	22.83	ESPAÑA	University	1º Trimester	t	t	5	f		10	f		f	f		f	f	0	0	1	0	10	f	f		t	8	40	continued	EUT	f					f	stained +++	t	f	group 1
32	with couple	1.63	59	22.21	ESPAÑA	secondary	1º Trimester	f	f		f		13	f		f	t	1	t	t	1	0	0	1	1001	f	t	4	t	10	40	continued	vacum	t					t	stained ++	f	t	group 4a
37	with couple	1.67	53	19	ARGENTINA	secondary	1º Trimester	f	f		f		13	f		f	f		f	f	0	0	1	0	10	f	f		t	1	39	continued	EUT	f					f	clear	f	t	group 1
22	with couple	1.55	58	24.14	FILIPINAS	secondary	2º Trimester	f	f		f		4	f		f	f		f	t	0	0	0	0	0	f	f		t	15	39	continued	EUT	t					t	clear	f	f	group 1
37	with couple	1.52	77	33.33	ESPAÑA	University	1º Trimester	f	f		f		2	f		f	f		f	f	1	0	0	1	1001	f	f		f	6	38	continued	EUT	f					f	clear	f	f	group 3
35	with couple	1.62	50.9	19.39	ESPAÑA	secondary	1º Trimester	f	f		f		10	f		f	t	1	f	t	1	0	0	1	1001	t	t	3	t	8	38	continued	EUT	f					t	clear	f	f	group 4a
25	with couple	1.56	68	27.94	ESPAÑA	primary	1º Trimester	f	f		f		13	t	FIV	f	f		f	t	0	0	0	0	0	t	t	54	t	72	40	continued	EUT	f					t	clear	f	f	group 2a
31	with couple	1.65	85	31.22	ESPAÑA	primary	1º Trimester	f	t	6	f		10	f		f	f		t	t	2	0	1	2	2012	f	t	20	f	27	40	continued	EUT	f					t	clear	f	f	group 4a
29	with couple	1.7	49	16.96	ESPAÑA	University	1º Trimester	f	f		f		7	f		f	f		f	f	0	0	0	0	0	f	f		f	6	41	discontinuous	EUT	f					f	clear	f	f	group 1
22	with couple	1.69	49	17.16	MARRUECOS	secondary	1º Trimester	f	f		f		17	f		f	f		f	f	0	0	0	0	0	f	f		f	2	41	continued	EUT	f					f	clear	f	f	group 1
34	with couple	1.63	56	21.08	ESPAÑA	University	1º Trimester	f	f		f		9	f		f	f		t	t	0	0	1	0	10	f	f		t	0	39	continued	emergency c-section					podalic	t	clear	f	f	group 6	t
33	without couple	1.62	82	31.25	PARAGUAY	primary	1º Trimester	f	f		f		17	f		f	f		f	f	0	0	1	0	10	t	t	7	t	7	41	continued	EUT	t					t	clear	f	f	group 2a
27	with couple	1.73	80	26.73	ESPAÑA	secondary	1º Trimester	f	f		f		17	f		f	f		f	t	0	0	0	0	0	f	t	28	t	31	39	continued	EUT	f					t	clear	f	f	group 2a
33	with couple	1.68	73	25.86	MARRUECOS	secondary	1º Trimester	f	f		f		12	f		f	f		f	f	0	0	0	0	0	f	f		t	8	41	continued	EUT	f					f	stained +	f	f	group 1
39	with couple	1.61	60	23.15	ESPAÑA	University	1º Trimester	f	f		f		12	f		f	f		f	f	1	0	0	1	1001	f	f		f	0	39	continued	EUT	t					f	clear	f	f	group 3
30	with couple	1.76	66	21.31	ESPAÑA	primary	1º Trimester	f	f		f		11	f		f	f		f	f	1	0	0	1	1001	f	f		f	0	39	continued	EUT	f					f	clear	f	t	group 3
39	with couple	1.64	93	34.58	ESPAÑA	secondary	1º Trimester	f	f		f		10	f		f	t	1	f	t	1	0	5	1	1051	f	t	0	t	13	41	continued	emergency c-section				group 1. RPBF		t	clear	t	f	group 4a	t
32	with couple	1.8	65	20.06	ESPAÑA	secondary	1º Trimester	f	f		f		18	f		f	f		t	t	0	0	0	0	0	t	t	14	t	21	40	continued	EUT	t					t	stained ++	f	f	group 2a
19	with couple	1.62	71.8	27.36	ESPAÑA	primary	1º Trimester	f	f		f		11	f		f	f		f	f	0	0	0	0	0	t	t	0	t	31	41	continued	vacum	f					t	clear	t	f	group 2a
35	with couple	1.52	66	28.57	ESPAÑA	primary	1º Trimester	f	f		f		10	f		f	f		f	f	1	0	0	1	1001	f	f		f	0	39	continued	EUT	f					f	clear	f	f	group 3
33	with couple	1.74	62	20.48	RUSIA	secondary	1º Trimester	f	f		f		10	f		f	f		f	t	0	0	1	0	10	t	f	0	t	1	41	continued	vacum	f					t	clear	f	f	group 2a						t
25	with couple	1.58	63	25.24	ESPAÑA	primary	1º Trimester	f	f		f		10	f		f	f		f	t	0	1	0	1	101	f	f		t	28	38	continued	EUT	f					f	clear	f	f	group 3
20	with couple	1.72	75	25.35	ESLOVENIA	secondary	3º Trimester	f	f		f		10	f		f	f		f	f	0	0	0	0	0	f	f		t	2	40	continued	EUT	f					f	clear	f	f	group 1
39	with couple	1.53	50	21.36	ECUADOR	primary	1º Trimester	f	f		f		7	f		f	f		f	f	1	0	0	1	1001	f	t	0	t	5	36	continued	EUT	f					t	Hemorrágico	f	f	group 10
29	with couple	1.71	102	34.88	ESPAÑA	University	1º Trimester	f	f		f		7	f		f	f		f	t	0	0	0	0	0	f	f		t	24	38	continued	EUT	t					t	clear	f	f	group 1
34	with couple	1.64	60	22.31	MARRUECOS	secondary	1º Trimester	f	f		f		13	f		f	f		f	f	4	0	0	4	4004	f	f		t	1	40	continued	EUT	f					f	clear	f	f	group 3
30	with couple	1.56	63	25.89	ESPAÑA	secondary	1º Trimester	f	f		f		8	f		f	f		f	f	1	0	0	1	1001	f	f		t	7	40	continued	vacum	t					t	clear	f	f	group 3
29	with couple	1.66	57	20.69	ESPAÑA	secondary	1º Trimester	f	f		f		12	f		f	f		f	t	0	0	0	0	0	f	f		t	2	40	continued	EUT	f					f	clear	f	t	group 1
39	with couple	1.63	52	19.57	ESPAÑA	secondary	1º Trimester	f	f		f		12	f		f	f		f	f	0	0	0	0	0	f	f		t	0	39	discontinuous	CES programmed					Casos Especiales	f	clear	f	f	group 1	t
29	with couple	1.7	62	21.45	ESPAÑA	primary	1º Trimester	f	f		f		12	f		f	f		f	f	1	0	0	1	1001	f	f		t	4	40	continued	EUT	f					t	clear	f	f	group 3
32	with couple	1.7	74	25.61	ESPAÑA	secondary	1º Trimester	f	f		f		17	f		f	f		f	t	0	0	2	0	20	f	f		t	20	38	continued	vacum	t					t	clear	f	f	group 1
30	with couple	1.61	64	24.69	ESPAÑA	University	1º Trimester	f	f		f		11	f		f	f		f	t	0	0	0	0	0	t	f	5	t	21	39	continued	vacum	t					t	clear	t	f	group 2a
30	with couple	1.64	91	33.83	ESPAÑA	secondary	1º Trimester	f	t	10	f		12	f		f	f		f	f	0	0	0	0	0	f	t	2	t	2	40	continued	vacum	t					t	stained ++	t	f	group 2a
22	with couple	1.61	49	18.9	NEPAL	secondary	1º Trimester	f	f		f		12	f		f	f		f	f	0	0	0	0	0	f	f		t	26	40	continued	vacum	t					t	clear	f	f	group 1
35	with couple	1.65	57.4	21.08	ARGENTINA	University	1º Trimester	t	t	5	t	Leve	13	f		f	f		f	f	0	0	0	0	0	f	f		t	0	39	NO	CES programmed					podalic	f	clear	f	f	group 6
35	with couple	1.56	72	29.59	ESPAÑA	University	1º Trimester	f	f		f		6	f		f	f		f	t	0	0	0	0	0	t	f	5	t	29	41	continued	EUT	t					t	clear	f	f	group 2a
34	with couple	1.5	56	24.89	ESPAÑA	University	1º Trimester	f	f		f		14	t	FIV	f	f		f	t	0	0	0	0	0	t	t	1	t	16	41	continued	EUT	t					t	stained ++	f	f	group 2a						t
30	with couple	1.58	68	27.24	MARRUECOS	University	1º Trimester	f	f		f		4	f		f	t	1	f	t	1	0	0	1	1001	f	f		t	21	38	discontinuous	emergency c-section				group 5. Miscelanea		f	clear	f	f	group 3
35	with couple	1.63	80	30.11	BELGICA	secondary	1º Trimester	f	t	5	f		5	f		f	t	1	f	t	2	0	1	2	2012	f	f		t	0	40	continued	emergency c-section				group 1. RPBF		f	clear	f	f	group 3
23	with couple	1.5	66	29.33	MEXICO	primary	1º Trimester	f	f		f		6	f		f	f		f	f	0	0	1	0	10	t	t	14	t	24	41	continued	EUT	f					t	clear	t	f	group 2a
29	with couple	1.69	60.5	21.18	ESPAÑA	secondary	1º Trimester	f	f		f		10	f		f	f		f	f	0	0	0	0	0	f	f		t	2	40	continued	vacum	f					f	clear	f	f	group 1
30	with couple	1.69	70	24.51	ESPAÑA	University	1º Trimester	f	f		f		14	f		f	f		f	t	0	0	0	0	0	t	f	10	t	23	37	continued	vacum	f					f	clear	f	f	group 2a
37	with couple	1.54	70	29.52	ESPAÑA	University	1º Trimester	f	f		f		15	f		f	t	1	t	t	2	0	1	2	2012	f	f		t	5	36	continued	emergency c-section				group 5. Miscelanea	podalic	f	stained +	f	f	group 7	t
34	with couple	1.65	56	20.57	REINO UNIDO	University	1º Trimester	f	f		f		5	f		f	t	1	f	f	1	0	0	1	1001	f	t	5	t	14	41	continued	EUT	f					t	stained +	f	t	group 4a
21	with couple	1.56	43	17.67	CHINA	secondary	1º Trimester	f	f		f		5	f		f	f		f	t	0	0	0	0	0	f	f		t	2	36	discontinuous	EUT	f					f	clear	f	f	group 10
28	with couple	1.67	50	17.93	REINO UNIDO	secondary	1º Trimester	f	f		f		10	f		f	f		f	f	0	0	1	0	10	f	f		f	6	37	continued	EUT	f					f	clear	f	f	group 1
26	with couple	1.59	80	31.64	RUMANIA	primary	1º Trimester	f	f		f		15	f		f	f		f	f	0	0	0	0	0	f	f		t	4	41	continued	EUT	f					t	stained +	f	f	group 1
23	with couple	1.82	61	18.42	LITUANIA	secondary	1º Trimester	f	f		f		18	f		f	f		f	t	0	0	0	0	0	t	t	0	t	3	41	continued	EUT	f					t	clear	f	t	group 2a						t
36	with couple	1.63	49	18.44	ESPAÑA	secondary	1º Trimester	f	f		f		7	f		f	f		t	f	0	0	0	0	0	f	f		f	17	35	continued	EUT	f					f	clear	f	f	group 10				t
29	with couple	1.69	59	20.66	ESPAÑA	University	1º Trimester	f	f		f		12	f		f	f		f	f	0	0	0	0	0	f	f		t	0	40	discontinuous	EUT	f					f	stained +++	f	f	group 1
25	with couple	1.62	58	22.1	ESPAÑA	secondary	1º Trimester	f	f		f		15	f		f	f		f	t	0	0	1	0	10	t	f	10	t	19	41	continued	EUT	f					t	clear	f	f	group 2a						t
38	with couple	1.52	89	38.52	ECUADOR	primary	1º Trimester	f	f		f		2	f		f	f		t	t	1	0	0	1	1001	f	f		t	13	38	continued	FORC	t					t	clear	t	f	group 3				t
28	with couple	1.66	73	26.49	MARRUECOS	secondary	1º Trimester	f	f		f		11	f		f	f		f	f	1	0	0	1	1001	f	f		t	0	40	discontinuous	EUT	f					f	clear	f	f	group 3
18	with couple	1.58	52	20.83	ESPAÑA	primary	1º Trimester	f	f		f		13	f		f	f		f	t	0	0	1	0	10	t	f	5	t	25	38	continued	EUT	f					f	clear	f	f	group 2a
32	with couple	1.7	66	22.84	ESPAÑA	University	1º Trimester	f	f		f		22	f		f	f		f	f	0	0	0	0	0	f	f		t	1	41	continued	EUT	f					f	stained ++	f	t	group 1
31	with couple	1.56	72	29.59	ESPAÑA	secondary	1º Trimester	f	f		f		7	f		f	t	1	f	f	1	0	0	1	1001	f	f		t	7	40	continued	EUT	f					f	clear	f	t	group 3
30	with couple	1.58	69	27.64	MARRUECOS	secondary	1º Trimester	f	f		f		-1	f		f	f		f	f	2	0	0	2	2002	f	t	0	f	2	40	continued	EUT	f					t	clear	f	f	group 4a
31	with couple	1.68	58	20.55	RUSIA	University	1º Trimester	f	f		f		12	f		f	f		t	t	0	0	0	0	0	t	t	0	t	6	41	continued	vacum	t					t	clear	f	f	group 2a				t
38	with couple	1.77	55	17.56	ARGENTINA	secondary	1º Trimester	f	f		f		16	f		f	f		f	f	0	0	1	0	10	t	t	1	t	14	41	continued	vacum	t					t	clear	t	f	group 2a
35	with couple	1.63	53	19.95	REINO UNIDO	secondary	1º Trimester	f	f		f		9	f		f	t	1	f	t	1	0	1	1	1011	f	f		t	11	40	continued	vacum	t					t	clear	f	f	group 3
36	with couple	1.56	57	23.42	ESPAÑA	secondary	1º Trimester	f	f		f		12	t	FIV	f	f		f	t	0	0	1	0	10	f	t	3	t	17	40	continued	EUT	f					t	clear	f	f	group 2a
32	with couple	1.7	56.9	19.69	ARGENTINA	secondary	1º Trimester	f	f		f		15	f		f	f		f	f	1	0	2	1	1021	f	f		t	1	39	continued	EUT	f					f	clear	t	f	group 3
36	with couple	1.69	61.1	21.39	ESPAÑA	secondary	1º Trimester	f	f		f		22	f		t	f		f	t	1	0	2	1	1021	t	f	0	t	0	41	continued	EUT	f					f	clear	f	f	group 4a						t
20	with couple	1.53	48	20.5	ESPAÑA	secondary	1º Trimester	f	f		f		11	f		f	f		f	f	0	0	1	0	10	f	f		t	1	38	continued	EUT	f					t	clear	f	t	group 1
32	with couple	1.65	67	24.61	BELGICA	secondary	1º Trimester	f	f		f		7	f		f	f		f	f	0	0	0	0	0	f	f		t	0	39	discontinuous	vacum	f					f	clear	t	f	group 1
39	with couple	1.63	94	35.38	SENEGAL	primary	1º Trimester	f	f		f		4	f		f	f		f	t	2	0	2	2	2022	t	t	0	t	8	36	continued	EUT	f					t	clear	f	f	group 8
33	with couple	1.54	93	39.21	MARRUECOS	primary	1º Trimester	f	f		f		7	f		f	t	3	f	f	3	0	0	3	3003	f	f		t	0	39	continued	CES programmed					2 Cesáreas anteriores	f	clear	f	f	group 3	t
34	with couple	1.63	76	28.6	ESPAÑA	University	1º Trimester	f	f		f		13	t	IAC	f	f		t	f	0	0	1	0	10	t	t	0	t	10	41	continued	emergency c-section				group 2. Fracaso de inducción		t	clear	f	f	group 2a	t
31	with couple	1.76	66	21.31	RUMANIA	University	2º Trimester	f	f		f		5	f		f	f		f	t	0	0	0	0	0	f	f		t	15	40	continued	EUT	f					t	stained +	f	f	group 1
34	with couple	1.54	54	22.77	PARAGUAY	secondary	1º Trimester	f	f		f		11	f		f	t	1	f	f	1	0	0	1	1001	f	f		t	6	39	continued	EUT	f					t	clear	f	f	group 3
36	with couple	1.75	57	18.61	ESPAÑA	University	1º Trimester	f	f		f		8	f		f	f		f	f	1	0	0	1	1001	f	f		t	1	39	discontinuous	EUT	f					f	clear	f	f	group 3
42	with couple	1.69	84.5	29.59	ESLOVENIA	University	1º Trimester	f	f		f		8	f		f	f		f	f	3	0	0	3	3003	f	f		f	1	39	discontinuous	EUT	f					f	clear	f	f	group 3
32	with couple	1.64	69	25.65	REINO UNIDO	secondary	1º Trimester	f	f		f		10	f		f	f		f	f	0	0	1	0	10	f	f		t	6	39	continued	EUT	t					f	clear	f	f	group 1
35	with couple	1.65	52	19.1	ESPAÑA	University	1º Trimester	f	f		f		7	f		f	f		f	t	1	0	1	1	1011	f	f		t	19	39	continued	EUT	f					f	clear	f	f	group 3					t
26	with couple	1.61	63	24.3	ESPAÑA	primary	1º Trimester	f	t	5	f		9	f		f	f		f	t	1	0	1	1	1011	f	f		t	11	38	continued	EUT	f					f	clear	f	f	group 3
29	with couple	1.76	74	23.89	PAISES BAJOS	University	1º Trimester	f	f		f		6	f		f	f		f	f	0	0	0	0	0	f	f		f	1	40	discontinuous	EUT	f					f	clear	f	f	group 1
32	with couple	1.56	63	25.89	ESPAÑA	secondary	1º Trimester	f	f		f		9	f		f	f		f	f	0	0	0	0	0	f	f		t	4	40	continued	EUT	f					t	clear	f	f	group 1
37	with couple	1.64	69	25.65	ESPAÑA	University	1º Trimester	f	f		f		3	f		f	f		f	t	0	0	0	0	0	t	t	0	t	3	41	continued	vacum	t					t	clear	t	f	group 2a				t
39	with couple	1.58	59	23.63	ESPAÑA	University	1º Trimester	f	f		f		8	f		f	f		f	f	0	0	1	0	10	t	t	23	t	25	40	continued	EUT	f					t	clear	f	f	group 2a
36	with couple	1.63	96.6	36.36	ESPAÑA	University	1º Trimester	f	f		f		2	f		f	f		f	f	1	0	0	1	1001	t	f	9	t	21	37	continued	EUT						f	clear	f	t	group 4a
33	with couple	1.6	52	20.31	ESPAÑA	University	1º Trimester	f	f		f		-9	f		f	f		f	f	0	0	0	0	0	f	f		t	7	39	discontinuous	emergency c-section				group 5. Miscelanea		f	clear	f	f	group 6
38	with couple	1.6	60	23.44	ESPAÑA	secondary	1º Trimester	f	f		f		9	f		f	f		f	t	0	0	0	0	0	f	t	10	t	23	36	continued	EUT	f					t	stained +	f	f	group 10				t
36	with couple	1.6	114	44.53	ESPAÑA	secondary	1º Trimester	f	f		f		5	f		f	f		t	t	0	0	0	0	0	t	t	0	t	6	41	continued	emergency c-section				group 3. Parto estacionado		t	stained +++	t	f	group 2a	t					t
30	with couple	1.59	54	21.36	ESPAÑA	secondary	1º Trimester	f	f		f		3	f		f	f		f	t	0	0	0	0	0	t	t	1	t	1	32	continued	EUT	f					t	clear	f	f	group 10
36	with couple	1.65	78	28.65	ESPAÑA	secondary	1º Trimester	f	f		f		9	f		f	f		f	t	0	0	0	0	0	t	t	0	t	3	40	continued	emergency c-section				group 1. RPBF		t	Hemorrágico	t	f	group 2a
43	with couple	1.63	62	23.34	ESPAÑA	University	1º Trimester	f	f		f		7	t	Ovodón	f	f		f	f	0	0	0	0	0	f	t	9	t	9	37	continued	vacum	t					t	clear	f	f	group 2a
29	with couple	1.62	98	37.34	PARAGUAY	primary	1º Trimester	f	f		f		5	f		f	f		f	f	1	0	1	1	1011	f	f		t	1	39	continued	EUT	f					f	stained ++	f	f	group 3
23	with couple	1.59	52	20.57	ESPAÑA	University	1º Trimester	f	f		f		17	f		f	f		f	f	0	0	0	0	0	f	f		t	10	40	continued	EUT	f					f	clear	f	f	group 1
28	with couple	1.57	62	25.15	ESPAÑA	secondary	1º Trimester	f	t	2	f		27	f		f	f		f	t	0	0	0	0	0	t	f	0	t	4	41	continued	EUT	f					t	clear	f	f	group 2a						t
25	with couple	1.56	58	23.83	ESPAÑA	University	1º Trimester	f	f		f		12	f		f	f		f	f	1	0	0	1	1001	f	f		t	0	40	continued	EUT	f					f	clear	t	f	group 3
36	with couple	1.64	58	21.56	ESPAÑA	secondary	1º Trimester	f	f		f		13	f		f	f		f	t	0	0	0	0	0	t	t	1	t	9	40	continued	FORC	t					t	clear	f	f	group 2a					t
36	with couple	1.61	71	27.39	ITALIA	secondary	1º Trimester	f	f		f		5	f		f	t	1	f	t	1	0	1	1	1011	f	t	10	t	15	40	continued	EUT	f					t	clear	f	f	group 4a
37	with couple	1.54	50	21.08	ESPAÑA	secondary	1º Trimester	f	f		f		10	f		f	f		f	f	0	0	0	0	0	f	f		t	0	40	continued	EUT	t					f	clear	f	f	group 1
38	with couple	1.59	57	22.55	ESPAÑA	University	1º Trimester	f	f		f		4	f		f	t	1	t	t	1	0	0	1	1001	f	f		t	0	38	continued	EUT	f					f	clear	f	f	group 3					t
33	with couple	1.65	60	22.04	ARGENTINA	University	1º Trimester	f	f		f		7	f		f	f		f	f	0	0	0	0	0	f	f		t	13	39	continued	EUT	f					f	clear	f	f	group 1
20	with couple	1.7	77	26.64	INDIA	secondary	1º Trimester	f	f		f		25	f		f	f		f	f	0	0	1	0	10	f	f		t	16	39	continued	EUT	f					t	clear	f	f	group 1
31	with couple	1.78	61	19.25	BULGARIA	University	1º Trimester	f	f		f		10	t	IAC	f	f		f	f	0	0	0	0	0	t	t	0	t	0	37	continued	EUT	f					t	clear	f	f	group 2a
31	with couple	1.67	60	21.51	ESLOVENIA	secondary	1º Trimester	f	f		f		12	f		f	f		f	f	0	0	1	0	10	f	f		t	0	39	discontinuous	emergency c-section				group 5. Miscelanea		f	clear	f	f	group 6	t
37	with couple	1.7	63	21.8	ESPAÑA	secondary	1º Trimester	f	t	3	f		15	f		f	f		f	t	1	0	1	1	1011	f	t	1	t	4	39	continued	EUT	f					t	stained +++	f	f	group 4a
33	with couple	1.66	60	21.77	MARRUECOS	secondary	1º Trimester	f	f		f		12	f		f	f		f	f	1	0	0	1	1001	f	f		t	4	40	continued	vacum	f					f	clear	f	t	group 3
37	with couple	1.67	87	31.2	ESPAÑA	secondary	1º Trimester	f	f		f		18	f		f	f		f	f	1	0	1	1	1011	f	f		f	0	40	discontinuous	EUT	f					f	stained +	f	f	group 3
31	with couple	1.65	55	20.2	ESPAÑA	secondary	1º Trimester	f	t	8	f		6	f		f	f		f	f	3	0	0	3	3003	f	f		f	0	40	discontinuous	EUT	f					f	clear	f	f	group 3
29	with couple	1.66	72	26.13	ESPAÑA	University	1º Trimester	f	f		f		15	f		f	f		f	f	0	0	0	0	0	f	f		t	6	41	continued	EUT	f					t	stained +	f	f	group 1
38	with couple	1.57	51	20.69	ESPAÑA	University	1º Trimester	f	f		f		12	f		f	f		f	t	1	0	0	1	1001	f	t	9	f	11	41	continued	EUT	f					t	clear	f	f	group 4a
34	with couple	1.5	59	26.22	ECUADOR	secondary	1º Trimester	f	f		f		8	f		f	t	2	f	t	0	2	0	1	201	f	f		t	0	33	continued	emergency c-section				group 5. Miscelanea		f	clear	f	f	group 10	t
28	with couple	1.66	49	17.78	ESPAÑA	secondary	1º Trimester	f	f		f		11	f		f	f		f	f	0	0	1	0	10	f	f		t	0	40	discontinuous	EUT	f					f	stained +	f	t	group 1
32	with couple	1.63	75	28.23	ESPAÑA	secondary	1º Trimester	f	f		f		13	f		f	f		f	f	0	0	0	0	0	f	t	2	t	8	40	continued	EUT	f					t	stained ++	f	f	group 2a
35	with couple	1.55	66	27.47	ESPAÑA	primary	1º Trimester	f	t	6	f		23	f		f	t	1	f	t	1	0	0	1	1001	f	t	32	t	45	40	continued	emergency c-section				group 3. Parto estacionado		t	clear	t	f	group 4a	t
26	with couple	1.74	68	22.46	ESPAÑA	secondary	1º Trimester	f	f		f		18	t	FIV	f	f		f	f	0	0	1	0	10	f	f		t	10	40	continued	vacum	t					t	stained ++	f	f	group 1
37	with couple	1.72	115	38.87	ESPAÑA	primary	1º Trimester	f	f		f		6	f		f	f		f	f	0	0	0	0	0	f	f		f	0	39	discontinuous	EUT	t					f	stained ++	f	f	group 1
34	with couple	1.54	51	21.5	ESPAÑA	secondary	1º Trimester	t	t	4	f		13	f		f	f		f	t	0	0	0	0	0	f	f		t	25	40	continued	EUT	f					t	stained +++	t	t	group 1
22	with couple	1.62	78	29.72	MARRUECOS	primary	1º Trimester	f	f		f		13	f		f	f		f	f	1	0	0	1	1001	t	f	0	f	1	41	continued	EUT	f					f	clear	f	f	group 4a						t
34	with couple	1.61	47	18.13	ESPAÑA	University	1º Trimester	f	f		f		13	f		f	f		f	t	1	0	1	1	1011	t	f	0	t	0	37	continued	EUT	f					f	stained +	f	f	group 4a
38	with couple	1.57	60	24.34	ESPAÑA	University	1º Trimester	f	f		f		10	f		f	f		f	t	0	0	0	0	0	f	f		t	23	41	continued	EUT	f					f	stained +	f	f	group 1				t
36	with couple	1.56	52	21.37	BRASIL	secondary	1º Trimester	f	f		f		11	f		f	f		f	t	0	0	0	0	0	f	t	14	t	33	41	continued	EUT	f					t	clear	f	f	group 2a
27	with couple	1.63	68	25.59	MARRUECOS	primary	1º Trimester	f	f		f		4	f		f	f		f	f	1	0	0	1	1001	f	f		t	0	41	continued	EUT	f					f	stained +	f	f	group 3
31	with couple	1.62	57	21.72	ESPAÑA	secondary	1º Trimester	f	t	7	f		14	f		f	f		f	t	0	0	0	0	0	f	f		t	0	41	discontinuous	emergency c-section				group 1. RPBF		f	stained +++	f	f	group 1	t
30	with couple	1.74	93	30.72	ESPAÑA	secondary	1º Trimester	f	f		f		15	f		f	f		f	t	0	0	1	0	10	t	t	0	t	12	39	continued	FORC	t					t	clear	f	f	group 2a
34	with couple	1.68	62	21.97	ESPAÑA	secondary	1º Trimester	f	f		f		17	f		f	f		f	f	1	0	0	1	1001	f	f		f	0	40	continued	EUT	f					f	clear	f	f	group 3
37	with couple	1.53	58	24.78	FILIPINAS	primary	1º Trimester	f	f		f		8	f		f	f		f	t	3	0	0	3	3003	t	f	0	t	0	37	continued	EUT	f					f	clear	f	f	group 4a
32	with couple	1.63	50	18.82	ESPAÑA	University	1º Trimester	f	t	1	f		17	f		f	f		f	f	0	0	0	0	0	f	f		t	13	40	continued	EUT	f					f	clear	f	f	group 1
38	with couple	1.7	73	25.26	ESPAÑA	University	1º Trimester	f	f		f		10	f		f	f		f	f	0	0	0	0	0	t	t	0	t	1	41	continued	vacum	t					t	clear	f	f	group 2a
40	with couple	1.73	67	22.39	ESPAÑA	secondary	1º Trimester	f	f		f		17	f		f	f		f	f	2	0	2	2	2022	f	f		f	0	39	NO	EUT	f					f	clear	f	f	group 3
27	with couple	1.63	57	21.45	RUMANIA	secondary	1º Trimester	f	f		f		11	f		f	f		f	f	0	0	1	0	10	t	t	24	f	34	37	continued	vacum	t					t	clear	f	f	group 2a
23	with couple	1.7	82	28.37	ESPAÑA	secondary	1º Trimester	f	f		f		13	f		f	f		f	t	0	0	2	0	20	f	f		t	1	40	continued	EUT	f					f	stained ++	f	f	group 1
32	with couple	1.74	58	19.16	RUSIA	University	1º Trimester	f	f		f		10	f		f	f		f	t	0	0	1	0	10	t	f	12	t	33	40	continued	EUT	f					t	clear	f	f	group 2a
41	without couple	1.73	93	31.07	ESPAÑA	secondary	1º Trimester	f	f		f		10	f		f	f		t	t	0	0	5	0	50	f	f		t	6	41	continued	emergency c-section				group 1. RPBF		t	stained ++	t	f	group 1	t
36	with couple	1.62	62	23.62	ESPAÑA	University	1º Trimester	f	f		f		12	f		f	f		f	f	0	0	0	0	0	f	f		t	3	39	continued	EUT	t					f	clear	f	f	group 1
36	with couple	1.7	87	30.1	ESPAÑA	primary	2º Trimester	f	f		f		6	f		f	f		f	t	5	0	0	5	5005	t	t	0	t	0	41	continued	EUT	f					f	clear	f	f	group 4a						t
39	with couple	1.68	72	25.51	ESPAÑA	secondary	1º Trimester	f	f		f		9	f		f	f		f	t	0	0	1	0	10	f	f		t	10	39	continued	EUT	t					t	stained ++	f	f	group 1
37	with couple	1.57	78	31.64	ESPAÑA	primary	1º Trimester	f	f		f		5	f		f	f		t	t	2	0	0	2	2002	t	f	0	t	1	39	continued	EUT	f					f	clear	t	f	group 4a
33	with couple	1.7	61	21.11	ESPAÑA	secondary	1º Trimester	f	f		f		13	f		f	t	1	f	t	1	1	0	1	1101	f	f		t	4	41	continued	EUT	f					f	clear	f	f	group 3
23	with couple	1.57	45.7	18.54	MARRUECOS	primary	2º Trimester	f	f		f		13	f		f	f		t	t	0	0	0	0	0	f	f		t	0	41	continued	EUT	t					t	clear	f	t	group 1						t
31	with couple	1.6	58	22.66	RUMANIA	secondary	1º Trimester	f	f		f		24	f		f	f		f	t	0	0	0	0	0	t	f	7	t	24	40	continued	vacum	t					t	clear	f	f	group 2a
38	with couple	1.55	49	20.4	ESPAÑA	University	1º Trimester	f	t	2	f		14	f		f	t	1	f	t	1	0	3	1	1031	f	f		t	2	41	continued	EUT	f					t	stained +++	f	f	group 3
35	with couple	1.59	53	20.96	ESPAÑA	University	1º Trimester	f	f		f		8	f		f	f		f	f	1	0	0	1	1001	f	f		t	6	41	continued	EUT	f					f	clear	f	f	group 3
33	with couple	1.55	67	27.89	ESPAÑA	secondary	1º Trimester	f	f		f		10	t	FIV	f	f		t	t	0	0	0	0	0	t	f	20	t	33	41	continued	emergency c-section				group 4. Desproporción pelvifetal		t	stained +++	f	f	group 2a	t
35	with couple	1.73	59.5	19.88	ESPAÑA	University	1º Trimester	f	f		f		9	t	FIV	f	f		f	t	0	0	0	0	0	t	f	0	t	4	41	continued	emergency c-section				group 1. RPBF		f	clear	t	f	group 2a	t					t
37	without couple	1.7	55	19.03	ESPAÑA	University	1º Trimester	f	t	15	f		15	f		f	f		f	t	0	0	2	0	20	f	t	0	t	7	41	continued	EUT	f					t	stained +++	t	f	group 2a
28	with couple	1.6	71	27.73	MARRUECOS	secondary	2º Trimester	f	f		f		8	f		f	f		t	t	0	0	0	0	0	t	t	6	t	43	35	continued	emergency c-section				group 1. RPBF		t	clear	t	f	group 10	t
37	with couple	1.58	51	20.43	ESPAÑA	University	1º Trimester	f	f		f		21	f		f	f		f	f	0	0	1	0	10	f	f		t	2	41	continued	EUT	f					f	stained ++	f	f	group 1
38	with couple	1.54	56	23.61	ESPAÑA	primary	1º Trimester	f	f		f		10	f		f	f		f	t	0	0	3	0	30	f	f		t	0	38	NO	CES programmed					Placenta previa oclusiva	f	clear	f	f	group 1	t
22	with couple	1.61	49	18.9	ESPAÑA	primary	1º Trimester	f	t	4	f		16	f		f	f		f	t	0	0	0	0	0	t	t	0	t	0	37	continued	EUT	f					t	clear	f	f	group 2a
25	with couple	1.66	62	22.5	ESPAÑA	secondary	1º Trimester	f	f		f		12	f		f	f		t	t	0	0	0	0	0	f	t	21	t	32	40	continued	vacum	t					t	clear	f	f	group 2a
33	with couple	1.67	74	26.53	ESPAÑA	secondary	1º Trimester	f	f		f		7	f		f	f		f	t	0	0	0	0	0	t	f	0	f	2	41	continued	EUT	f					f	stained +	f	f	group 2a						t
21	with couple	1.71	80	27.36	ESPAÑA	secondary	1º Trimester	f	t	2	f		30	f		f	f		f	t	0	0	1	0	10	t	f	0	t	0	41	continued	EUT	f					f	stained ++	f	f	group 2a						t
32	with couple	1.61	69	26.62	ESPAÑA	primary	2º Trimester	f	f		f		4	f		f	f		f	f	2	0	0	2	2002	f	f		t	3	39	continued	EUT	f					f	clear	f	f	group 3
29	with couple	1.65	54	19.83	ESPAÑA	secondary	1º Trimester	f	f		f		13	f		f	f		f	f	0	0	0	0	0	f	f		t	4	40	continued	EUT	f					t	clear	f	f	group 1
31	with couple	1.74	59	19.49	ESPAÑA	secondary	1º Trimester	f	f		f		6	f		f	f		f	f	0	0	0	0	0	f	f		t	0	40	continued	EUT	f					f	clear	f	f	group 1
34	with couple	1.56	56	23.01	ESPAÑA	secondary	1º Trimester	f	f		f		12	f		f	f		f	t	0	0	0	0	0	t	t	5	t	50	40	continued	EUT	f					t	clear	f	f	group 2a
26	with couple	1.7	75	25.95	ESPAÑA	primary	1º Trimester	f	f		f		18	f		f	f		f	f	0	0	1	0	10	f	f		t	10	37	continued	EUT	t					t	clear	f	f	group 1
32	with couple	1.64	53	19.71	ESPAÑA	University	1º Trimester	f	f		f		13	f		f	f		f	f	0	0	1	0	10	t	f	48	t	60	39	continued	EUT	f					t	stained +	f	f	group 2a
32	with couple	1.64	65	24.17	RUMANIA	secondary	1º Trimester	f	f		f		7	f		f	f		f	f	0	0	0	0	0	t	t	24	t	49	40	continued	EUT	f					t	clear	f	f	group 2a
39	with couple	1.63	54	20.32	PERU	secondary	1º Trimester	f	f		f		7	f		f	f		f	t	0	0	0	0	0	t	t	7	t	23	40	continued	vacum	t					t	clear	f	f	group 2a
26	with couple	1.67	45	16.14	ESPAÑA	primary	1º Trimester	f	t	4	f		9	f		f	f		f	t	1	0	1	1	1011	t	f	0	t	4	37	continued	EUT	t					f	clear	f	f	group 4a				t
33	with couple	1.65	66	24.24	FRANCIA	secondary	1º Trimester	f	f		f		13	f		f	f		f	f	0	0	1	0	10	f	f		t	2	40	continued	EUT	f					t	clear	f	f	group 1
33	with couple	1.71	60	20.52	ESPAÑA	University	1º Trimester	f	f		f		8	f		f	f		f	f	3	0	0	3	3003	f	f		f	1	41	NO	EUT	f					f	clear	f	f	group 3
27	with couple	1.66	54	19.6	REINO UNIDO	University	1º Trimester	f	f		f		13	f		f	f		f	f	0	0	0	0	0	f	f		t	4	40	continued	EUT	f					f	clear	f	f	group 1
34	with couple	1.6	72	28.12	ESPAÑA	primary	1º Trimester	f	f		f		12	f		f	f		f	f	2	0	0	2	2002	f	t	0	f	2	39	NO	EUT	f					f	clear	f	f	group 4a
30	with couple	1.71	57	19.49	ESPAÑA	University	1º Trimester	f	f		f		10	f		f	f		f	t	0	0	0	0	0	f	f		t	10	39	continued	EUT	t					f	clear	f	f	group 1
37	with couple	1.55	59	24.56	ESPAÑA	secondary	1º Trimester	f	f		f		10	f		f	f		f	t	0	0	1	0	10	f	t	0	t	26	39	continued	EUT	t					t	stained ++	t	f	group 2a
31	with couple	1.54	51	21.5	ESPAÑA	primary	1º Trimester	f	f		f		12	f		f	f		f	f	1	0	0	1	1001	f	f		t	0	39	discontinuous	EUT	f					f	clear	f	f	group 3
33	with couple	1.65	76	27.92	ESPAÑA	primary	1º Trimester	f	t	6	f		6	f		f	f		f	t	0	0	1	0	10	t	f		t	5	41	continued	vacum	f					f	stained ++	f	f	group 2a				t
29	with couple	1.53	50	21.36	ESPAÑA	primary	1º Trimester	f	f		f		16	f		f	f		f	f	0	0	1	0	10	f	f		t	0	38	discontinuous	CES programmed					podalic	f	clear	f	f	group 6	t
18	with couple	1.58	60	24.03	ECUADOR	secondary	1º Trimester	f	f		f		13	f		f	f		f	f	0	0	0	0	0	f	f		t	2	39	continued	EUT	f					t	clear	f	f	group 1
33	with couple	1.61	50	19.29	ESPAÑA	secondary	1º Trimester	f	f		f		7	f		f	f		f	t	0	0	0	0	0	t	f	0	t	6	38	continued	EUT	f					f	clear	f	f	group 2a					t
33	with couple	1.62	46	17.53	RUMANIA	secondary	1º Trimester	f	f		f		22	f		f	f		f	f	0	0	0	0	0	f	f		t	12	39	continued	EUT	f					t	clear	f	f	group 1
36	with couple	1.68	61	21.61	ESPAÑA	University	1º Trimester	f	f		f		9	f		f	f		f	f	0	0	2	0	20	f	f		t	7	41	continued	EUT	f					f	stained +	f	f	group 1
23	with couple	1.65	58	21.3	ESPAÑA	primary	1º Trimester	f	f		f		18	f		f	f		f	f	0	0	0	0	0	f	f		t	5	41	continued	EUT	f					t	clear	f	f	group 1
36	without couple	1.58	84	33.65	ESPAÑA	University	1º Trimester	f	f		f		6	t	FIV	f	f		f	t	1	0	0	1	1001	f	t	42	t	46	36	continued	EUT	f					t	clear	f	f	group 10
28	with couple	1.7	84	29.07	ESPAÑA	secondary	1º Trimester	f	f		f		16	f		f	f		f	t	0	0	1	0	10	t	t	22	t	25	39	continued	EUT	f					t	clear	f	f	group 2a
25	with couple	1.5	64	28.44	ESPAÑA	secondary	1º Trimester	f	f		f		12	f		f	f		f	f	1	0	0	1	1001	f	f		t	5	40	continued	EUT	f					f	clear	f	f	group 3
31	with couple	1.7	67	23.18	ESPAÑA	University	1º Trimester	f	f		f		7	f		f	f		f	f	0	0	0	0	0	f	f		t	27	41	continued	EUT	f					t	clear	f	f	group 1
31	with couple	1.72	98	33.13	ESPAÑA	University	1º Trimester	f	f		f		14	t	FIV	f	f		f	f	0	0	0	0	0	t	t	0	t	9	41	continued	EUT	f					t	stained +++	f	f	group 2a
33	with couple	1.62	89	33.91	RUSIA	secondary	1º Trimester	f	t	10	f		12	f		f	f		f	f	1	0	0	1	1001	f	t	0	t	6	40	continued	EUT	f					t	clear	f	t	group 4a
37	with couple	1.62	73	27.82	ESPAÑA	secondary	1º Trimester	f	f		f		13	f		f	t	1	f	t	1	0	1	1	1011	f	f		t	8	39	continued	EUT	f					f	clear	f	t	group 3
24	with couple	1.55	70	29.14	ESPAÑA	secondary	1º Trimester	f	f		f		20	f		f	f		f	t	1	0	0	1	1001	t	f	11	f	12	37	continued	EUT	f					f	clear	f	f	group 4a
29	with couple	1.52	73	31.6	ESPAÑA	University	1º Trimester	f	f		f		22	f		f	f		f	t	1	0	0	1	1001	f	f		t	2	39	discontinuous	EUT	f					f	clear	f	t	group 3				t
23	with couple	1.62	79	30.1	ECUADOR	primary	1º Trimester	f	f		f		13	f		f	f		f	f	1	0	1	1	1011	f	f		f	2	41	continued	EUT	f					f	clear	f	f	group 3
34	with couple	1.58	62	24.84	ECUADOR	primary	1º Trimester	f	f		f		16	f		f	f		f	f	2	0	1	2	2012	f	f		f	0	38	continued	EUT	f					f	clear	f	f	group 3
32	with couple	1.58	48	19.23	ESPAÑA	University	1º Trimester	f	f		f		13	f		f	f		f	t	0	0	0	0	0	t	t	1	t	22	41	continued	vacum	t					t	clear	f	t	group 2a						t
30	with couple	1.69	78	27.31	RUMANIA	secondary	1º Trimester	f	f		f		13	f		f	f		f	f	1	0	0	1	1001	f	f		f	6	39	continued	EUT	t					f	clear	f	f	group 3
32	with couple	1.66	59.6	21.63	PARAGUAY	University	1º Trimester	f	f		f		12	f		f	f		f	t	1	0	0	1	1001	t	t	3	t	4	39	continued	EUT	f					t	clear	f	f	group 4a
32	with couple	1.68	58	20.55	UCRANIA	secondary	1º Trimester	f	f		f		7	f		f	t	3	f	f	3	0	0	3	3003	f	f		t	0	39	discontinuous	CES programmed					2 Cesáreas anteriores	f	clear	t	f	group 3	t
35	with couple	1.71	51	17.44	ESPAÑA	University	1º Trimester	f	f		f		9	f		f	f		f	f	1	0	3	1	1031	f	f		t	0	41	discontinuous	EUT	f					f	clear	f	f	group 3
22	with couple	1.57	82	33.27	ESPAÑA	primary	1º Trimester	f	f		f		12	f		f	f		f	f	0	0	0	0	0	t	t	12	t	12	39	continued	EUT	f					t	clear	f	f	group 2a
34	with couple	1.63	50.6	19.04	ESPAÑA	secondary	1º Trimester	f	f		f		14	f		f	f		f	f	0	0	3	0	30	f	f		t	12	38	continued	EUT	f					f	clear	f	f	group 1
40	with couple	1.66	63	22.86	ESPAÑA	secondary	1º Trimester	f	f		f		20	f		f	f		f	f	1	0	0	1	1001	f	f		t	1	40	continued	EUT	t					f	stained +	f	f	group 3
40	with couple	1.7	64.2	22.21	ITALIA	secondary	1º Trimester	f	f		f		17	f		f	f		f	t	1	0	0	1	1001	t	f	7	f	19	35	continued	EUT	f					f	clear	f	f	group 10
31	with couple	1.58	47	18.83	ESPAÑA	secondary	1º Trimester	f	f		f		14	f		f	f		f	f	0	0	0	0	0	f	f		t	12	37	continued	vacum	t					t	clear	f	f	group 1
36	with couple	1.69	126	44.12	ESPAÑA	primary	1º Trimester	f	f		f		2	f		f	f		f	t	0	0	0	0	0	t	t	4	t	11	41	continued	EUT	f					t	stained +++	t	f	group 2a						t
40	with couple	1.63	59	22.21	ESPAÑA	primary	1º Trimester	f	t	4	f		20	f		f	t	1	f	f	1	0	0	1	1001	f	f		t	20	38	continued	emergency c-section				group 1. RPBF		f	clear	f	f	group 3	t
38	with couple	1.57	58	23.53	ESPAÑA	University	1º Trimester	f	f		f		10	f		f	f		f	t	1	0	0	1	1001	f	f		t	7	41	continued	EUT	f					f	clear	f	t	group 3
38	with couple	1.78	90	28.41	BRASIL	primary	1º Trimester	f	f		f		10	f		f	f		f	f	1	0	0	1	1001	f	f		t	2	40	continued	vacum	t					f	clear	f	f	group 3
39	with couple	1.65	57	20.94	ESPAÑA	secondary	1º Trimester	f	f		f		11	f		f	f		f	f	2	0	0	2	2002	f	f		t	3	39	continued	ESP	f					f	clear	f	f	group 3
33	with couple	1.58	55	22.03	ESPAÑA	University	1º Trimester	f	f		f		17	f		f	f		f	f	1	0	0	1	1001	f	f		t	0	38	continued	EUT	t					t	clear	f	f	group 3
40	with couple	1.56	47	19.31	ISRAEL	secondary	1º Trimester	f	t	2	f		2	f		f	f		f	t	0	0	0	0	0	t	f	8	t	8	38	continued	EUT	f					f	clear	f	f	group 2a
39	with couple	1.57	52	21.1	ESPAÑA	primary	1º Trimester	f	t	2	f		10	f		f	t	1	f	t	1	0	3	1	1031	f	f		t	2	41	continued	vacum	t					f	stained +++	f	f	group 3
34	with couple	1.69	48	16.81	ESPAÑA	primary	1º Trimester	f	t	4	f		14	f		f	t	1	f	t	2	0	0	2	2002	f	f		t	0	35	continued	emergency c-section				group 1. RPBF		f	clear	f	f	group 7	t
34	with couple	1.53	45	19.22	ESPAÑA	secondary	1º Trimester	f	f		f		11	f		f	f		f	f	1	0	0	1	1001	f	f		f	0	38	discontinuous	EUT	f					f	clear	f	f	group 3
35	with couple	1.64	66	24.54	ESPAÑA	primary	2º Trimester	f	f		f		17	f		f	f		t	f	1	0	5	1	1051	t	t	6	t	20	40	continued	EUT	f					t	clear	f	f	group 4a
40	with couple	1.63	53	19.95	ESPAÑA	secondary	1º Trimester	f	t	18	f		10	f		f	f		f	t	0	0	0	0	0	f	t	5	t	12	36	continued	EUT	t					t	stained +	f	f	group 10
39	with couple	1.49	42	18.92	COLOMBIA	primary	1º Trimester	f	f		f		10	f		f	t	2	f	t	3	0	1	2	3012	f	f		t	0	37	NO	CES programmed					2 Cesáreas anteriores	f	clear	t	f	group 3	t
39	with couple	1.6	49	19.14	BRASIL	primary	1º Trimester	f	f		f		12	f		f	t	1	f	t	2	0	0	1	2001	f	f		t	0	39	NO	CES programmed					podalic	f	clear	f	f	group 7	t
40	with couple	1.5	67	29.78	MARRUECOS	primary	1º Trimester	f	f		f		6	f		f	f		f	t	3	0	0	3	3003	f	f		f	0	41	continued	EUT	f					f	clear	f	f	group 3				t
24	with couple	1.58	69	27.64	ESPAÑA	primary	1º Trimester	f	f		f		11	f		f	t	1	f	t	2	0	1	2	2012	f	f		t	1	39	continued	EUT	f					f	clear	f	f	group 3
33	with couple	1.68	66	23.38	ESPAÑA	secondary	1º Trimester	f	f		f		16	f		f	f		f	t	0	0	0	0	0	f	f		t	9	40	continued	EUT	f					f	clear	f	f	group 1
37	with couple	1.56	51	20.96	ESPAÑA	University	1º Trimester	f	f		f		13	f		f	f		f	f	0	0	0	0	0	f	f		t	6	40	continued	EUT	t					f	clear	f	f	group 1
30	with couple	1.58	56	22.43	ESPAÑA	University	1º Trimester	f	f		f		14	f		f	f		f	t	0	0	0	0	0	f	t	17	t	31	39	continued	EUT	t					t	clear	f	f	group 2a
22	with couple	1.59	66.4	26.26	MARRUECOS	University	1º Trimester	f	f		f		8	f		f	f		f	f	0	0	0	0	0	t	f	12	t	17	39	continued	EUT	t					f	clear	f	f	group 2a
36	with couple	1.65	57	20.94	ESPAÑA	secondary	1º Trimester	f	f		f		10	f		f	f		f	f	0	0	0	0	0	t	f	0	t	3	40	continued	vacum	t					f	clear	t	f	group 2a
31	with couple	1.69	54	18.91	MARRUECOS	primary	1º Trimester	f	f		f		15	f		f	f		f	f	0	0	0	0	0	f	t	13	t	30	40	continued	vacum	t					t	stained ++	f	f	group 2a
23	with couple	1.6	58	22.66	ESPAÑA	Sin estudios	1º Trimester	f	f		f		10	f		f	f		f	t	0	0	0	0	0	f	f		f	25	39	continued	EUT	f					f	clear	f	f	group 1
30	with couple	1.52	48	20.78	PARAGUAY	secondary	1º Trimester	f	f		f		17	f		f	f		f	f	0	0	0	0	0	f	t	0	t	1	40	continued	emergency c-section				group 1. RPBF		t	stained +++	t	f	group 2a	t
30	with couple	1.76	63.5	20.5	ESPAÑA	University	1º Trimester	f	f		f		12	f		f	f		t	t	0	0	0	0	0	t	t	12	t	31	40	continued	EUT	f					t	clear	f	f	group 2a
38	with couple	1.73	77.8	25.99	ESPAÑA	University	1º Trimester	f	f		f		16	t	FIV	f	f		f	t	0	0	0	0	0	t	t	0	t	17	39	continued	vacum	t					t	clear	f	f	group 2a					t
36	with couple	1.64	77	28.63	ESPAÑA	University	1º Trimester	f	f		f		13	f		f	f		f	t	0	0	0	0	0	f	t	2	t	15	41	continued	vacum	f					t	stained +++	f	f	group 2a
34	with couple	1.67	51	18.29	ESPAÑA	secondary	1º Trimester	f	f		f		15	t	FIV	f	f		t	t	0	0	0	0	0	t	t	9	t	19	41	continued	vacum	f					t	clear	f	f	group 2a						t
42	with couple	1.61	59	22.76	CAMBOYA	secondary	1º Trimester	f	f		f		19	f		f	f		f	t	3	0	1	3	3013	f	f		f	1	41	continued	EUT	f					f	stained ++	f	f	group 3
19	with couple	1.65	84	30.85	ESPAÑA	University	1º Trimester	f	t	5	f		20	f		f	f		f	f	0	0	0	0	0	f	f		t	25	39	continued	EUT	f					t	clear	f	f	group 1
36	with couple	1.64	60	22.31	ESPAÑA	University	1º Trimester	f	f		f		13	f		f	f		f	t	0	0	0	0	0	f	t	1	t	4	40	continued	vacum	f					f	stained ++	f	f	group 2a
38	with couple	1.69	87	30.46	ESPAÑA	secondary	1º Trimester	f	f		f		10	f		f	f		f	f	1	0	0	1	1001	t	t	0	t	4	41	continued	EUT	f					t	clear	f	f	group 4a
33	with couple	1.86	80	23.12	ESPAÑA	University	1º Trimester	f	f		f		13	f		f	f		f	f	1	0	0	1	1001	f	f		t	0	40	continued	EUT	f					t	clear	f	f	group 3
32	with couple	1.4	57.5	29.34	RUMANIA	Sin estudios	1º Trimester	f	f		f		7	f		f	f		f	f	1	0	1	1	1011	f	f		t	9	41	continued	EUT	f					t	clear	f	f	group 3
39	without couple	1.58	88	35.25	ESPAÑA	secondary	2º Trimester	f	f		f		8	f		f	f		f	t	2	1	1	3	2113	f	f		t	4	39	continued	EUT	f					t	stained ++	f	f	group 3
35	with couple	1.72	71	24	DINAMARCA	secondary	1º Trimester	f	f		f		6	f		f	f		f	f	0	0	0	0	0	f	f		t	9	41	continued	EUT	t					t	stained ++	f	f	group 1
29	with couple	1.56	49	20.13	RUMANIA	secondary	1º Trimester	f	f		f		20	f		f	f		f	f	0	0	1	0	10	f	f		t	11	39	continued	EUT	t					t	clear	f	f	group 1
30	with couple	1.68	59	20.9	BRASIL	secondary	1º Trimester	f	f		f		12	f		f	f		f	f	1	1	0	1	1101	f	f		t	2	34	continued	EUT	f					f	clear	f	t	group 10
29	with couple	1.69	68	23.81	ESPAÑA	secondary	1º Trimester	f	f		f		19	f		f	f		f	f	1	0	0	1	1001	f	f		f	5	39	discontinuous	EUT	f					f	clear	f	f	group 3
23	with couple	1.63	47	17.69	CHINA	secondary	1º Trimester	f	f		f		10	f		f	f		f	t	0	0	0	0	0	f	t	12	t	22	40	continued	EUT	f					t	clear	f	f	group 2a
36	with couple	1.54	62	26.14	PARAGUAY	secondary	1º Trimester	f	f		f		14	f		f	t	2	t	t	1	1	1	2	1112	f	f		t	0	37	discontinuous	CES programmed					2 Cesáreas anteriores	t	clear	f	f	group 3
40	with couple	1.58	59	23.63	ECUADOR	primary	1º Trimester	f	f		f		10	f		f	f		f	f	6	0	0	6	6006	f	f		f	0	40	NO	EUT	f					f	clear	f	f	group 3
34	with couple	1.67	60	21.51	ESPAÑA	primary	1º Trimester	f	f		f		13	f		f	f		f	f	2	0	0	2	2002	t	f		f	2	41	continued	EUT	f					f	clear	f	t	group 4a
33	with couple	1.7	57	19.72	ESPAÑA	secondary	1º Trimester	f	t	1	f		15	f		f	f		f	f	0	0	0	0	0	f	f		t	7	41	continued	EUT	f					t	Hemorrágico	f	f	group 1
31	with couple	1.66	50	18.14	REPUBLICA DOMINICANA	University	1º Trimester	f	f		f		14	f		f	f		f	f	1	0	1	1	1011	f	f		f	5	39	NO	EUT	f					f	clear	f	f	group 3
37	with couple	1.51	56	24.56	COLOMBIA	primary	1º Trimester	f	t	10	f		6	f		f	t	1	f	f	2	0	0	2	2002	f	f		f	1	40	continued	EUT	f					f	clear	f	f	group 3
31	with couple	1.6	61	23.83	PARAGUAY	primary	1º Trimester	f	f		f		13	f		f	f		f	f	0	0	1	1	11	f	t	16	t	22	39	continued	vacum	t					t	clear	f	f	group 2a
26	with couple	1.61	48	18.52	MARRUECOS	primary	1º Trimester	f	f		f		25	f		f	f		f	f	0	0	0	0	0	f	f		t	15	38	continued	EUT	t					t	clear	f	f	group 1
32	with couple	1.69	63	22.06	ESPAÑA	secondary	1º Trimester	f	t	6	f		13	f		t	f		f	f	0	0	1	0	10	f	f		t	6	40	continued	vacum	t					t	clear	f	f	group 1
32	with couple	1.58	51	20.43	RUMANIA	secondary	1º Trimester	f	f		f		7	f		f	f		f	f	0	0	1	0	10	f	t	24	t	26	40	continued	EUT	f					t	clear	f	f	group 2a
31	with couple	1.6	53	20.7	PERU	University	1º Trimester	f	f		f		16	f		f	f		f	f	0	0	1	0	10	f	f		t	2	35	continued	CES programmed					podalic	f	clear	f	f	group 6	t
27	with couple	1.69	60	21.01	MARRUECOS	secondary	1º Trimester	f	f		f		14	f		f	f		f	f	0	0	1	0	10	t	t	0	t	11	41	continued	EUT	t					t	clear	f	f	group 2a
37	with couple	1.54	63.5	26.78	ESPAÑA	secondary	1º Trimester	f	f		f		12	f		f	f		t	f	2	0	0	2	2002	f	f		t	0	38	continued	EUT	f					f	clear	f	f	group 3
27	with couple	1.71	74	25.31	ESPAÑA	University	1º Trimester	f	f		f		14	f		f	f		f	f	0	0	0	0	0	f	f		t	0	39	discontinuous	EUT	f					f	clear	f	f	group 1
30	with couple	1.58	49	19.63	ESPAÑA	University	1º Trimester	f	f		f		11	f		f	f		f	f	0	0	0	0	0	f	f		t	6	40	continued	EUT	f					t	clear	f	f	group 1
28	with couple	1.65	76.6	28.14	ESPAÑA	secondary	1º Trimester	f	f		f		23	f		f	f		f	f	0	0	0	0	0	f	f		t	9	39	continued	EUT	t					t	clear	f	t	group 1
27	with couple	1.62	57	21.72	ESPAÑA	University	1º Trimester	f	f		f		16	f		f	f		f	f	0	0	0	0	0	f	f		t	4	41	continued	vacum	t					t	Hemorrágico	t	t	group 1
27	with couple	1.7	82	28.37	MARRUECOS	secondary	1º Trimester	f	f		f		5	f		f	f		f	f	0	0	1	0	10	f	f		t	14	39	continued	EUT	f					f	stained ++	t	t	group 1
44	with couple	1.65	57	20.94	ITALIA	secondary	1º Trimester	f	f		f		13	f		f	f		t	f	3	0	1	3	3013	f	f		t	8	39	continued	EUT	f					f	clear	f	f	group 3
37	with couple	1.68	74	26.22	ESPAÑA	secondary	1º Trimester	f	t	6	f		23	f		f	f		f	f	0	0	0	0	0	f	t	25	t	32	39	continued	EUT	f					t	stained ++	f	f	group 2a
41	with couple	1.56	56	23.01	ESPAÑA	secondary	1º Trimester	f	f		f		14	f		f	f		f	f	1	1	1	2	1112	f	f		t	0	40	continued	EUT	f					t	clear	f	f	group 3
32	with couple	1.6	51	19.92	ESPAÑA	secondary	1º Trimester	f	f		f		13	f		f	f		f	f	1	0	0	1	1001	f	f		f	0	39	discontinuous	EUT	t					f	clear	f	f	group 3
29	with couple	1.71	54	18.47	ALBANIA	secondary	1º Trimester	f	f		f		13	f		f	f		f	f	1	0	0	1	1001	f	t	0	t	3	40	continued	EUT	t					t	clear	f	f	group 4a
38	with couple	1.61	62	23.92	ARGENTINA	secondary	1º Trimester	f	t	1	f		15	f		f	f		f	t	0	0	0	0	0	f	t	23	t	35	41	continued	FORC	t					t	clear	f	f	group 2a
38	with couple	1.61	74	28.55	CUBA	University	1º Trimester	f	f		f		20	f		f	f		f	t	0	0	1	0	10	t	t	24	t	30	39	continued	FORC	t					t	clear	f	f	group 2a
33	with couple	1.58	61	24.44	ESPAÑA	secondary	1º Trimester	f	f		f		9	f		f	f		f	t	0	1	0	1	101	f	f		t	28	39	continued	EUT	f					t	clear	f	f	group 3
41	with couple	1.68	57	20.2	ESPAÑA	University	1º Trimester	f	f		f		12	f		f	f		f	f	0	0	0	0	0	f	f		t	12	40	continued	EUT	f					t	clear	f	f	group 1
36	with couple	1.66	62	22.5	ESPAÑA	University	1º Trimester	f	f		f		9	f		f	f		f	t	1	0	0	1	1001	t	t	0	t	5	40	continued	EUT	f					t	clear	t	f	group 4a
30	with couple	1.65	71	26.08	ESPAÑA	secondary	1º Trimester	f	f		f		17	f		f	f		f	t	0	0	0	0	0	t	f	0	t	0	38	discontinuous	emergency c-section				group 1. RPBF		f	clear	f	f	group 2a	t				t
44	with couple	1.66	72	26.13	MARRUECOS	secondary	1º Trimester	f	f		f		13	f		f	f		f	f	1	0	0	1	1001	f	f		f	1	38	continued	EUT	f					f	clear	f	f	group 3
39	with couple	1.59	52	20.57	ESPAÑA	University	1º Trimester	f	f		f		11	f		f	f		f	f	1	0	3	1	1031	f	f		t	4	40	continued	EUT	f					t	clear	f	f	group 3
26	with couple	1.63	50	18.82	ESPAÑA	secondary	1º Trimester	f	t	4	f		16	f		f	f		f	t	0	0	1	0	10	t	t	0	t	15	36	continued	EUT	f					t	clear	f	f	group 10
37	with couple	1.6	74	28.91	MARRUECOS	primary	1º Trimester	f	f		f		0	f		f	f		f	t	2	0	2	2	2022	f	t	2	f	2	41	continued	EUT	f					t	clear	f	f	group 4a
29	with couple	1.56	55	22.6	ESPAÑA	University	1º Trimester	f	f		f		14	f		f	f		f	t	0	0	0	0	0	t	t	8	t	50	40	continued	vacum	t					t	clear	f	f	group 2a
36	with couple	1.61	47.5	18.32	ESPAÑA	secondary	1º Trimester	f	f		f		16	f		f	f		f	t	0	0	1	0	10	t	t	6	t	24	40	continued	EUT	f					t	Hemorrágico	f	f	group 2a
27	with couple	1.59	61	24.13	ESPAÑA	secondary	1º Trimester	f	f		f		15	f		f	f		f	f	0	0	0	0	0	f	f		t	3	38	continued	vacum						t	clear	f	f	group 1
34	with couple	1.5	65	28.89	MARRUECOS	secondary	1º Trimester	f	f		f		3	f		f	f		f	t	2	0	0	1	2001	f	f		t	3	40	continued	EUT	f					f	clear	f	f	group 3
43	with couple	1.58	77	30.84	ESPAÑA	secondary	1º Trimester	f	f		f		12	t	Ovodón	f	f		f	t	0	0	2	0	20	f	f		t	7	40	continued	emergency c-section				group 3. Parto estacionado		t	clear	f	f	group 1	t
28	with couple	1.66	75	27.22	RUMANIA	secondary	1º Trimester	f	t	1	f		13	f		f	f		f	f	0	0	1	0	10	f	f		t	1	39	discontinuous	EUT	f					f	clear	f	f	group 1
38	with couple	1.59	50	19.78	ESPAÑA	primary	1º Trimester	f	f		f		17	t	FIV	f	f		t	f	0	0	0	0	0	f	f		f	0	41	NO	CES programmed					Herpes genital	t	stained +	f	f	group 1	t
24	with couple	1.58	49	19.63	RUMANIA	secondary	1º Trimester	f	f		f		17	f		f	f		f	t	0	0	0	0	0	f	f		t	3	40	continued	EUT	f					f	clear	f	f	group 1
42	with couple	1.62	57	21.72	ESPAÑA	University	1º Trimester	f	f		f		15	t	FIV	f	f		f	f	0	0	0	0	0	t	t	20	t	30	41	continued	vacum	t					t	stained ++	f	f	group 2a
43	without couple	1.73	65	21.72	SUECIA	secondary	1º Trimester	f	t	1	f		9	f		f	f		t	t	0	0	2	0	20	t	t	0	t	15	39	continued	vacum	t					t	clear	f	f	group 2a
34	with couple	1.56	65	26.71	RUMANIA	secondary	1º Trimester	f	f		f		-13	f		f	f		t	f	1	0	2	1	1021	f	f		t	0	39	NO	emergency c-section				group 5. Miscelanea		f	clear	f	f	group 7	t
35	with couple	1.68	51	18.07	ESPAÑA	University	1º Trimester	f	f		f		14	f		f	f		f	f	0	0	1	0	10	f	f		t	4	40	continued	EUT	f					t	Hemorrágico	f	f	group 1
30	with couple	1.64	68	25.28	RUMANIA	secondary	1º Trimester	f	f		f		20	f		f	t	1	f	t	1	0	0	1	1001	f	t	12	t	22	38	continued	EUT	f					t	clear	f	t	group 4a
30	with couple	1.66	75.8	27.51	MARRUECOS	secondary	1º Trimester	f	f		f		14	f		f	f		f	f	2	0	0	2	2002	f	f		f	0	40	discontinuous	EUT	f					f	stained ++	f	f	group 3
36	with couple	1.67	61	21.87	SUECIA	primary	1º Trimester	f	t	5	f		14	f		f	f		f	f	1	0	5	1	1051	f	f		t	7	38	continued	vacum	t					f	clear	f	f	group 3
33	with couple	1.56	57	23.42	URUGUAY	secondary	1º Trimester	f	f		f		15	f		f	f		f	t	1	0	0	1	1001	f	f		t	1	41	continued	EUT	t					f	clear	f	f	group 3
37	with couple	1.52	68	29.43	MARRUECOS	primary	1º Trimester	f	f		f		7	f		f	f		f	f	2	0	1	2	2012	f	f		t	1	38	continued	EUT	f					f	clear	f	f	group 3
38	with couple	1.62	85	32.39	ESPAÑA	Sin estudios	1º Trimester	f	f		f		9	f		f	t	1	f	t	1	0	0	1	1001	f	t	9	t	22	40	continued	emergency c-section				group 2. Fracaso de inducción		t	stained +	f	f	group 4a	t
26	with couple	1.63	63	23.71	CUBA	secondary	1º Trimester	f	f		f		16	f		f	f		f	f	0	0	1	0	10	f	f		t	5	38	continued	EUT	f					t	clear	f	t	group 1
34	with couple	1.63	50	18.82	FRANCIA	secondary	1º Trimester	f	f		f		12	f		f	f		f	t	0	0	1	0	10	f	f		t	0	39	discontinuous	CES programmed					podalic	f	clear	f	f	group 6	t
30	with couple	1.68	67	23.74	ESPAÑA	University	1º Trimester	f	f		f		15	f		f	f		f	t	0	0	0	0	0	f	t	24	t	31	40	continued	EUT	f					t	clear	f	f	group 2a
40	with couple	1.67	58	20.8	ESPAÑA	University	1º Trimester	f	f		f		14	f		f	f		f	f	2	0	0	2	2002	f	f		f	0	40	NO	EUT	f					f	clear	f	f	group 3
35	with couple	1.67	66	23.67	ESPAÑA	University	1º Trimester	f	f		f		9	f		f	f		f	f	1	0	1	1	1011	f	f		t	2	41	continued	EUT	f					t	clear	f	f	group 3
33	with couple	1.63	59	22.21	BRASIL	primary	1º Trimester	f	f		f		21	f		f	f		f	t	0	0	0	0	0	t	t	30	t	66	39	continued	EUT	f					t	clear	f	f	group 2a
25	with couple	1.58	67	26.84	COLOMBIA	secondary	1º Trimester	f	f		f		10	f		f	f		f	f	1	0	1	1	1011	f	f		t	3	40	continued	EUT	t					f	stained ++	f	f	group 3
34	with couple	1.6	57	22.27	ESPAÑA	University	1º Trimester	f	f		f		13	f		t	f		f	t	0	0	0	0	0	t	t	12	t	29	39	discontinuous	EUT	t					t	clear	f	f	group 2a
32	with couple	1.6	45	17.58	ESPAÑA	secondary	1º Trimester	f	f		f		13	f		f	f		f	f	1	0	0	1	1001	f	f		f	0	40	discontinuous	EUT	f					f	clear	f	f	group 3
34	with couple	1.61	48	18.52	FRANCIA	University	1º Trimester	f	t	10	f		12	f		f	f		f	f	0	0	1	0	10	f	f		t	2	39	continued	EUT	f					f	clear	f	f	group 1
27	with couple	1.6	51	19.92	COLOMBIA	secondary	1º Trimester	f	f		f		9	f		f	f		f	f	0	0	0	0	0	f	f		f	13	38	continued	EUT	t					f	clear	f	f	group 1
33	with couple	1.66	48	17.42	ITALIA	secondary	1º Trimester	t	t	5	f		11	f		f	f		f	t	0	0	2	0	20	f	f		t	15	40	continued	EUT	f					t	clear	f	f	group 1
35	with couple	1.54	49	20.66	ESPAÑA	secondary	1º Trimester	f	f		f		13	f		f	f		f	f	1	0	2	1	1021	t	t	0	t	0	37	continued	EUT	t					t	clear	f	f	group 4a
36	with couple	1.69	75	26.26	ESPAÑA	secondary	1º Trimester	f	t	10	f		20	f		f	f		f	t	0	0	0	0	0	t	t	9	t	52	40	continued	emergency c-section				group 3. Parto estacionado		t	clear	f	f	group 2a	t
28	with couple	1.7	68.5	23.7	ALEMANIA	University	1º Trimester	f	f		f		5	f		f	f		f	f	0	0	0	0	0	f	f		f	2	40	discontinuous	vacum	t					f	clear	f	f	group 1
31	with couple	1.63	60	22.58	ESPAÑA	University	1º Trimester	f	f		f		14	f		f	f		f	t	0	0	0	0	0	f	f		t	7	38	continued	EUT	t					t	clear	f	f	group 1				t
42	with couple	1.6	53	20.7	ESPAÑA	secondary	1º Trimester	f	f		f		15	f		f	f		f	t	0	0	2	0	20	f	t	0	t	14	42	continued	emergency c-section				group 3. Parto estacionado		t	stained +	t	f	group 2a	t
36	with couple	1.63	58	21.83	ESPAÑA	University	1º Trimester	f	f		f		11	f		f	f		f	f	2	0	0	2	2002	f	f		f	0	40	discontinuous	EUT	f					f	clear	f	f	group 3
32	with couple	1.63	55	20.7	ESPAÑA	secondary	1º Trimester	f	f		f		12	f		f	f		f	t	0	0	1	0	10	t	t	0	t	8	40	continued	EUT	t					t	clear	f	f	group 2a
33	with couple	1.55	57	23.73	ESPAÑA	secondary	1º Trimester	f	f		f		12	f		f	t	2	f	t	2	0	1	2	2012	f	f		t	0	38	continued	CES programmed					2 Cesáreas anteriores	f	clear	f	f	group 3	t
35	with couple	1.62	83	31.63	MEXICO	University	1º Trimester	f	f		f		12	f		f	f		f	t	0	0	0	0	0	f	f		t	9	39	continued	EUT	f					f	clear	f	f	group 1
29	with couple	1.58	54	21.63	RUMANIA	secondary	1º Trimester	f	f		f		26	f		f	f		f	f	1	0	1	1	1011	f	f		t	24	40	continued	EUT	f					t	stained ++	t	f	group 3
35	with couple	1.54	55	23.19	ESPAÑA	secondary	1º Trimester	f	f		f		14	f		f	f		t	f	1	0	1	1	1011	f	f		t	11	39	continued	EUT	f					f	clear	f	f	group 3
33	with couple	1.66	55.7	20.21	ESPAÑA	secondary	1º Trimester	f	f		f		13	f		f	f		f	t	0	0	1	0	10	t	t	0	t	4	40	continued	EUT	f					t	clear	f	f	group 2a
33	without couple	1.64	52	19.33	RUMANIA	secondary	1º Trimester	f	f		f		14	f		f	f		f	f	0	0	0	0	0	t	t	30	t	32	38	continued	EUT	t					t	clear	f	f	group 2a
36	with couple	1.69	79	27.66	MARRUECOS	primary	1º Trimester	f	f		f		11	f		f	f		f	f	3	0	1	3	3013	t	f	0	t	0	41	NO	EUT	f					f	clear	f	f	group 4a
27	with couple	1.67	58	20.8	ESPAÑA	primary	1º Trimester	f	t	4	f		20	f		t	f		f	f	0	0	0	0	0	f	f		t	4	41	continued	EUT	f					t	clear	f	f	group 1
39	with couple	1.65	48	17.63	ALEMANIA	secondary	1º Trimester	f	f		f		11	f		f	f		f	t	0	0	2	0	20	f	t	21	t	37	40	continued	EUT	t					t	clear	f	t	group 2a
21	with couple	1.57	78.7	31.93	RUMANIA	secondary	1º Trimester	f	f		f		9	f		f	f		f	t	0	0	0	0	0	f	t	0	t	11	39	continued	EUT	f					t	stained +++	t	f	group 2a
32	with couple	1.6	80	31.25	ESPAÑA	secondary	1º Trimester	f	f		f		7	f		f	f		f	f	0	0	2	0	20	f	f		t	6	38	continued	EUT	f					t	clear	f	f	group 1
25	with couple	1.72	67	22.65	ESPAÑA	primary	1º Trimester	f	t	6	f		15	f		f	f		f	t	0	0	0	0	0	f	t	21	t	27	40	continued	EUT	f					t	clear	f	t	group 2a
32	with couple	1.74	58.8	19.42	ESPAÑA	University	1º Trimester	f	f		f		14	f		f	f		f	f	1	0	0	1	1001	f	t	3	t	7	41	continued	EUT	f					t	stained ++	f	f	group 4a
34	with couple	1.56	53	21.78	ESPAÑA	secondary	1º Trimester	f	f		f		20	f		f	f		f	t	0	0	0	0	0	t	t	0	t	17	41	continued	vacum	t					t	stained ++	f	f	group 2a
30	with couple	1.64	68	25.28	MARRUECOS	primary	1º Trimester	f	f		f		15	f		f	f		f	f	1	0	1	1	1011	f	f		f	20	36	NO	EUT	f					f	clear	f	f	group 10
33	with couple	1.65	81.7	30.01	ESPAÑA	secondary	1º Trimester	f	f		f		19	f		f	t	1	t	t	1	0	1	1	1011	f	f		t	12	40	continued	emergency c-section	f			group 3. Parto estacionado		t	clear	t	f	group 3	t
27	with couple	1.57	80	32.46	ESPAÑA	primary	1º Trimester	f	f		f		16	f		f	t	1	f	t	1	0	1	1	1011	t	t	0	t	11	41	continued	vacum	t					t	clear	f	f	group 4a
25	with couple	1.67	56	20.08	ESPAÑA	University	1º Trimester	f	f		f		17	f		f	f		f	t	0	0	0	0	0	t	t	0	t	12	41	continued	vacum	t					t	clear	f	f	group 2a						t
33	with couple	1.64	73.3	27.25	MARRUECOS	secondary	1º Trimester	f	f		f		12	f		f	t	2	f	t	2	0	2	2	2022	f	f		t	5	39	continued	CES programmed					2 Cesáreas anteriores	f	clear	f	f	group 3	t
35	with couple	1.57	63	25.56	ESPAÑA	University	1º Trimester	f	f		f		18	f		f	f		f	t	0	0	0	0	0	f	f		t	5	36	continued	emergency c-section				group 5. Miscelanea		f	clear	f	f	group 6	t
34	with couple	1.6	66	25.78	ECUADOR	University	1º Trimester	f	f		f		15	f		f	f		f	f	1	0	1	1	1011	f	f		t	2	39	continued	EUT	f					f	clear	f	f	group 3
35	with couple	1.65	51	18.73	ESPAÑA	primary	1º Trimester	f	f		f		19	f		f	f		f	t	0	0	2	0	20	f	f		t	31	36	continued	EUT	f					f	clear	t	f	group 10
33	with couple	1.75	71	23.18	ESPAÑA	University	1º Trimester	f	f		f		14	f		f	f		f	f	0	0	0	0	0	f	f		t	11	40	continued	EUT	t					t	clear	f	f	group 1
30	with couple	1.68	86	30.47	ESPAÑA	University	1º Trimester	f	f		f		12	f		f	f		f	t	0	0	1	0	10	f	f		t	20	41	continued	EUT	f					t	stained +++	f	f	group 1
31	with couple	1.69	55	19.26	ESPAÑA	secondary	1º Trimester	f	t	4	f		13	f		f	f		f	t	1	0	3	1	1031	f	f		t	7	38	continued	EUT	f					f	clear	f	f	group 3
26	with couple	1.62	45	17.15	COLOMBIA	primary	1º Trimester	f	f		f		9	f		f	f		f	t	1	0	1	1	1011	f	t	0	t	7	41	continued	EUT	f					t	stained ++	f	f	group 4a
31	with couple	1.65	66	24.24	ESPAÑA	secondary	1º Trimester	f	f		f		14	f		f	f		f	f	0	0	1	0	10	f	f		t	2	35	continued	vacum	f					f	stained ++	t	f	group 10
23	with couple	1.62	49	18.67	CHINA	secondary	1º Trimester	f	f		f		20	f		f	f		f	f	0	0	0	0	0	f	f		t	0	41	continued	emergency c-section				group 1. RPBF		f	clear	f	f	group 1	t
33	with couple	1.71	59	20.18	ESPAÑA	secondary	1º Trimester	f	t	4	f		12	f		f	f		f	f	1	0	1	1	1011	f	f		t	0	37	continued	EUT	f					f	clear	f	f	group 3
29	with couple	1.7	121	41.87	ESPAÑA	primary	1º Trimester	f	f		f		21	f		f	f		f	f	0	0	0	0	0	f	f		t	2	41	continued	EUT	f					t	stained +	f	f	group 1
28	with couple	1.69	82.1	28.75	ESPAÑA	University	1º Trimester	f	f		f		19	f		f	f		f	f	0	0	0	0	0	f	f		t	4	38	continued	EUT	f					t	clear	t	f	group 1
32	with couple	1.7	72	24.91	RUMANIA	University	1º Trimester	f	f		f		17	f		f	f		f	t	0	0	0	0	0	t	t	60	t	60	35	continued	EUT	f					t	clear	f	f	group 10
33	with couple	1.57	49	19.88	ESPAÑA	secondary	1º Trimester	f	f		f		13	f		f	f		f	f	1	0	0	1	1001	f	f		t	0	40	discontinuous	EUT	f					f	clear	f	f	group 3
38	with couple	1.58	58	23.23	ESPAÑA	secondary	1º Trimester	f	f		f		12	f		f	f		f	t	1	0	1	1	1011	t	t	0	t	3	41	continued	EUT	t					t	stained ++	t	f	group 4a
39	with couple	1.65	58	21.3	ESPAÑA	University	1º Trimester	f	f		f		11	f		f	f		f	f	1	0	0	1	1001	f	f		f	0	40	discontinuous	EUT	f					f	clear	f	f	group 3
33	with couple	1.62	60	22.86	ARMENIA	secondary	1º Trimester	f	f		f		8	f		t	f		f	f	0	0	0	0	0	f	f		t	3	39	continued	EUT	f					f	clear	f	f	group 1
28	with couple	1.81	64	19.54	CROACIA	secondary	1º Trimester	f	f		f		10	f		f	f		f	f	0	0	0	0	0	f	f		f	4	40	discontinuous	EUT	f					f	clear	f	f	group 1
31	with couple	1.64	60	22.31	ESPAÑA	secondary	1º Trimester	f	f		f		12	f		f	f		f	f	0	0	0	0	0	f	f		t	8	40	continued	EUT	t					t	clear	f	f	group 1
30	with couple	1.69	73	25.56	ESPAÑA	University	1º Trimester	f	f		f		13	f		f	f		f	f	0	1	0	1	101	f	f		t	4	39	continued	EUT	t					t	clear	t	f	group 3
34	with couple	1.64	54	20.08	ESPAÑA	University	1º Trimester	f	f		f		8	f		f	f		t	f	0	0	1	0	10	f	f		f	2	40	continued	EUT	f					f	stained +	f	f	group 1
23	with couple	1.52	59	25.54	ESPAÑA	secondary	1º Trimester	f	f		f		11	f		f	f		f	t	0	0	0	0	0	f	t	16	t	23	40	continued	EUT	f					t	clear	f	f	group 2a
29	with couple	1.58	78.4	31.41	MARRUECOS	primary	1º Trimester	f	f		f		25	f		f	f		f	f	0	0	0	0	0	t	f	12	t	36	39	continued	EUT	t					t	clear	t	f	group 2a
29	with couple	1.65	48	17.63	MARRUECOS	secondary	1º Trimester	f	f		f		16	f		f	f		f	f	0	0	0	0	0	t	t	0	t	9	41	continued	vacum	t					t	clear	f	t	group 2a
26	with couple	1.6	76	29.69	ARGENTINA	University	1º Trimester	f	f		f		15	f		f	f		f	f	0	0	0	0	0	f	f		t	13	38	continued	emergency c-section				group 1. RPBF		t	stained +++	t	f	group 1	t
31	with couple	1.69	71	24.86	ESPAÑA	University	1º Trimester	f	f		f		13	f		f	f		f	f	0	0	0	0	0	t	f	6	f	12	39	continued	EUT	f					f	clear	f	f	group 2a
26	with couple	1.59	59	23.34	MARRUECOS	University	1º Trimester	f	f		f		13	f		f	f		f	t	0	0	0	0	0	f	t	20	t	34	40	continued	EUT	f					t	clear	f	f	group 2a
36	with couple	1.65	91	33.43	ESPAÑA	primary	1º Trimester	f	t	15	f		8	f		f	f		f	f	1	0	0	1	1001	f	f		t	5	40	continued	EUT	f					t	clear	f	f	group 3
33	with couple	1.72	57	19.27	ITALIA	secondary	1º Trimester	f	f		f		13	f		f	f		f	t	0	0	0	0	0	f	f		t	17	33	continued	EUT	t					t	clear	f	f	group 10
34	with couple	1.52	53	22.94	ESPAÑA	secondary	1º Trimester	f	f		f		15	f		f	f		f	t	1	0	3	1	1031	t	f	20	t	39	38	continued	EUT	f					f	clear	t	f	group 4a
28	with couple	1.62	62.5	23.81	RUMANIA	University	1º Trimester	f	f		f		11	f		f	f		f	t	0	0	1	0	10	f	t	0	t	5	40	continued	EUT	t					t	clear	f	f	group 2a
34	with couple	1.7	65	22.49	MARRUECOS	University	1º Trimester	f	f		f		18	f		f	f		f	t	0	0	1	0	10	f	f		t	18	39	continued	EUT	t					t	clear	f	f	group 1
28	with couple	1.6	59.1	23.09	GEORGIA	University	1º Trimester	f	f		f		19	f		f	f		f	t	0	0	0	0	0	t	t	0	t	10	41	continued	emergency c-section				group 1. RPBF		t	stained ++	t	t	group 2a	t					t
37	with couple	1.65	53	19.47	ESPAÑA	University	1º Trimester	f	f		f		16	f		f	f		f	f	1	0	1	1	1011	f	f		t	2	38	continued	EUT	f					f	stained +	f	f	group 3
27	with couple	1.57	70	28.4	ESPAÑA	University	1º Trimester	f	f		f		18	f		f	f		f	t	0	0	0	0	0	f	t	23	t	34	39	continued	EUT	f					t	clear	f	f	group 2a
32	with couple	1.57	62	25.15	ESPAÑA	secondary	1º Trimester	f	f		f		16	f		f	t	1	t	t	0	1	1	1	111	f	t	8	t	21	38	continued	emergency c-section				group 4. Desproporción pelvifetal		t	clear	f	f	group 4a	t
31	with couple	1.61	98.6	38.04	ESPAÑA	secondary	1º Trimester	f	f		f		14	f		f	f		f	f	0	0	0	0	0	f	f		t	6	40	continued	EUT	f					f	clear	t	f	group 1
29	with couple	1.7	54	18.69	ESPAÑA	University	1º Trimester	f	f		f		10	f		f	t	1	f	t	1	0	0	1	1001	t	t	0	t	14	41	continued	EUT	t					t	clear	f	f	group 4a						t
31	with couple	1.68	109	38.62	ESPAÑA	secondary	1º Trimester	f	f		f		2	f		f	f		f	t	1	0	2	1	1021	f	f		t	17	40	continued	EUT	f					f	clear	f	f	group 3
39	with couple	1.56	52	21.37	ESPAÑA	secondary	1º Trimester	f	f		f		15	f		f	f		f	t	1	0	0	1	1001	f	t	24	t	31	39	continued	emergency c-section				group 1. RPBF		t	clear	f	t	group 4a	t
41	with couple	1.59	54	21.36	ESPAÑA	primary	1º Trimester	f	f		f		11	f		f	t	1	f	t	1	0	0	1	1001	f	f		f	1	39	continued	vacum	t					t	clear	t	f	group 3
29	with couple	1.6	52	20.31	ESPAÑA	secondary	1º Trimester	f	f		f		11	f		f	f		f	f	0	0	0	0	0	f	f		f	0	27	continued	EUT	f					f	clear	f	f	group 10
35	with couple	1.7	65	22.49	PORTUGAL	secondary	1º Trimester	f	f		f		14	f		f	f		f	t	0	0	0	0	0	f	f		t	0	39	continued	CES programmed					podalic	f	clear	f	f	group 6	t
32	with couple	1.7	86.3	29.86	ESPAÑA	secondary	1º Trimester	f	f		f		22	f		f	f		f	t	1	0	0	1	1001	t	t	12	t	36	39	continued	FORC	t					t	clear	f	f	group 4a
32	with couple	1.61	64	24.69	ESPAÑA	secondary	1º Trimester	f	f		f		10	f		f	f		f	t	1	0	0	1	1001	t	f	10	t	15	38	continued	EUT	f					f	clear	f	f	group 4a
29	with couple	1.58	65	26.04	ESPAÑA	secondary	1º Trimester	f	f		f		10	f		f	f		f	f	0	0	0	0	0	t	f	12	f	22	40	continued	EUT	f					f	clear	f	f	group 2a
31	with couple	1.62	62	23.62	ESPAÑA	University	1º Trimester	f	t	7	f		13	f		f	f		f	f	1	0	1	1	1011	f	f		t	0	40	continued	EUT	f					f	stained +++	f	f	group 3
33	with couple	1.7	55	19.03	RUMANIA	Sin estudios	1º Trimester	f	f		f		13	f		f	t	1	f	f	1	0	0	1	1001	f	f		t	2	40	continued	EUT	f					t	clear	f	f	group 3
32	with couple	1.6	79	30.86	MARRUECOS	primary	1º Trimester	f	f		f		7	f		f	t	1	f	t	2	0	0	1	2001	f	f		t	22	40	continued	FORC	t					t	clear	f	f	group 3
28	with couple	1.56	57	23.42	ESPAÑA	secondary	1º Trimester	f	f		f		22	f		f	f		f	f	2	0	1	2	2012	f	f		f	0	40	continued	EUT	f					f	clear	f	f	group 3
31	with couple	1.73	75	25.06	MEXICO	secondary	1º Trimester	f	f		f		4	f		t	f		f	t	0	0	1	0	10	t	f	3	f	3	32	NO	EUT	f					f	clear	f	f	group 10
37	without couple	1.59	56	22.15	ESPAÑA	secondary	1º Trimester	f	f		f		10	t	IAD	f	f		f	t	0	0	1	0	10	f	f		t	35	37	continued	EUT	f					t	clear	f	f	group 1
40	with couple	1.64	68	25.28	ARGENTINA	secondary	1º Trimester	f	f		f		15	f		f	f		f	t	0	1	2	0	120	t	t	0	t	2	41	continued	emergency c-section				group 1. RPBF		t	clear	f	f	group 4a	t					t
38	with couple	1.72	70	23.66	RUMANIA	primary	2º Trimester	f	f		f		24	f		f	f		f	f	1	0	0	1	1001	f	f		t	3	39	continued	EUT	f					f	clear	f	f	group 3
35	with couple	1.75	68	22.2	ALEMANIA	secondary	1º Trimester	f	f		f		14	t	IAC	f	f		f	f	0	0	0	0	0	f	f		f	1	40	discontinuous	EUT	f					f	clear	f	f	group 1
33	with couple	1.57	70.7	28.68	ESPAÑA	secondary	1º Trimester	f	f		f		9	f		f	f		f	t	1	0	1	0	1010	t	f	0	f	6	40	continued	EUT	t					f	stained +	f	f	group 4a					t
27	with couple	1.58	52.6	21.07	ESPAÑA	secondary	1º Trimester	f	f		f		16	f		f	f		f	t	0	0	0	0	0	f	f		f	11	39	discontinuous	EUT	f					f	clear	f	t	group 1
31	with couple	1.6	64	25	MARRUECOS	secondary	1º Trimester	f	f		f		13	f		f	f		t	f	3	0	0	3	3003	f	f		f	1	41	continued	EUT	f					f	clear	f	f	group 3
34	with couple	1.55	66	27.47	ESPAÑA	secondary	1º Trimester	f	f		f		14	f		f	f		f	f	0	0	0	0	0	f	f		t	3	40	continued	vacum	f					t	clear	f	f	group 1
43	with couple	1.76	70	22.6	ESPAÑA	University	1º Trimester	f	f		f		14	f		f	f		f	f	0	0	0	0	0	f	f		f	15	40	continued	EUT	f					t	clear	f	f	group 1
34	with couple	1.61	55	21.22	AUSTRALIA	secondary	1º Trimester	f	f		f		9	f		f	f		f	f	0	0	0	0	0	f	f		t	2	39	continued	EUT	f					f	clear	f	f	group 1
20	with couple	1.68	65	23.03	REPUBLICA DOMINICANA	primary	1º Trimester	f	f		f		22	f		f	f		f	f	0	0	0	0	0	f	f		t	0	40	continued	vacum	f					f	clear	f	f	group 1
30	with couple	1.75	64	20.9	ESPAÑA	secondary	1º Trimester	f	f		f		13	f		f	f		f	f	0	0	1	0	10	f	f		t	10	41	continued	EUT	f					t	clear	t	f	group 1
32	with couple	1.61	81	31.25	ESPAÑA	University	1º Trimester	f	f		f		14	f		f	f		f	f	1	0	0	1	1001	f	f		t	4	40	continued	EUT	f					t	clear	f	f	group 3
31	with couple	1.65	92	33.79	MARRUECOS	primary	1º Trimester	f	f		f		-2	f		f	f		f	f	1	0	0	1	1001	f	f		t	2	39	continued	EUT	f					f	clear	f	f	group 3
41	with couple	1.6	61	23.83	ESPAÑA	secondary	1º Trimester	f	f		f		16	f		f	f		f	f	0	0	0	0	0	f	f		t	4	40	continued	EUT	f					f	stained +	f	f	group 1
30	with couple	1.68	89	31.53	ESPAÑA	University	1º Trimester	f	f		f		3	f		f	f		t	t	0	0	0	0	0	f	t	0	t	8	40	continued	EUT	t					t	stained ++	f	f	group 2a
34	with couple	1.58	61	24.44	ESPAÑA	University	1º Trimester	f	f		f		14	f		f	f		f	t	0	0	0	0	0	t	t	0	t	4	39	continued	EUT	f					t	clear	t	f	group 2a
37	with couple	1.69	72.2	25.28	PARAGUAY	primary	1º Trimester	f	f		f		18	f		f	f		f	t	0	0	0	0	0	t	f	0	f	9	40	continued	vacum	t					f	stained ++	t	t	group 2a
24	with couple	1.62	55	20.96	MARRUECOS	secondary	1º Trimester	f	f		f		8	f		f	t	1	f	t	1	0	0	1	1001	f	f		t	8	41	continued	vacum	f					t	clear	f	f	group 3
28	with couple	1.6	51	19.92	ESPAÑA	secondary	1º Trimester	f	f		f		19	f		f	f		f	t	0	1	0	0	100	f	f		t	18	40	continued	EUT	f					t	clear	f	t	group 3
35	with couple	1.62	43	16.38	PORTUGAL	University	1º Trimester	f	f		f		10	f		f	f		f	t	0	0	0	0	0	f	f		t	0	38	discontinuous	emergency c-section				group 1. RPBF		f	clear	f	f	group 6	t
28	with couple	1.73	60	20.05	ITALIA	primary	1º Trimester	f	t	4	f		20	f		f	f		f	t	0	0	2	0	20	f	t		t	24	41	continued	EUT	f					t	stained +	f	t	group 2a			t
23	with couple	1.6	63	24.61	ESPAÑA	primary	1º Trimester	f	f		f		15	f		f	f		f	t	0	0	2	0	20	f	t	4	t	14	40	continued	EUT	f					t	stained +	f	f	group 2a
29	with couple	1.64	64	23.8	ESPAÑA	University	1º Trimester	f	f		f		12	f		f	f		f	f	0	0	0	0	0	f	f		t	8	41	continued	EUT	f					t	clear	f	f	group 1
37	with couple	1.58	50	20.03	ESPAÑA	University	1º Trimester	f	f		f		12	f		f	f		f	f	2	0	0	2	2002	f	f		f	0	40	discontinuous	EUT	f					f	clear	f	f	group 3
35	with couple	1.7	66	22.84	ESPAÑA	University	1º Trimester	f	f		f		15	t	IAC	f	f		f	f	0	0	0	0	0	f	f		t	1	41	discontinuous	EUT	f					f	clear	f	f	group 1
40	with couple	1.6	99	38.67	ESPAÑA	secondary	1º Trimester	f	f		f		5	f		f	t	1	f	t	1	0	0	1	1001	f	f		t	14	41	continued	emergency c-section				group 1. RPBF		t	stained +++	t	t	group 3	t					t
37	with couple	1.55	60	24.97	ESPAÑA	secondary	1º Trimester	f	f		f		7	f		f	f		f	f	2	0	1	2	2012	f	f		t	7	38	continued	EUT	f					f	clear	f	f	group 3
32	with couple	1.64	60	22.31	ESPAÑA	University	1º Trimester	f	f		f		11	f		f	f		f	t	0	0	0	0	0	f	f		t	0	39	discontinuous	emergency c-section				group 5. Miscelanea		f	clear	f	f	group 6	t
42	with couple	1.63	57	21.45	ESPAÑA	University	1º Trimester	f	f		f		12	f		f	f		f	f	0	0	2	0	20	f	f		t	3	39	continued	EUT	f					t	clear	f	f	group 1
30	with couple	1.58	47	18.83	ESPAÑA	primary	1º Trimester	f	f		f		23	f		f	f		f	f	2	0	0	2	2002	t	f	0	t	1	41	continued	vacum	f					f	clear	f	f	group 4a
39	with couple	1.58	79	31.65	ESPAÑA	secondary	1º Trimester	f	f		f		4	f		f	f		t	t	1	0	1	1	1011	f	f		t	10	39	continued	EUT	f					t	clear	f	f	group 3
33	with couple	1.7	78	26.99	ARGENTINA	secondary	1º Trimester	f	t	2	f		16	f		f	f		f	t	0	0	0	0	0	f	f		t	11	41	continued	EUT	f					t	clear	f	f	group 1
37	with couple	1.59	52	20.57	ESPAÑA	secondary	1º Trimester	f	t	1	f		13	f		f	f		f	t	0	0	2	0	20	t	t	0	t	29	41	continued	emergency c-section				group 3. Parto estacionado		t	stained +++	f	f	group 2a	t					t
37	with couple	1.68	61	21.61	ESPAÑA	University	1º Trimester	f	f		f		12	f		f	f		f	f	1	0	0	1	1001	f	t	0	t	0	41	continued	EUT	f					t	clear	f	f	group 4a
35	with couple	1.56	54	22.19	ESPAÑA	University	1º Trimester	f	f		f		14	f		f	f		f	t	0	0	0	0	0	f	t	2	t	13	43	continued	vacum	t					t	stained +++	t	f	group 2a						t
37	with couple	1.67	92	32.99	ESPAÑA	secondary	1º Trimester	f	t	2	f		12	f		f	f		f	f	0	0	1	0	10	f	f		f	5	38	discontinuous	EUT	f					f	clear	f	f	group 1
34	with couple	1.67	70	25.1	RUMANIA	secondary	1º Trimester	f	f		f		12	f		f	f		f	t	1	0	1	1	1011	f	f		t	0	39	discontinuous	CES programmed					podalic	f	clear	f	f	group 7	t
36	with couple	1.63	52	19.57	ESPAÑA	secondary	1º Trimester	f	f		f		18	f		f	f		f	t	0	0	0	0	0	t	t	0	t	4	41	continued	emergency c-section				group 1. RPBF		t	stained +++	t	f	group 2a	t
33	with couple	1.64	51	18.96	REPUBLICA CHECA	secondary	1º Trimester	f	f		f		21	f		f	f		f	t	0	0	1	0	10	f	t	6	t	23	40	continued	EUT	f					t	stained +	f	t	group 2a
36	with couple	1.57	56	22.72	PARAGUAY	primary	1º Trimester	f	t	2	f		11	f		f	f		f	t	0	0	0	0	0	t	t	0	t	11	38	continued	EUT	f					t	clear	t	f	group 2a
27	with couple	1.67	59	21.16	ESPAÑA	secondary	1º Trimester	f	f		f		22	f		f	f		f	t	0	0	1	0	10	f	t	4	t	13	41	continued	EUT	f					t	clear	t	f	group 2a
33	with couple	1.7	71	24.57	ESPAÑA	secondary	1º Trimester	f	f		f		11	f		f	f		f	f	2	0	2	2	2022	f	f		t	0	39	discontinuous	EUT	f					f	clear	f	t	group 3
39	with couple	1.62	54	20.58	ESPAÑA	secondary	1º Trimester	f	f		f		15	f		f	f		f	f	1	0	0	1	1001	f	f		t	4	41	continued	vacum	f					f	clear	f	f	group 3
33	with couple	1.58	57	22.83	ESPAÑA	secondary	1º Trimester	f	t	6	f		18	f		f	f		f	f	1	0	0	1	1001	f	f		t	0	39	continued	EUT	f					f	clear	f	f	group 3
23	with couple	1.61	68	26.23	ESPAÑA	secondary	1º Trimester	f	f		f		7	f		f	f		t	f	1	0	1	1	1011	f	f		t	0	40	continued	EUT	t					f	clear	f	f	group 3
36	with couple	1.68	50	17.72	ITALIA	secondary	1º Trimester	f	f		f		16	f		f	f		f	f	0	0	1	0	10	f	f		t	2	40	continued	EUT	t					t	clear	f	f	group 1
31	with couple	1.62	80	30.48	ESPAÑA	University	1º Trimester	f	f		f		10	f		f	f		f	f	1	0	0	1	1001	f	f		t	0	40	continued	EUT	f					f	clear	f	f	group 3
36	with couple	1.55	44	18.31	INDONESIA	secondary	1º Trimester	f	f		f		8	f		f	f		f	f	1	0	1	1	1011	f	f		f	7	35	continued	EUT	f					f	clear	f	f	group 10
48	with couple	1.65	66	24.24	ANTILLAS HOLANDESAS	University	1º Trimester	f	f		f		14	t	FIV	f	f		f	t	0	0	5	0	50	t	t	36	t	67	41	continued	emergency c-section				group 4. Desproporción pelvifetal		t	clear	t	f	group 2a	t					t
30	with couple	1.64	64.9	24.13	ESPAÑA	University	1º Trimester	f	f		f		11	f		f	f		f	t	1	0	0	1	1001	f	f		t	12	39	discontinuous	EUT	f					f	clear	f	f	group 3
25	with couple	1.56	57	23.42	PARAGUAY	secondary	1º Trimester	f	f		f		14	f		f	f		t	f	0	0	0	0	0	t	t	8	t	37	40	continued	emergency c-section				group 2. Fracaso de inducción		t	clear	f	f	group 2a	t
23	with couple	1.62	90	34.29	ESPAÑA	primary	1º Trimester	f	f		f		4	f		f	f		f	t	1	0	0	1	1001	t	f	0	f	0	38	discontinuous	EUT	f					f	clear	f	f	group 4a
38	with couple	1.6	52	20.31	ESPAÑA	University	1º Trimester	f	f		f		9	f		f	f		f	f	1	0	0	1	1001	f	f		t	0	36	continued	emergency c-section				group 5. Miscelanea		f	clear	f	t	group 10	t
31	with couple	1.63	58	21.83	BOLIVIA	secondary	1º Trimester	f	f		f		11	f		f	f		f	t	0	0	0	0	0	f	f		t	7	40	continued	EUT	t					t	stained ++	t	f	group 1
40	without couple	1.68	95	33.66	ITALIA	secondary	1º Trimester	f	f		f		13	t	FIV	f	f		t	f	0	0	0	0	0	f	f		t	10	40	continued	EUT	f					t	stained ++	f	f	group 1
23	with couple	1.64	98	36.44	ESPAÑA	secondary	1º Trimester	f	f		f		15	f		f	f		f	t	0	0	0	0	0	f	t	36	t	40	34	continued	EUT	f					t	clear	f	f	group 10
29	without couple	1.55	38	15.82	ESPAÑA	University	1º Trimester	f	f		f		20	f		f	f		f	f	0	0	0	0	0	f	f		t	13	41	continued	FORC	t					t	clear	t	f	group 1
30	with couple	1.64	56.4	20.97	PARAGUAY	secondary	1º Trimester	f	f		f		18	f		f	f		f	t	1	0	0	1	1001	f	f		t	30	41	continued	EUT	t					t	clear	f	f	group 3
37	without couple	1.53	49	20.93	ECUADOR	primary	1º Trimester	f	f		f		13	f		t	f		f	f	0	0	1	0	10	t	f	12	t	23	38	continued	EUT	t					f	clear	t	f	group 2a
19	with couple	1.56	60	24.65	ESPAÑA	secondary	1º Trimester	f	f		f		19	f		f	f		f	f	0	0	0	0	0	f	f		t	1	41	continued	EUT	f					f	clear	f	f	group 1
33	with couple	1.6	96	37.5	ESPAÑA	secondary	1º Trimester	f	f		f		2	f		f	t	1	f	t	1	0	0	1	1001	f	t	4	t	15	38	continued	vacum	t					t	clear	t	t	group 4a
31	with couple	1.6	81	31.64	PERU	secondary	1º Trimester	f	f		f		11	f		f	f		f	f	1	0	0	1	1001	f	f		f	2	38	continued	EUT	f					f	clear	f	f	group 3
32	with couple	1.65	55	20.2	PAISES BAJOS	University	1º Trimester	f	f		f		12	f		f	f		f	t	0	0	0	0	0	f	f		t	32	34	continued	emergency c-section				group 1. RPBF		f	clear	t	f	group 10	t
23	with couple	1.61	52	20.06	GAMBIA	secondary	1º Trimester	f	f		f		4	f		f	f		f	f	0	0	0	0	0	f	f		t	2	40	continued	EUT	t					t	stained ++	f	f	group 1
41	with couple	1.71	74	25.31	ESPAÑA	University	1º Trimester	f	f		f		20	f		f	t	1	f	f	2	0	0	2	2002	f	f		t	1	40	continued	EUT	f					f	clear	f	f	group 3
33	with couple	1.63	91	34.25	ESPAÑA	University	1º Trimester	f	f		f		10	f		f	f		f	f	0	0	2	0	20	t	t	0	t	15	41	continued	vacum	t					t	clear	f	f	group 2a
25	with couple	1.59	86	34.02	ESPAÑA	primary	1º Trimester	f	f		f		11	f		f	t	1	f	t	1	0	0	1	1001	f	f		t	0	37	continued	emergency c-section				group 5. Miscelanea		t	clear	t	f	group 9	t
33	with couple	1.59	63	24.92	ECUADOR	University	1º Trimester	f	f		f		8	t	IAC	f	f		f	t	0	0	0	0	0	t	t	16	t	22	38	continued	vacum	t					t	clear	f	f	group 2a
33	with couple	1.66	70	25.4	ESPAÑA	University	1º Trimester	f	f		f		16	f		f	f		f	t	0	0	0	0	0	t	t	11	t	49	41	continued	EUT	t					t	clear	f	f	group 2a
39	with couple	1.7	74.4	25.74	ESPAÑA	primary	1º Trimester	f	f		f		11	f		f	f		f	f	2	0	0	2	2002	f	f		f	2	38	continued	EUT	f					f	clear	f	f	group 3
27	with couple	1.6	56.6	22.11	COLOMBIA	University	1º Trimester	f	f		f		8	f		f	f		f	f	1	0	1	1	1011	f	f		f	0	40	continued	EUT	f					f	clear	f	f	group 3
38	with couple	1.59	61.1	24.17	LITUANIA	secondary	1º Trimester	f	f		f		18	f		f	t	1	f	t	1	0	0	1	1001	t	t	0	f	0	37	continued	emergency c-section				group 1. RPBF		t	clear	f	f	group 4a	t
25	with couple	1.7	67.2	23.25	RUMANIA	secondary	1º Trimester	f	t	3	f		27	f		f	f		f	f	0	0	1	0	10	f	f		t	12	38	continued	EUT	f					t	clear	f	f	group 1
27	with couple	1.54	56	23.61	RUMANIA	secondary	1º Trimester	f	t	10	f		15	f		f	f		t	f	0	0	2	0	20	f	f		t	55	33	continued	EUT	f					f	clear	f	f	group 10
38	with couple	1.66	53	19.23	ESPAÑA	University	1º Trimester	f	f		f		14	t	FIV	f	f		f	t	0	0	0	0	0	t	t	0	t	15	39	continued	emergency c-section				group 2. Fracaso de inducción		t	clear	f	f	group 2a	t			t
25	with couple	1.57	53	21.5	MARRUECOS	primary	1º Trimester	f	f		f		7	f		f	f		f	t	0	0	0	0	0	f	f		t	20	41	continued	EUT	t					t	clear	f	f	group 1
28	with couple	1.57	60.5	24.54	ESPAÑA	University	1º Trimester	f	f		f		14	f		f	f		f	t	0	0	1	0	10	f	t	0	t	10	41	continued	EUT	f					t	clear	t	f	group 2a
43	with couple	1.75	87.5	28.57	ESPAÑA	secondary	1º Trimester	f	f		f		15	f		f	t	1	f	t	1	0	2	1	1021	t	t	0	t	6	38	continued	emergency c-section				group 5. Miscelanea		t	clear	f	t	group 4a	t				t
27	with couple	1.63	63	23.71	RUMANIA	primary	1º Trimester	f	f		f		22	f		f	f		f	f	0	0	0	0	0	f	t	0	t	13	40	continued	EUT	f					t	stained +++	f	f	group 2a
39	with couple	1.58	65	26.04	ECUADOR	secondary	1º Trimester	f	f		f		15	f		f	f		f	t	2	0	0	2	2002	t	f	2	t	2	40	continued	EUT	f					f	clear	f	f	group 4a
19	without couple	1.62	72	27.43	ESPAÑA	secondary	1º Trimester	f	f		f		13	f		f	f		f	f	0	0	0	0	0	f	f		t	29	41	continued	ESP	t					f	clear	f	f	group 1
37	with couple	1.65	58	21.3	ESPAÑA	University	1º Trimester	f	f		f		14	f		f	f		f	f	0	1	1	1	111	f	f		t	13	35	continued	EUT	f					f	clear	f	t	group 10
[truncated: 325 more rows]
[truncated: 109 more columns]

## Sheet: HOSPITAL C
AGE	COUPLE SITUATION	HEIGHT	WEIGHT	BMI	COUNTRY OF ORIGYN	MATERNAL EDUCATION	START ANTENATAL CARRE	SUBSTANCE ABUSE	SMOKING	CIGARRETTES PER DAY	ALCOHOL	DAILY ALCOHOL INTAKE	KG INCREASED PREGNANCY	ART	ART MODE	AMNIOCENTESIS	PREVIOUS CESAREAN	NUMBER OF PREV CESAREAN	COMORBIDITY	OBSTETRIC RISK	PREVIOUS TERM PREGNANCIES	PREVIOUS PRETERM PREGNANCIES	MISCARRIAGES	ALIVE NEW BORNS	PARITY	PREINDUCTION	INDUCTION	HOURS ROM BEFORE INDUCTION	ANESTHESIA	HOURS OF RUPTURED MEMBRANES AT DELIVERY	GESTAGIONAL AGE	CARDIOTOCOGRAPHY	TYPE OF BIRTH	EPISIOTOMY	TEAR	MEDICAL INDICATION	EMERGENCY CESAREAN SECTION	PROGRAMMED CESAREAN SECTION		AMNIOTIC LIQUID	Fetal INTRAPARTUM pH	COMPLICATIONS	ROBSON GROUP	CESAREAN IN ACCORDANCE TO CLINICAL STANDARD				COLESTASIS GRAVIDICA	CORIONAMNIONITIS
[truncated: 2,458 more rows]
[truncated: 109 more columns]

[truncated: 1 more sheets: HOSPITAL D]
